# Supplementary material for: Integrated Genomics Identifies Convergence of Ankylosing Spondylitis with Global Immune Mediated Disease Pathways
Source: Sci Rep. 2015 May 18;5:10314. doi: 10.1038/srep10314 (PMC4434845; doi:10.1038/srep10314)
Supplement: Supplementary Tables [file srep10314-s2.xls]

## Sheet: AS
Table S2. Gene enrichment statistics for nine autoimmune non-HLA risk genes.
GsID = Gene Ontology ID, GsName = Gene Ontology Terms, GsSize = Number of Genes in this GO, P_Value = Enrichment Significance, FDR_BH = P-Value After multiple Correction Test, egID = Enriched Genes ID
GsID	GsName	GsSize	P_Value	FDR_BH	egID
GO:0009617	GO:RESPONSE TO BACTERIUM	338	8.21424e-09	2.24166e-05	3570;3593;4843;5734;7132;51752;64170;149233;246778
GO:0001816	GO:CYTOKINE PRODUCTION	427	6.17758e-08	5.10289e-05	864;3570;3593;5734;7132;23308;64170;149233;246778
GO:0051707	GO:RESPONSE TO OTHER ORGANISM	579	6.33514e-08	5.10289e-05	3570;3593;4843;5734;7132;30009;51752;64170;149233;246778
GO:0002252	GO:IMMUNE EFFECTOR PROCESS	450	9.67307e-08	5.10289e-05	3570;3593;4843;5734;30009;64170;149233;159296;246778
GO:0009607	GO:RESPONSE TO BIOTIC STIMULUS	607	9.86284e-08	5.10289e-05	3570;3593;4843;5734;7132;30009;51752;64170;149233;246778
NCI:100	NCI:IL12-MEDIATED SIGNALING EVENTS	64	1.23336e-07	5.10289e-05	30009;3554;3593;4843;7297
NCI:105	NCI:IL27-MEDIATED SIGNALING EVENTS	26	1.54104e-07	5.10289e-05	246778;30009;3593;7297
GO:0002263	GO:CELL ACTIVATION INVOLVED IN IMMUNE RESPONSE	134	1.68289e-07	5.10289e-05	3593;5734;30009;149233;159296;246778
GO:0002366	GO:LEUKOCYTE ACTIVATION INVOLVED IN IMMUNE RESPONSE	134	1.68289e-07	5.10289e-05	3593;5734;30009;149233;159296;246778
GO:0042742	GO:DEFENSE RESPONSE TO BACTERIUM	139	2.09155e-07	5.70784e-05	3570;3593;4843;7132;64170;149233
GO:0002682	GO:REGULATION OF IMMUNE SYSTEM PROCESS	862	2.54155e-07	6.30535e-05	3570;3593;4843;5734;7297;23308;30009;51752;64170;149233;246778
GO:0045087	GO:INNATE IMMUNE RESPONSE	520	3.29738e-07	7.49879e-05	3554;3593;4843;7297;9755;51752;64170;149233;246778
GO:0001817	GO:REGULATION OF CYTOKINE PRODUCTION	383	4.10489e-07	8.6171e-05	3570;3593;5734;7132;23308;64170;149233;246778
KEGG:HSA04060	KEGG:CYTOKINE-CYTOKINE RECEPTOR INTERACTION	264	4.96371e-07	9.39975e-05	7850;3554;4055;149233;3570;3593;7132
GO:0030217	GO:T CELL DIFFERENTIATION	162	5.16659e-07	9.39975e-05	3593;5734;30009;149233;159296;246778
NCI:104	NCI:IL23-MEDIATED SIGNALING EVENTS	37	6.70982e-07	0.000114444	149233;3593;4843;7297
GO:0031347	GO:REGULATION OF DEFENSE RESPONSE	430	9.84539e-07	0.000158047	3593;5734;7132;7297;51752;64170;149233;246778
GO:0042110	GO:T CELL ACTIVATION	336	2.48961e-06	0.000366791	3593;5734;23308;30009;149233;159296;246778
GO:0002237	GO:RESPONSE TO MOLECULE OF BACTERIAL ORIGIN	213	2.55369e-06	0.000366791	3593;4843;5734;7132;64170;149233
GO:0005126	GO:CYTOKINE RECEPTOR BINDING	216	2.76908e-06	0.000377841	3570;3593;7297;51752;149233;246778
GO:0030098	GO:LYMPHOCYTE DIFFERENTIATION	228	3.78438e-06	0.000491789	3593;5734;30009;149233;159296;246778
BIOC:128	BIOC:NO2IL12_PATHWAY	17	4.14134e-06	0.000513714	3593;4843;7297
GO:0080134	GO:REGULATION OF RESPONSE TO STRESS	739	6.07654e-06	0.000720995	3593;4055;5734;7132;7297;51752;64170;149233;246778
GO:0071345	GO:CELLULAR RESPONSE TO CYTOKINE STIMULUS	411	9.36568e-06	0.00106496	3554;3570;3593;4843;7132;7297;149233
KEGG:HSA05152	KEGG:TUBERCULOSIS	177	1.90478e-05	0.00207925	2212;7132;3593;64170;4843
GO:0046649	GO:LYMPHOCYTE ACTIVATION	465	2.08462e-05	0.00218805	3593;5734;23308;30009;149233;159296;246778
GO:0006954	GO:INFLAMMATORY RESPONSE	491	2.95679e-05	0.00297245	3570;3593;4843;5734;7132;149233;246778
GO:0034097	GO:RESPONSE TO CYTOKINE STIMULUS	496	3.15494e-05	0.00297245	3554;3570;3593;4843;7132;7297;149233
GO:0002521	GO:LEUKOCYTE DIFFERENTIATION	332	3.213e-05	0.00297245	3593;5734;30009;149233;159296;246778
GO:0001819	GO:POSITIVE REGULATION OF CYTOKINE PRODUCTION	202	3.59279e-05	0.00297245	3570;3593;7132;64170;149233
GO:0032496	GO:RESPONSE TO LIPOPOLYSACCHARIDE	202	3.59279e-05	0.00297245	3593;4843;5734;7132;149233
GO:0002699	GO:POSITIVE REGULATION OF IMMUNE EFFECTOR PROCESS	100	3.66608e-05	0.00297245	3593;4843;30009;149233
GO:0030097	GO:HEMOPOIESIS	510	3.76898e-05	0.00297245	3593;5734;10019;30009;149233;159296;246778
GO:0007259	GO:JAK-STAT CASCADE	101	3.81223e-05	0.00297245	3570;3593;7132;149233
GO:0042089	GO:CYTOKINE BIOSYNTHETIC PROCESS	101	3.81223e-05	0.00297245	3593;23308;64170;246778
GO:0042107	GO:CYTOKINE METABOLIC PROCESS	104	4.27632e-05	0.00324169	3593;23308;64170;246778
GO:0042129	GO:REGULATION OF T CELL PROLIFERATION	105	4.43982e-05	0.00327467	3593;23308;149233;246778
GO:0002684	GO:POSITIVE REGULATION OF IMMUNE SYSTEM PROCESS	531	4.87254e-05	0.00336129	3570;3593;4843;23308;30009;64170;149233
KEGG:HSA05146	KEGG:AMOEBIASIS	108	4.9578e-05	0.00336129	3554;7850;4843;3593
REACT:1098	SIGNALING BY INTERLEUKINS	108	4.9578e-05	0.00336129	3554;7850;3570;7297
GO:0050776	GO:REGULATION OF IMMUNE RESPONSE	534	5.04993e-05	0.00336129	3593;7297;30009;51752;64170;149233;246778
GO:0002697	GO:REGULATION OF IMMUNE EFFECTOR PROCESS	219	5.28204e-05	0.00343207	3593;4843;30009;149233;246778
GO:0048534	GO:HEMATOPOIETIC OR LYMPHOID ORGAN DEVELOPMENT	543	5.61434e-05	0.00356315	3593;5734;10019;30009;149233;159296;246778
GO:0045321	GO:LEUKOCYTE ACTIVATION	549	6.01869e-05	0.00373296	3593;5734;23308;30009;149233;159296;246778
GO:0009628	GO:RESPONSE TO ABIOTIC STIMULUS	763	6.52213e-05	0.00388857	3593;4055;4843;5734;7132;8477;9520;23308
KEGG:HSA05145	KEGG:TOXOPLASMOSIS	116	6.55456e-05	0.00388857	3593;4843;7132;7297
GO:0002520	GO:IMMUNE SYSTEM DEVELOPMENT	573	7.88345e-05	0.00457743	3593;5734;10019;30009;149233;159296;246778
GO:0050731	GO:POSITIVE REGULATION OF PEPTIDYL-TYROSINE PHOSPHORYLATION	125	8.76691e-05	0.00498436	3570;3593;7132;149233
GO:0042098	GO:T CELL PROLIFERATION	131	0.000105155	0.00585647	3593;23308;149233;246778
KEGG:HSA04380	KEGG:OSTEOCLAST DIFFERENTIATION	133	0.000111509	0.00608614	7297;3554;2212;7132
GO:0001818	GO:NEGATIVE REGULATION OF CYTOKINE PRODUCTION	136	0.000121557	0.00650448	3570;3593;7132;149233
GO:0009615	GO:RESPONSE TO VIRUS	267	0.000134618	0.00706485	3593;30009;64170;149233;246778
GO:0050670	GO:REGULATION OF LYMPHOCYTE PROLIFERATION	146	0.000159824	0.00822945	3593;23308;149233;246778
GO:0032944	GO:REGULATION OF MONONUCLEAR CELL PROLIFERATION	147	0.000164078	0.00829204	3593;23308;149233;246778
GO:0007243	GO:INTRACELLULAR PROTEIN KINASE CASCADE	879	0.000175248	0.00869548	3570;3593;4055;5734;7132;7297;64170;149233
GO:0070663	GO:REGULATION OF LEUKOCYTE PROLIFERATION	152	0.000186589	0.00909288	3593;23308;149233;246778
GO:0032103	GO:POSITIVE REGULATION OF RESPONSE TO EXTERNAL STIMULUS	153	0.000191346	0.00916109	3570;3593;5734;7132
GO:0051249	GO:REGULATION OF LYMPHOCYTE ACTIVATION	291	0.000201159	0.00946487	3593;23308;30009;149233;246778
KEGG:HSA04630	KEGG:JAK-STAT SIGNALING PATHWAY	157	0.000211252	0.00977131	7297;149233;3570;3593
GO:0050730	GO:REGULATION OF PEPTIDYL-TYROSINE PHOSPHORYLATION	160	0.000227133	0.0103308	3570;3593;7132;149233
GO:0002460	GO:ADAPTIVE IMMUNE RESPONSE BASED ON SOMATIC RECOMBINATION OF IMMUNE RECEPTORS BUILT FROM IMMUNOGLOBULIN SUPERFAMILY DOMAINS	170	0.000286314	0.012809	3593;30009;149233;246778
GO:0010740	GO:POSITIVE REGULATION OF INTRACELLULAR PROTEIN KINASE CASCADE	496	0.000292129	0.0128584	3570;3593;4055;7132;64170;149233
KEGG:HSA05140	KEGG:LEISHMANIASIS	70	0.00031147	0.0134921	2212;3593;4843
GO:0002694	GO:REGULATION OF LEUKOCYTE ACTIVATION	332	0.000369822	0.0156665	3593;23308;30009;149233;246778
GO:0019221	GO:CYTOKINE-MEDIATED SIGNALING PATHWAY	333	0.000374961	0.0156665	3554;3570;7132;7297;149233
GO:0046651	GO:LYMPHOCYTE PROLIFERATION	183	0.000378888	0.0156665	3593;23308;149233;246778
GO:0032943	GO:MONONUCLEAR CELL PROLIFERATION	185	0.000394825	0.0160818	3593;23308;149233;246778
GO:0002250	GO:ADAPTIVE IMMUNE RESPONSE	187	0.000411237	0.0163099	3593;30009;149233;246778
GO:0051240	GO:POSITIVE REGULATION OF MULTICELLULAR ORGANISMAL PROCESS	529	0.000412379	0.0163099	3570;3593;4843;7132;64170;149233
GO:0051607	GO:DEFENSE RESPONSE TO VIRUS	188	0.000419623	0.0163593	3593;64170;149233;246778
GO:0001775	GO:CELL ACTIVATION	756	0.000435918	0.0167552	3593;5734;23308;30009;149233;159296;246778
GO:0070661	GO:LEUKOCYTE PROLIFERATION	193	0.000463402	0.0175642	3593;23308;149233;246778
GO:0043122	GO:REGULATION OF I-KAPPAB KINASE/NF-KAPPAB CASCADE	194	0.000472535	0.017665	3593;4055;7132;64170
GO:0002443	GO:LEUKOCYTE MEDIATED IMMUNITY	197	0.000500705	0.0184652	3570;3593;30009;149233
GO:0050865	GO:REGULATION OF CELL ACTIVATION	357	0.000515408	0.018754	3593;23308;30009;149233;246778
GO:0018108	GO:PEPTIDYL-TYROSINE PHOSPHORYLATION	201	0.000540104	0.019394	3570;3593;7132;149233
GO:0018212	GO:PEPTIDYL-TYROSINE MODIFICATION	203	0.000560611	0.0198689	3570;3593;7132;149233
KEGG:HSA04640	KEGG:HEMATOPOIETIC CELL LINEAGE	86	0.000570502	0.0199602	3554;7850;3570
GO:0051251	GO:POSITIVE REGULATION OF LYMPHOCYTE ACTIVATION	208	0.0006143	0.0212206	3593;23308;30009;149233
GO:0043900	GO:REGULATION OF MULTI-ORGANISM PROCESS	211	0.000648217	0.0221123	3593;4843;149233;246778
KEGG:HSA04064	KEGG:NF-KAPPA B SIGNALING PATHWAY	91	0.000672905	0.0226711	3554;7132;4055
BIOC:98	BIOC:IL12_PATHWAY	21	0.000717452	0.0236737	3593;7297
GO:0007249	GO:I-KAPPAB KINASE/NF-KAPPAB CASCADE	217	0.000720013	0.0236737	3593;4055;7132;64170
BIOC:96	BIOC:IL6_PATHWAY	22	0.000788265	0.0255975	3570;7297
GO:0050863	GO:REGULATION OF T CELL ACTIVATION	223	0.000797284	0.0255975	3593;23308;149233;246778
GO:0045088	GO:REGULATION OF INNATE IMMUNE RESPONSE	225	0.000824298	0.0261571	3593;7297;51752;64170
GO:0002696	GO:POSITIVE REGULATION OF LEUKOCYTE ACTIVATION	226	0.000838045	0.0262876	3593;23308;30009;149233
BIOC:126	BIOC:NFKB_PATHWAY	23	0.000862319	0.0267417	7132;3554
GO:0031349	GO:POSITIVE REGULATION OF DEFENSE RESPONSE	229	0.00088026	0.0269913	3593;5734;7132;64170
GO:0070665	GO:POSITIVE REGULATION OF LEUKOCYTE PROLIFERATION	101	0.000911335	0.02733	3593;23308;149233
GO:0008238	GO:EXOPEPTIDASE ACTIVITY	101	0.000911335	0.02733	9520;51752;64167
REACT:114	ANTIGEN PRESENTATION: FOLDING, ASSEMBLY AND PEPTIDE LOADING OF CLASS I MHC	24	0.000939601	0.0278714	51752;64167
GO:0050867	GO:POSITIVE REGULATION OF CELL ACTIVATION	236	0.000984582	0.0284974	3593;23308;30009;149233
GO:0045619	GO:REGULATION OF LYMPHOCYTE DIFFERENTIATION	104	0.00099203	0.0284974	3593;149233;246778
KEGG:HSA05142	KEGG:CHAGAS DISEASE (AMERICAN TRYPANOSOMIASIS)	104	0.00099203	0.0284974	3593;4843;7132
KEGG:HSA04066	KEGG:HIF-1 SIGNALING PATHWAY	106	0.00104827	0.0297991	4843;4055;3570
GO:0034341	GO:RESPONSE TO INTERFERON-GAMMA	110	0.00116671	0.0328243	3593;4843;149233
REACT:243	CLASS I MHC MEDIATED ANTIGEN PROCESSING & PRESENTATION	253	0.00127382	0.0354719	51752;64167;9520;10477
GO:0050900	GO:LEUKOCYTE MIGRATION	258	0.00136913	0.0377409	3570;5734;30009;159296
GO:0004222	GO:METALLOENDOPEPTIDASE ACTIVITY	118	0.00142824	0.0389768	9520;51752;64167
KEGG:HSA05166	KEGG:HTLV-I INFECTION	262	0.0014489	0.0391489	4055;7132;3554;7850
GO:0032102	GO:NEGATIVE REGULATION OF RESPONSE TO EXTERNAL STIMULUS	124	0.00164676	0.044059	3593;5734;7132
REACT:284	CYTOKINE SIGNALING IN IMMUNE SYSTEM	277	0.0017771	0.0469787	3554;7850;3570;7297
GO:0010627	GO:REGULATION OF INTRACELLULAR PROTEIN KINASE CASCADE	701	0.00179032	0.0469787	3570;3593;4055;7132;64170;149233
NCI:102	NCI:IL1-MEDIATED SIGNALING EVENTS	35	0.00199945	0.0518015	3554;7850
GO:0009612	GO:RESPONSE TO MECHANICAL STIMULUS	133	0.00201208	0.0518015	4055;5734;7132
GO:0002573	GO:MYELOID LEUKOCYTE DIFFERENTIATION	134	0.00205553	0.0524256	3593;149233;159296
GO:0008217	GO:REGULATION OF BLOOD PRESSURE	139	0.00228156	0.0576517	4843;51752;64167
GO:0043123	GO:POSITIVE REGULATION OF I-KAPPAB KINASE/NF-KAPPAB CASCADE	143	0.0024731	0.0619183	4055;7132;64170
REACT:600	INTERLEUKIN-1 SIGNALING	40	0.00260572	0.0644744	3554;7850
GO:1901700	GO:RESPONSE TO OXYGEN-CONTAINING COMPOUND	756	0.00262245	0.0644744	3593;4843;5734;7132;64170;149233
GO:0071214	GO:CELLULAR RESPONSE TO ABIOTIC STIMULUS	155	0.00310661	0.0755668	4055;5734;7132
GO:0033993	GO:RESPONSE TO LIPID	536	0.003129	0.0755668	3593;4843;5734;7132;149233
GO:0002449	GO:LYMPHOCYTE MEDIATED IMMUNITY	156	0.00316348	0.0757292	3593;30009;149233
KEGG:HSA04672	KEGG:INTESTINAL IMMUNE NETWORK FOR IGA PRODUCTION	45	0.00328782	0.0773489	4055;23308
NCI:111	NCI:IL6-MEDIATED SIGNALING EVENTS	45	0.00328782	0.0773489	3570;7297
GO:0050870	GO:POSITIVE REGULATION OF T CELL ACTIVATION	165	0.00370436	0.0864034	3593;23308;149233
GO:0009967	GO:POSITIVE REGULATION OF SIGNAL TRANSDUCTION	818	0.00388104	0.0893563	3570;3593;4055;7132;64170;149233
GO:0007254	GO:JNK CASCADE	168	0.00389645	0.0893563	4055;5734;64170
GO:0042113	GO:B CELL ACTIVATION	169	0.00396181	0.0900981	23308;30009;159296
KEGG:HSA05164	KEGG:INFLUENZA A	173	0.00422994	0.095401	7297;3593;7132
NCI:173	NCI:SIGNALING EVENTS MEDIATED BY PTP1B	52	0.00436752	0.0976964	2212;7297
GO:0051222	GO:POSITIVE REGULATION OF PROTEIN TRANSPORT	176	0.00443815	0.0984691	3593;5734;7132
GO:0051241	GO:NEGATIVE REGULATION OF MULTICELLULAR ORGANISMAL PROCESS	360	0.004568	0.100533	3570;3593;7132;149233
GO:0048002	GO:ANTIGEN PROCESSING AND PRESENTATION OF PEPTIDE ANTIGEN	181	0.00479883	0.103937	9520;51752;64167
GO:0008237	GO:METALLOPEPTIDASE ACTIVITY	181	0.00479883	0.103937	9520;51752;64167
KEGG:HSA05168	KEGG:HERPES SIMPLEX INFECTION	182	0.00487304	0.104713	3593;7297;7132
GO:0023056	GO:POSITIVE REGULATION OF SIGNALING	862	0.00501701	0.106964	3570;3593;4055;7132;64170;149233
GO:0010647	GO:POSITIVE REGULATION OF CELL COMMUNICATION	864	0.00507393	0.107339	3570;3593;4055;7132;64170;149233
GO:0071496	GO:CELLULAR RESPONSE TO EXTERNAL STIMULUS	190	0.00549187	0.115287	4055;5734;7132
GO:0032101	GO:REGULATION OF RESPONSE TO EXTERNAL STIMULUS	381	0.00557976	0.116238	3570;3593;5734;7132
GO:0050727	GO:REGULATION OF INFLAMMATORY RESPONSE	192	0.00565364	0.116885	3593;5734;7132
GO:0051247	GO:POSITIVE REGULATION OF PROTEIN METABOLIC PROCESS	898	0.00611699	0.125513	3570;3593;7132;23308;149233;246778
GO:0018193	GO:PEPTIDYL-AMINO ACID MODIFICATION	652	0.00716534	0.145927	3570;3593;4843;7132;149233
GO:0019882	GO:ANTIGEN PROCESSING AND PRESENTATION	211	0.00733452	0.148266	9520;51752;64167
GO:0051403	GO:STRESS-ACTIVATED MAPK CASCADE	213	0.00752689	0.151036	4055;5734;64170
GO:0008284	GO:POSITIVE REGULATION OF CELL PROLIFERATION	663	0.00767925	0.152968	3570;3593;23308;57178;149233
GO:0031098	GO:STRESS-ACTIVATED PROTEIN KINASE SIGNALING CASCADE	216	0.00782103	0.1533	4055;5734;64170
GO:0010562	GO:POSITIVE REGULATION OF PHOSPHORUS METABOLIC PROCESS	667	0.00787241	0.1533	3570;3593;7132;8477;149233
GO:0045937	GO:POSITIVE REGULATION OF PHOSPHATE METABOLIC PROCESS	667	0.00787241	0.1533	3570;3593;7132;8477;149233
GO:0071396	GO:CELLULAR RESPONSE TO LIPID	217	0.00792058	0.1533	3593;4843;7132
KEGG:HSA04622	KEGG:RIG-I-LIKE RECEPTOR SIGNALING PATHWAY	71	0.00800403	0.153824	9755;3593
GO:0001666	GO:RESPONSE TO HYPOXIA	225	0.00874413	0.166872	4843;7132;9520
KEGG:HSA05133	KEGG:PERTUSSIS	75	0.00889618	0.168588	4843;3593
GO:0036293	GO:RESPONSE TO DECREASED OXYGEN LEVELS	227	0.00895761	0.168588	4843;7132;9520
GO:0051094	GO:POSITIVE REGULATION OF DEVELOPMENTAL PROCESS	697	0.00943148	0.175057	3570;3593;7132;51752;149233
GO:0044403	GO:SYMBIOSIS, ENCOMPASSING MUTUALISM THROUGH PARASITISM	444	0.00949376	0.175057	3593;4055;4843;7132
GO:0044419	GO:INTERSPECIES INTERACTION BETWEEN ORGANISMS	444	0.00949376	0.175057	3593;4055;4843;7132
GO:0032147	GO:ACTIVATION OF PROTEIN KINASE ACTIVITY	235	0.00984222	0.180265	3570;3593;149233
GO:0070482	GO:RESPONSE TO OXYGEN LEVELS	240	0.0104202	0.189578	4843;7132;9520
GO:0030099	GO:MYELOID CELL DIFFERENTIATION	247	0.0112622	0.203539	3593;149233;159296
KEGG:HSA04210	KEGG:APOPTOSIS	88	0.012086	0.216992	3554;7132
GO:0009986	GO:CELL SURFACE	482	0.0125565	0.223966	3554;3570;7132;23308
KEGG:HSA04010	KEGG:MAPK SIGNALING PATHWAY	259	0.0127953	0.226743	3554;7850;7132
GO:0071219	GO:CELLULAR RESPONSE TO MOLECULE OF BACTERIAL ORIGIN	100	0.0154101	0.271318	3593;4843
GO:0030808	GO:REGULATION OF NUCLEOTIDE BIOSYNTHETIC PROCESS	101	0.015703	0.272953	4843;8477
GO:1900371	GO:REGULATION OF PURINE NUCLEOTIDE BIOSYNTHETIC PROCESS	101	0.015703	0.272953	4843;8477
GO:0030799	GO:REGULATION OF CYCLIC NUCLEOTIDE METABOLIC PROCESS	105	0.0168986	0.291874	4843;8477
GO:0000165	GO:MAPK CASCADE	531	0.0173625	0.298001	3570;4055;5734;64170
GO:0033002	GO:MUSCLE CELL PROLIFERATION	107	0.0175105	0.298664	3570;3593
GO:0051223	GO:REGULATION OF PROTEIN TRANSPORT	294	0.0179263	0.303856	3593;5734;7132
GO:0071216	GO:CELLULAR RESPONSE TO BIOTIC STIMULUS	110	0.0184461	0.310736	3593;4843
GO:0052652	GO:CYCLIC PURINE NUCLEOTIDE METABOLIC PROCESS	111	0.0187625	0.314129	4843;8477
GO:0009190	GO:CYCLIC NUCLEOTIDE BIOSYNTHETIC PROCESS	112	0.0190813	0.317518	4843;8477
GO:0042803	GO:PROTEIN HOMODIMERIZATION ACTIVITY	548	0.0192671	0.318667	3570;3593;4843;64170
GO:0016477	GO:CELL MIGRATION	850	0.0208046	0.342022	3570;3593;5734;30009;159296
GO:0042802	GO:IDENTICAL PROTEIN BINDING	855	0.021283	0.347792	3570;3593;4055;4843;64170
GO:0043410	GO:POSITIVE REGULATION OF MAPK CASCADE	320	0.0223841	0.363609	3570;4055;64170
REACT:386	FCGR ACTIVATION	12	0.0225844	0.364692	2212
GO:0070201	GO:REGULATION OF ESTABLISHMENT OF PROTEIN LOCALIZATION	322	0.0227501	0.365205	3593;5734;7132
GO:0001934	GO:POSITIVE REGULATION OF PROTEIN PHOSPHORYLATION	579	0.0230675	0.368135	3570;3593;7132;149233
GO:0032403	GO:PROTEIN COMPLEX BINDING	325	0.0233051	0.369766	2212;7132;10019
GO:0007186	GO:G-PROTEIN COUPLED RECEPTOR SIGNALING PATHWAY	591	0.0246543	0.388796	2848;2859;5734;8477
GO:0042327	GO:POSITIVE REGULATION OF PHOSPHORYLATION	592	0.0247895	0.388796	3570;3593;7132;149233
GO:0042306	GO:REGULATION OF PROTEIN IMPORT INTO NUCLEUS	130	0.0252035	0.393031	3593;7132
GO:0032388	GO:POSITIVE REGULATION OF INTRACELLULAR TRANSPORT	131	0.0255644	0.396394	3593;7132
GO:0045637	GO:REGULATION OF MYELOID CELL DIFFERENTIATION	132	0.0259274	0.398741	3593;149233
GO:0046328	GO:REGULATION OF JNK CASCADE	133	0.0262925	0.398741	4055;64170
KEGG:HSA05160	KEGG:HEPATITIS C	133	0.0262925	0.398741	7297;7132
KEGG:HSA00920	KEGG:SULFUR METABOLISM	14	0.0263003	0.398741	6817
GO:1900180	GO:REGULATION OF PROTEIN LOCALIZATION TO NUCLEUS	134	0.0266598	0.399528	3593;7132
KEGG:HSA05162	KEGG:MEASLES	134	0.0266598	0.399528	7297;3593
GO:0008015	GO:BLOOD CIRCULATION	343	0.0267914	0.399528	4843;51752;64167
GO:0003013	GO:CIRCULATORY SYSTEM PROCESS	344	0.0269929	0.400345	4843;51752;64167
GO:0043085	GO:POSITIVE REGULATION OF CATALYTIC ACTIVITY	912	0.0272602	0.402124	3570;3593;4843;8477;149233
GO:0009187	GO:CYCLIC NUCLEOTIDE METABOLIC PROCESS	138	0.0281496	0.410854	4843;8477
REACT:360	EICOSANOID LIGAND-BINDING RECEPTORS	15	0.028153	0.410854	5734
GO:0048870	GO:CELL MOTILITY	924	0.0286442	0.413598	3570;3593;5734;30009;159296
GO:0051674	GO:LOCALIZATION OF CELL	924	0.0286442	0.413598	3570;3593;5734;30009;159296
GO:0050778	GO:POSITIVE REGULATION OF IMMUNE RESPONSE	353	0.0288435	0.414284	3593;64170;149233
REACT:978	REGULATION OF KIT SIGNALING	16	0.0300024	0.424231	10019
BIOC:1	BIOC:RELA_PATHWAY	16	0.0300024	0.424231	7132
BIOC:100	BIOC:IL22BP_PATHWAY	16	0.0300024	0.424231	7297
BIOC:159	BIOC:PML_PATHWAY	17	0.0318484	0.448012	7132
GO:0032872	GO:REGULATION OF STRESS-ACTIVATED MAPK CASCADE	151	0.0332167	0.464864	4055;64170
GO:0070302	GO:REGULATION OF STRESS-ACTIVATED PROTEIN KINASE SIGNALING CASCADE	152	0.0336204	0.468113	4055;64170
GO:0004175	GO:ENDOPEPTIDASE ACTIVITY	376	0.0338753	0.469267	9520;51752;64167
GO:0032880	GO:REGULATION OF PROTEIN LOCALIZATION	377	0.0341039	0.470048	3593;5734;7132
GO:0045765	GO:REGULATION OF ANGIOGENESIS	156	0.0352545	0.479496	7132;51752
BIOC:40	BIOC:TID_PATHWAY	19	0.0355302	0.479496	7132
BIOC:196	BIOC:TH1TH2_PATHWAY	19	0.0355302	0.479496	3593
BIOC:199	BIOC:CTLA4_PATHWAY	19	0.0355302	0.479496	23308
GO:0030278	GO:REGULATION OF OSSIFICATION	157	0.0356679	0.479496	3570;5734
GO:0046822	GO:REGULATION OF NUCLEOCYTOPLASMIC TRANSPORT	159	0.0365003	0.48828	3593;7132
GO:1901701	GO:CELLULAR RESPONSE TO OXYGEN-CONTAINING COMPOUND	389	0.0369107	0.491362	3593;4843;7132
GO:0060341	GO:REGULATION OF CELLULAR LOCALIZATION	676	0.0378021	0.500786	3593;4843;5734;7132
BIOC:51	BIOC:CYTOKINE_PATHWAY	21	0.0391984	0.516775	3593
GO:0000209	GO:PROTEIN POLYUBIQUITINATION	167	0.0399046	0.520762	9520;10477
GO:0045089	GO:POSITIVE REGULATION OF INNATE IMMUNE RESPONSE	167	0.0399046	0.520762	3593;64170
GO:0005788	GO:ENDOPLASMIC RETICULUM LUMEN	168	0.0403385	0.520762	51752;64167
GO:1901342	GO:REGULATION OF VASCULATURE DEVELOPMENT	169	0.0407741	0.520762	7132;51752
GO:0043235	GO:RECEPTOR COMPLEX	169	0.0407741	0.520762	3570;149233
BIOC:39	BIOC:CERAMIDE_PATHWAY	22	0.0410274	0.520762	7132
BIOC:54	BIOC:DC_PATHWAY	22	0.0410274	0.520762	3593
BIOC:166	BIOC:HER2_PATHWAY	22	0.0410274	0.520762	3570
GO:0033157	GO:REGULATION OF INTRACELLULAR PROTEIN TRANSPORT	172	0.0420919	0.529491	3593;7132
GO:0051701	GO:INTERACTION WITH HOST	410	0.0421032	0.529491	4055;4843;7132
NCI:147	NCI:CANONICAL NF-KAPPAB PATHWAY	23	0.0428531	0.53645	7132
GO:0045860	GO:POSITIVE REGULATION OF PROTEIN KINASE ACTIVITY	415	0.0433918	0.540713	3570;3593;149233
GO:0002683	GO:NEGATIVE REGULATION OF IMMUNE SYSTEM PROCESS	177	0.0443237	0.549815	3593;5734
REACT:1036	ROLE OF PHOSPHOLIPIDS IN PHAGOCYTOSIS	24	0.0446754	0.551671	2212
GO:0032956	GO:REGULATION OF ACTIN CYTOSKELETON ORGANIZATION	181	0.0461406	0.563926	5734;8477
NCI:125	NCI:ALPHA9 BETA1 INTEGRIN SIGNALING EVENTS	25	0.0464944	0.563926	4843
REACT:970	REGULATION OF IFNA SIGNALING	25	0.0464944	0.563926	7297
BIOC:203	BIOC:STRESS_PATHWAY	25	0.0464944	0.563926	7132
GO:0033674	GO:POSITIVE REGULATION OF KINASE ACTIVITY	437	0.0492973	0.592654	3570;3593;149233
GO:0048514	GO:BLOOD VESSEL MORPHOGENESIS	437	0.0492973	0.592654	7132;51752;57178
GO:0031401	GO:POSITIVE REGULATION OF PROTEIN MODIFICATION PROCESS	741	0.0501664	0.600457	3570;3593;7132;149233
NCI:119	NCI:BETA2 INTEGRIN CELL SURFACE INTERACTIONS	28	0.0519313	0.616176	2212
REACT:767	NITRIC OXIDE STIMULATES GUANYLATE CYCLASE	28	0.0519313	0.616176	4843
GO:0051347	GO:POSITIVE REGULATION OF TRANSFERASE ACTIVITY	448	0.0523927	0.618959	3570;3593;149233
BIOC:52	BIOC:INFLAM_PATHWAY	29	0.0537369	0.626701	3593
BIOC:178	BIOC:NKT_PATHWAY	29	0.0537369	0.626701	3593
BIOC:204	BIOC:TNFR1_PATHWAY	29	0.0537369	0.626701	7132
GO:0043408	GO:REGULATION OF MAPK CASCADE	462	0.0564676	0.655745	3570;4055;64170
GO:0009152	GO:PURINE RIBONUCLEOTIDE BIOSYNTHETIC PROCESS	204	0.0571049	0.660236	4843;8477
REACT:736	NOD1/2 SIGNALING PATHWAY	31	0.0573382	0.660236	64170
GO:0005125	GO:CYTOKINE ACTIVITY	206	0.0580982	0.666176	3593;246778
NCI:101	NCI:IL12 SIGNALING MEDIATED BY STAT4	32	0.0591338	0.675214	30009
GO:0006164	GO:PURINE NUCLEOTIDE BIOSYNTHETIC PROCESS	210	0.0601029	0.677972	4843;8477
GO:0032970	GO:REGULATION OF ACTIN FILAMENT-BASED PROCESS	210	0.0601029	0.677972	5734;8477
REACT:116	ANTIGEN PROCESSING: UBIQUITINATION & PROTEASOME DEGRADATION	211	0.0606079	0.677972	9520;10477
NCI:61	NCI:EPO SIGNALING PATHWAY	33	0.0609262	0.677972	10019
BIOC:179	BIOC:IL1R_PATHWAY	33	0.0609262	0.677972	3554
GO:0006606	GO:PROTEIN IMPORT INTO NUCLEUS	212	0.0611143	0.677972	3593;7132
GO:0044744	GO:PROTEIN TARGETING TO NUCLEUS	212	0.0611143	0.677972	3593;7132
GO:0051170	GO:NUCLEAR IMPORT	215	0.0626426	0.684599	3593;7132
KEGG:HSA05143	KEGG:AFRICAN TRYPANOSOMIASIS	34	0.0627152	0.684599	3593
REACT:624	LATENT INFECTION OF HOMO SAPIENS WITH MYCOBACTERIUM TUBERCULOSIS	34	0.0627152	0.684599	4843
REACT:837	PHAGOSOMAL MATURATION (EARLY ENDOSOMAL STAGE)	34	0.0627152	0.684599	4843
GO:0009260	GO:RIBONUCLEOTIDE BIOSYNTHETIC PROCESS	218	0.064184	0.695744	4843;8477
KEGG:HSA05330	KEGG:ALLOGRAFT REJECTION	35	0.064501	0.695744	3593
NCI:94	NCI:HIV-1 NEF: NEGATIVE EFFECTOR OF FAS AND TNF-ALPHA	35	0.064501	0.695744	7132
GO:0004930	GO:G-PROTEIN COUPLED RECEPTOR ACTIVITY	809	0.065262	0.700782	2848;2859;5734;8477
GO:0051050	GO:POSITIVE REGULATION OF TRANSPORT	492	0.0657001	0.700782	3593;5734;7132
GO:0007015	GO:ACTIN FILAMENT ORGANIZATION	221	0.0657384	0.700782	5734;8477
GO:0046390	GO:RIBOSE PHOSPHATE BIOSYNTHETIC PROCESS	222	0.0662594	0.703587	4843;8477
GO:0042180	GO:CELLULAR KETONE METABOLIC PROCESS	223	0.0667818	0.703658	6817;7132
GO:0045165	GO:CELL FATE COMMITMENT	223	0.0667818	0.703658	3593;149233
GO:0001568	GO:BLOOD VESSEL DEVELOPMENT	497	0.0673039	0.704983	7132;51752;57178
GO:0001932	GO:REGULATION OF PROTEIN PHOSPHORYLATION	818	0.0674242	0.704983	3570;3593;7132;149233
GO:0045597	GO:POSITIVE REGULATION OF CELL DIFFERENTIATION	500	0.068275	0.707031	3570;3593;149233
GO:0072522	GO:PURINE-CONTAINING COMPOUND BIOSYNTHETIC PROCESS	226	0.0683574	0.707031	4843;8477
GO:0032270	GO:POSITIVE REGULATION OF CELLULAR PROTEIN METABOLIC PROCESS	822	0.0683973	0.707031	3570;3593;7132;149233
NCI:149	NCI:SIGNALING MEDIATED BY P38-ALPHA AND P38-BETA	38	0.0698385	0.719205	4843
GO:0005615	GO:EXTRACELLULAR SPACE	843	0.0736288	0.755388	3570;3593;7132;246778
KEGG:HSA04940	KEGG:TYPE I DIABETES MELLITUS	41	0.0751467	0.768072	3593
GO:0001944	GO:VASCULATURE DEVELOPMENT	522	0.0755942	0.769763	7132;51752;57178
GO:0017038	GO:PROTEIN IMPORT	244	0.0780673	0.791992	3593;7132
GO:0034504	GO:PROTEIN LOCALIZATION TO NUCLEUS	248	0.0802823	0.809894	3593;7132
NCI:40	NCI:CERAMIDE SIGNALING PATHWAY	44	0.0804255	0.809894	7132
GO:0042325	GO:REGULATION OF PHOSPHORYLATION	875	0.0819924	0.822637	3570;3593;7132;149233
NCI:213	NCI:TNF RECEPTOR SIGNALING PATHWAY	46	0.0839285	0.835916	7132
BIOC:109	BIOC:KERATINOCYTE_PATHWAY	46	0.0839285	0.835916	7132
REACT:783	NUCLEOTIDE-BINDING DOMAIN, LEUCINE RICH REPEAT CONTAINING RECEPTOR (NLR) SIGNALING PATHWAYS	47	0.0856752	0.847976	64170
GO:0070011	GO:PEPTIDASE ACTIVITY, ACTING ON L-AMINO ACID PEPTIDES	551	0.0857609	0.847976	9520;51752;64167
NCI:144	NCI:CALCINEURIN-REGULATED NFAT-DEPENDENT TRANSCRIPTION IN LYMPHOCYTES	48	0.0874186	0.861247	30009
GO:0032386	GO:REGULATION OF INTRACELLULAR TRANSPORT	263	0.0887623	0.871339	3593;7132
GO:0046983	GO:PROTEIN DIMERIZATION ACTIVITY	909	0.0913874	0.893893	3570;3593;4843;64170
GO:0051493	GO:REGULATION OF CYTOSKELETON ORGANIZATION	269	0.0922279	0.898893	5734;8477
GO:0008233	GO:PEPTIDASE ACTIVITY	574	0.0942268	0.913154	9520;51752;64167
NCI:127	NCI:SIGNALING EVENTS MEDIATED BY STEM CELL FACTOR RECEPTOR (C-KIT)	52	0.0943604	0.913154	10019
KEGG:HSA04080	KEGG:NEUROACTIVE LIGAND-RECEPTOR INTERACTION	274	0.0951467	0.91751	2859;5734
KEGG:HSA05150	KEGG:STAPHYLOCOCCUS AUREUS INFECTION	53	0.0960878	0.919098	2212
NCI:194	NCI:SHP2 SIGNALING	53	0.0960878	0.919098	3570
GO:0009165	GO:NUCLEOTIDE BIOSYNTHETIC PROCESS	276	0.0963218	0.919098	4843;8477
KEGG:HSA05014	KEGG:AMYOTROPHIC LATERAL SCLEROSIS (ALS)	54	0.0978121	0.930067	7132
GO:1901293	GO:NUCLEOSIDE PHOSPHATE BIOSYNTHETIC PROCESS	280	0.0986849	0.935108	4843;8477
KEGG:HSA05134	KEGG:LEGIONELLOSIS	55	0.0995331	0.936607	3593
NCI:34	NCI:CASPASE CASCADE IN APOPTOSIS	55	0.0995331	0.936607	7132
GO:0080135	GO:REGULATION OF CELLULAR RESPONSE TO STRESS	282	0.0998727	0.936607	4055;64170
KEGG:HSA00330	KEGG:ARGININE AND PROLINE METABOLISM	56	0.101251	0.946106	4843
GO:0001503	GO:OSSIFICATION	285	0.101662	0.946106	3570;5734
KEGG:HSA04621	KEGG:NOD-LIKE RECEPTOR SIGNALING PATHWAY	57	0.102966	0.946106	64170
NCI:17	NCI:COREGULATION OF ANDROGEN RECEPTOR ACTIVITY	57	0.102966	0.946106	57178
REACT:985	REGULATION OF ACTIN DYNAMICS FOR PHAGOCYTIC CUP FORMATION	57	0.102966	0.946106	2212
BIOC:116	BIOC:PPARA_PATHWAY	57	0.102966	0.946106	4843
NCI:19	NCI:ATF-2 TRANSCRIPTION FACTOR NETWORK	58	0.104677	0.9554	4843
BIOC:84	BIOC:HIVNEF_PATHWAY	58	0.104677	0.9554	7132
GO:0045859	GO:REGULATION OF PROTEIN KINASE ACTIVITY	611	0.108554	0.987434	3570;3593;149233
REACT:240	CLASS A/1 (RHODOPSIN-LIKE RECEPTORS)	297	0.108911	0.987434	8477;5734
REACT:596	INTERFERON ALPHA/BETA SIGNALING	64	0.114881	1	7297
NCI:92	NCI:HIF-1-ALPHA TRANSCRIPTION FACTOR NETWORK	65	0.11657	1	4843
REACT:270	COSTIMULATION BY THE CD28 FAMILY	65	0.11657	1	23308
NCI:87	NCI:SIGNALING EVENTS MEDIATED BY HDAC CLASS I	66	0.118257	1	7132
GO:0043549	GO:REGULATION OF KINASE ACTIVITY	642	0.121188	1	3570;3593;149233
GO:0009150	GO:PURINE RIBONUCLEOTIDE METABOLIC PROCESS	643	0.121605	1	4843;6817;8477
KEGG:HSA04920	KEGG:ADIPOCYTOKINE SIGNALING PATHWAY	70	0.124972	1	7132
REACT:839	PHASE II CONJUGATION	71	0.126643	1	6817
GO:0009259	GO:RIBONUCLEOTIDE METABOLIC PROCESS	658	0.127921	1	4843;6817;8477
GO:0019693	GO:RIBOSE PHOSPHATE METABOLIC PROCESS	663	0.130054	1	4843;6817;8477
GO:0051338	GO:REGULATION OF TRANSFERASE ACTIVITY	663	0.130054	1	3570;3593;149233
GO:0043565	GO:SEQUENCE-SPECIFIC DNA BINDING	676	0.135659	1	864;60468;159296
GO:0044212	GO:TRANSCRIPTION REGULATORY REGION DNA BINDING	342	0.13724	1	864;30009
GO:0006913	GO:NUCLEOCYTOPLASMIC TRANSPORT	343	0.137888	1	3593;7132
GO:0051169	GO:NUCLEAR TRANSPORT	347	0.140486	1	3593;7132
GO:0006163	GO:PURINE NUCLEOTIDE METABOLIC PROCESS	688	0.14091	1	4843;6817;8477
KEGG:HSA04146	KEGG:PEROXISOME	80	0.141543	1	4843
GO:1900542	GO:REGULATION OF PURINE NUCLEOTIDE METABOLIC PROCESS	349	0.141789	1	4843;8477
GO:0000975	GO:REGULATORY REGION DNA BINDING	350	0.142442	1	864;30009
GO:0001067	GO:REGULATORY REGION NUCLEIC ACID BINDING	350	0.142442	1	864;30009
NCI:195	NCI:REGULATION OF NUCLEAR SMAD2/3 SIGNALING	81	0.143183	1	864
REACT:408	FCGAMMA RECEPTOR (FCGR) DEPENDENT PHAGOCYTOSIS	81	0.143183	1	2212
GO:0006140	GO:REGULATION OF NUCLEOTIDE METABOLIC PROCESS	353	0.144404	1	4843;8477
GO:0044087	GO:REGULATION OF CELLULAR COMPONENT BIOGENESIS	353	0.144404	1	5734;8477
KEGG:HSA05204	KEGG:CHEMICAL CARCINOGENESIS	82	0.144821	1	6817
NCI:181	NCI:GLUCOCORTICOID RECEPTOR REGULATORY NETWORK	82	0.144821	1	30009
REACT:855	PLATELET HOMEOSTASIS	82	0.144821	1	4843
GO:0001525	GO:ANGIOGENESIS	361	0.149666	1	7132;51752
KEGG:HSA05132	KEGG:SALMONELLA INFECTION	85	0.149715	1	4843
GO:0045944	GO:POSITIVE REGULATION OF TRANSCRIPTION FROM RNA POLYMERASE II PROMOTER	708	0.149818	1	7132;57178;159296
KEGG:HSA05222	KEGG:SMALL CELL LUNG CANCER	86	0.15134	1	4843
GO:0019048	GO:VIRUS-HOST INTERACTION	370	0.155633	1	4055;7132
GO:0072521	GO:PURINE-CONTAINING COMPOUND METABOLIC PROCESS	722	0.156165	1	4843;6817;8477
KEGG:HSA04666	KEGG:FC GAMMA R-MEDIATED PHAGOCYTOSIS	91	0.159421	1	2212
GO:0010817	GO:REGULATION OF HORMONE LEVELS	380	0.16232	1	4843;6817
GO:0016064	GO:IMMUNOGLOBULIN MEDIATED IMMUNE RESPONSE	93	0.162633	1	30009
GO:0019724	GO:B CELL MEDIATED IMMUNITY	96	0.167428	1	30009
GO:0051054	GO:POSITIVE REGULATION OF DNA METABOLIC PROCESS	99	0.172197	1	30009
GO:0030334	GO:REGULATION OF CELL MIGRATION	398	0.17449	1	3570;5734
REACT:465	GPCR LIGAND BINDING	399	0.175171	1	8477;5734
GO:0009411	GO:RESPONSE TO UV	102	0.176939	1	3593
GO:0051495	GO:POSITIVE REGULATION OF CYTOSKELETON ORGANIZATION	102	0.176939	1	8477
GO:0072358	GO:CARDIOVASCULAR SYSTEM DEVELOPMENT	767	0.177141	1	7132;51752;57178
GO:0072359	GO:CIRCULATORY SYSTEM DEVELOPMENT	767	0.177141	1	7132;51752;57178
GO:0050920	GO:REGULATION OF CHEMOTAXIS	103	0.178514	1	3570
GO:0051224	GO:NEGATIVE REGULATION OF PROTEIN TRANSPORT	103	0.178514	1	5734
GO:0040007	GO:GROWTH	772	0.179522	1	3593;10477;57178
GO:0007188	GO:ADENYLATE CYCLASE-MODULATING G-PROTEIN COUPLED RECEPTOR SIGNALING PATHWAY	104	0.180086	1	5734
GO:0048565	GO:DIGESTIVE TRACT DEVELOPMENT	104	0.180086	1	159296
GO:0006641	GO:TRIGLYCERIDE METABOLIC PROCESS	105	0.181655	1	159296
GO:0019838	GO:GROWTH FACTOR BINDING	105	0.181655	1	3570
GO:0042476	GO:ODONTOGENESIS	106	0.183222	1	159296
KEGG:HSA04620	KEGG:TOLL-LIKE RECEPTOR SIGNALING PATHWAY	106	0.183222	1	3593
GO:0046058	GO:CAMP METABOLIC PROCESS	108	0.186345	1	8477
GO:0048585	GO:NEGATIVE REGULATION OF RESPONSE TO STIMULUS	789	0.187688	1	3593;5734;7132
GO:0002440	GO:PRODUCTION OF MOLECULAR MEDIATOR OF IMMUNE RESPONSE	109	0.187903	1	30009
GO:0030036	GO:ACTIN CYTOSKELETON ORGANIZATION	419	0.188882	1	5734;8477
GO:0002526	GO:ACUTE INFLAMMATORY RESPONSE	110	0.189458	1	3570
GO:0006639	GO:ACYLGLYCEROL METABOLIC PROCESS	110	0.189458	1	159296
GO:0050880	GO:REGULATION OF BLOOD VESSEL SIZE	110	0.189458	1	4843
KEGG:HSA04668	KEGG:TNF SIGNALING PATHWAY	110	0.189458	1	7132
GO:0043065	GO:POSITIVE REGULATION OF APOPTOTIC PROCESS	421	0.190262	1	864;3593
GO:2000145	GO:REGULATION OF CELL MOTILITY	421	0.190262	1	3570;5734
GO:0006638	GO:NEUTRAL LIPID METABOLIC PROCESS	111	0.191009	1	159296
GO:0009063	GO:CELLULAR AMINO ACID CATABOLIC PROCESS	111	0.191009	1	4843
GO:0035150	GO:REGULATION OF TUBE SIZE	111	0.191009	1	4843
GO:0022612	GO:GLAND MORPHOGENESIS	112	0.192558	1	159296
GO:0043068	GO:POSITIVE REGULATION OF PROGRAMMED CELL DEATH	426	0.193719	1	864;3593
GO:0009887	GO:ORGAN MORPHOGENESIS	802	0.194002	1	864;57178;159296
GO:0055123	GO:DIGESTIVE SYSTEM DEVELOPMENT	113	0.194104	1	159296
GO:0048469	GO:CELL MATURATION	116	0.198725	1	864
GO:0048771	GO:TISSUE REMODELING	119	0.203321	1	3593
GO:0009117	GO:NUCLEOTIDE METABOLIC PROCESS	823	0.204321	1	4843;6817;8477
KEGG:HSA04722	KEGG:NEUROTROPHIN SIGNALING PATHWAY	120	0.204847	1	10019
GO:0051046	GO:REGULATION OF SECRETION	443	0.205537	1	4843;5734
GO:0010942	GO:POSITIVE REGULATION OF CELL DEATH	444	0.206235	1	864;3593
GO:0005777	GO:PEROXISOME	121	0.20637	1	4843
GO:0042579	GO:MICROBODY	121	0.20637	1	4843
GO:0006753	GO:NUCLEOSIDE PHOSPHATE METABOLIC PROCESS	832	0.208786	1	4843;6817;8477
GO:0030595	GO:LEUKOCYTE CHEMOTAXIS	123	0.209408	1	3570
GO:0072593	GO:REACTIVE OXYGEN SPECIES METABOLIC PROCESS	123	0.209408	1	4843
GO:0045786	GO:NEGATIVE REGULATION OF CELL CYCLE	449	0.20973	1	864;3593
GO:0043627	GO:RESPONSE TO ESTROGEN STIMULUS	124	0.210923	1	7132
REACT:402	FACTORS INVOLVED IN MEGAKARYOCYTE DEVELOPMENT AND PLATELET PRODUCTION	124	0.210923	1	10019
GO:0030336	GO:NEGATIVE REGULATION OF CELL MIGRATION	125	0.212435	1	5734
GO:0045785	GO:POSITIVE REGULATION OF CELL ADHESION	125	0.212435	1	3593
GO:0050708	GO:REGULATION OF PROTEIN SECRETION	125	0.212435	1	5734
REACT:438	G ALPHA (S) SIGNALLING EVENTS	125	0.212435	1	5734
GO:0040012	GO:REGULATION OF LOCOMOTION	455	0.213933	1	3570;5734
GO:0051048	GO:NEGATIVE REGULATION OF SECRETION	127	0.215451	1	5734
GO:0002221	GO:PATTERN RECOGNITION RECEPTOR SIGNALING PATHWAY	128	0.216954	1	64170
GO:2000146	GO:NEGATIVE REGULATION OF CELL MOTILITY	128	0.216954	1	5734
GO:0020037	GO:HEME BINDING	128	0.216954	1	4843
GO:0003018	GO:VASCULAR PROCESS IN CIRCULATORY SYSTEM	129	0.218455	1	4843
GO:0003774	GO:MOTOR ACTIVITY	129	0.218455	1	23046
GO:0035270	GO:ENDOCRINE SYSTEM DEVELOPMENT	130	0.219953	1	3570
GO:0005875	GO:MICROTUBULE ASSOCIATED COMPLEX	131	0.221448	1	23046
GO:0030029	GO:ACTIN FILAMENT-BASED PROCESS	467	0.222367	1	5734;8477
GO:0002758	GO:INNATE IMMUNE RESPONSE-ACTIVATING SIGNAL TRANSDUCTION	132	0.222941	1	64170
GO:0070371	GO:ERK1 AND ERK2 CASCADE	132	0.222941	1	5734
KEGG:HSA05322	KEGG:SYSTEMIC LUPUS ERYTHEMATOSUS	132	0.222941	1	2212
REACT:520	HEMOSTASIS	468	0.223071	1	4843;10019
GO:0051270	GO:REGULATION OF CELLULAR COMPONENT MOVEMENT	470	0.224481	1	3570;5734
GO:0045444	GO:FAT CELL DIFFERENTIATION	134	0.225918	1	51752
GO:0051271	GO:NEGATIVE REGULATION OF CELLULAR COMPONENT MOVEMENT	134	0.225918	1	5734
REACT:1113	SIGNALING BY SCF-KIT	134	0.225918	1	10019
GO:0055086	GO:NUCLEOBASE-CONTAINING SMALL MOLECULE METABOLIC PROCESS	871	0.228401	1	4843;6817;8477
GO:0050795	GO:REGULATION OF BEHAVIOR	137	0.230362	1	3570
GO:0046906	GO:TETRAPYRROLE BINDING	137	0.230362	1	4843
KEGG:HSA04120	KEGG:UBIQUITIN MEDIATED PROTEOLYSIS	137	0.230362	1	10477
REACT:169	BIOLOGICAL OXIDATIONS	139	0.233311	1	6817
GO:0006605	GO:PROTEIN TARGETING	484	0.234368	1	3593;7132
GO:0002218	GO:ACTIVATION OF INNATE IMMUNE RESPONSE	140	0.234782	1	64170
GO:0007187	GO:G-PROTEIN COUPLED RECEPTOR SIGNALING PATHWAY, COUPLED TO CYCLIC NUCLEOTIDE SECOND MESSENGER	140	0.234782	1	5734
KEGG:HSA04514	KEGG:CELL ADHESION MOLECULES (CAMS)	140	0.234782	1	23308
GO:0001649	GO:OSTEOBLAST DIFFERENTIATION	142	0.237715	1	3570
GO:0050796	GO:REGULATION OF INSULIN SECRETION	145	0.242094	1	4843
GO:0004713	GO:PROTEIN TYROSINE KINASE ACTIVITY	145	0.242094	1	7297
GO:0051427	GO:HORMONE RECEPTOR BINDING	145	0.242094	1	7297
GO:0007596	GO:BLOOD COAGULATION	499	0.244998	1	4843;10019
GO:0006805	GO:XENOBIOTIC METABOLIC PROCESS	148	0.246449	1	6817
GO:0050817	GO:COAGULATION	502	0.247127	1	4843;10019
GO:0007599	GO:HEMOSTASIS	503	0.247837	1	4843;10019
GO:0040013	GO:NEGATIVE REGULATION OF LOCOMOTION	149	0.247895	1	5734
GO:0071466	GO:CELLULAR RESPONSE TO XENOBIOTIC STIMULUS	149	0.247895	1	6817
GO:0031625	GO:UBIQUITIN PROTEIN LIGASE BINDING	149	0.247895	1	4055
GO:0044389	GO:SMALL CONJUGATING PROTEIN LIGASE BINDING	149	0.247895	1	4055
KEGG:HSA04145	KEGG:PHAGOSOME	149	0.247895	1	2212
GO:0033043	GO:REGULATION OF ORGANELLE ORGANIZATION	505	0.249258	1	5734;8477
GO:0043547	GO:POSITIVE REGULATION OF GTPASE ACTIVITY	150	0.249338	1	8477
GO:0045333	GO:CELLULAR RESPIRATION	150	0.249338	1	4843
GO:0060326	GO:CELL CHEMOTAXIS	150	0.249338	1	3570
GO:0016607	GO:NUCLEAR SPECK	150	0.249338	1	57178
GO:0010629	GO:NEGATIVE REGULATION OF GENE EXPRESSION	913	0.249943	1	864;4843;7132
GO:0009410	GO:RESPONSE TO XENOBIOTIC STIMULUS	151	0.250779	1	6817
GO:0000790	GO:NUCLEAR CHROMATIN	153	0.253653	1	864
GO:0014070	GO:RESPONSE TO ORGANIC CYCLIC COMPOUND	514	0.255655	1	7132;64170
GO:0033365	GO:PROTEIN LOCALIZATION TO ORGANELLE	516	0.257077	1	3593;7132
GO:0040008	GO:REGULATION OF GROWTH	517	0.257789	1	3593;10477
GO:0019932	GO:SECOND-MESSENGER-MEDIATED SIGNALING	156	0.257943	1	4843
REACT:118	APOPTOSIS	156	0.257943	1	7132
GO:0009894	GO:REGULATION OF CATABOLIC PROCESS	518	0.2585	1	4843;8477
GO:0090407	GO:ORGANOPHOSPHATE BIOSYNTHETIC PROCESS	520	0.259923	1	4843;8477
GO:0090276	GO:REGULATION OF PEPTIDE HORMONE SECRETION	158	0.26079	1	4843
GO:0016323	GO:BASOLATERAL PLASMA MEMBRANE	158	0.26079	1	3570
GO:0008285	GO:NEGATIVE REGULATION OF CELL PROLIFERATION	523	0.262058	1	864;3593
GO:0002791	GO:REGULATION OF PEPTIDE SECRETION	160	0.263627	1	4843
GO:0032318	GO:REGULATION OF RAS GTPASE ACTIVITY	160	0.263627	1	8477
GO:0042176	GO:REGULATION OF PROTEIN CATABOLIC PROCESS	160	0.263627	1	4843
GO:0090087	GO:REGULATION OF PEPTIDE TRANSPORT	160	0.263627	1	4843
GO:0000976	GO:TRANSCRIPTION REGULATORY REGION SEQUENCE-SPECIFIC DNA BINDING	160	0.263627	1	864
GO:0005506	GO:IRON ION BINDING	160	0.263627	1	4843
GO:0042445	GO:HORMONE METABOLIC PROCESS	161	0.265041	1	6817
GO:0005516	GO:CALMODULIN BINDING	162	0.266452	1	4843
GO:0016705	GO:OXIDOREDUCTASE ACTIVITY, ACTING ON PAIRED DONORS, WITH INCORPORATION OR REDUCTION OF MOLECULAR OXYGEN	162	0.266452	1	4843
GO:0046128	GO:PURINE RIBONUCLEOSIDE METABOLIC PROCESS	530	0.267042	1	6817;8477
GO:0008083	GO:GROWTH FACTOR ACTIVITY	163	0.267862	1	3593
GO:0042278	GO:PURINE NUCLEOSIDE METABOLIC PROCESS	533	0.269178	1	6817;8477
KEGG:HSA05010	KEGG:ALZHEIMER'S DISEASE	164	0.269268	1	7132
GO:0071407	GO:CELLULAR RESPONSE TO ORGANIC CYCLIC COMPOUND	165	0.270672	1	7132
GO:0006508	GO:PROTEOLYSIS	955	0.271828	1	9520;51752;64167
GO:0030073	GO:INSULIN SECRETION	166	0.272073	1	4843
REACT:595	INTERFERON SIGNALING	166	0.272073	1	7297
KEGG:HSA04141	KEGG:PROTEIN PROCESSING IN ENDOPLASMIC RETICULUM	167	0.273472	1	10477
GO:0035023	GO:REGULATION OF RHO PROTEIN SIGNAL TRANSDUCTION	168	0.274868	1	8477
GO:0016567	GO:PROTEIN UBIQUITINATION	543	0.276301	1	9520;10477
GO:0009306	GO:PROTEIN SECRETION	170	0.277652	1	5734
GO:0022415	GO:VIRAL REPRODUCTIVE PROCESS	546	0.278438	1	4055;7132
GO:0007018	GO:MICROTUBULE-BASED MOVEMENT	174	0.283189	1	23046
GO:0009119	GO:RIBONUCLEOSIDE METABOLIC PROCESS	554	0.284137	1	6817;8477
GO:1901605	GO:ALPHA-AMINO ACID METABOLIC PROCESS	175	0.284567	1	4843
GO:0021700	GO:DEVELOPMENTAL MATURATION	176	0.285943	1	864
GO:0048872	GO:HOMEOSTASIS OF NUMBER OF CELLS	176	0.285943	1	159296
GO:0043436	GO:OXOACID METABOLIC PROCESS	983	0.286564	1	4843;6817;7132
GO:0050662	GO:COENZYME BINDING	177	0.287316	1	4843
GO:0003007	GO:HEART MORPHOGENESIS	178	0.288686	1	57178
GO:0022412	GO:CELLULAR PROCESS INVOLVED IN REPRODUCTION IN MULTICELLULAR ORGANISM	178	0.288686	1	57178
GO:0031406	GO:CARBOXYLIC ACID BINDING	178	0.288686	1	4843
KEGG:HSA05202	KEGG:TRANSCRIPTIONAL MISREGULATION IN CANCER	179	0.290054	1	7850
GO:0045121	GO:MEMBRANE RAFT	180	0.291419	1	7132
KEGG:HSA04020	KEGG:CALCIUM SIGNALING PATHWAY	183	0.295499	1	4843
REACT:437	G ALPHA (Q) SIGNALLING EVENTS	184	0.296854	1	8477
GO:0007568	GO:AGING	185	0.298207	1	57178
GO:0032446	GO:PROTEIN MODIFICATION BY SMALL PROTEIN CONJUGATION	576	0.299796	1	9520;10477
GO:0030072	GO:PEPTIDE HORMONE SECRETION	187	0.300904	1	4843
GO:0046883	GO:REGULATION OF HORMONE SECRETION	188	0.302249	1	4843
GO:0005938	GO:CELL CORTEX	188	0.302249	1	4843
GO:0002790	GO:PEPTIDE SECRETION	191	0.306269	1	4843
GO:0045926	GO:NEGATIVE REGULATION OF GROWTH	191	0.306269	1	3593
GO:0043254	GO:REGULATION OF PROTEIN COMPLEX ASSEMBLY	193	0.308937	1	5734
GO:0019953	GO:SEXUAL REPRODUCTION	589	0.309033	1	3593;57178
GO:0010243	GO:RESPONSE TO ORGANIC NITROGEN	592	0.311163	1	7132;64170
GO:0006917	GO:INDUCTION OF APOPTOSIS	196	0.31292	1	864
GO:0050678	GO:REGULATION OF EPITHELIAL CELL PROLIFERATION	196	0.31292	1	864
GO:0050878	GO:REGULATION OF BODY FLUID LEVELS	595	0.313291	1	4843;10019
GO:0012502	GO:INDUCTION OF PROGRAMMED CELL DEATH	197	0.314242	1	864
GO:0009897	GO:EXTERNAL SIDE OF PLASMA MEMBRANE	197	0.314242	1	23308
GO:0006935	GO:CHEMOTAXIS	598	0.315419	1	864;3570
GO:0042330	GO:TAXIS	598	0.315419	1	864;3570
GO:0009116	GO:NUCLEOSIDE METABOLIC PROCESS	600	0.316836	1	6817;8477
KEGG:HSA05169	KEGG:EPSTEIN-BARR VIRUS INFECTION	199	0.31688	1	7297
GO:0016054	GO:ORGANIC ACID CATABOLIC PROCESS	201	0.319509	1	4843
GO:0046395	GO:CARBOXYLIC ACID CATABOLIC PROCESS	201	0.319509	1	4843
GO:0022603	GO:REGULATION OF ANATOMICAL STRUCTURE MORPHOGENESIS	604	0.31967	1	7132;51752
GO:0015833	GO:PEPTIDE TRANSPORT	202	0.320819	1	4843
GO:0051052	GO:REGULATION OF DNA METABOLIC PROCESS	204	0.323432	1	30009
GO:0097190	GO:APOPTOTIC SIGNALING PATHWAY	204	0.323432	1	4055
GO:1900117	GO:REGULATION OF EXECUTION PHASE OF APOPTOSIS	204	0.323432	1	4055
GO:0042060	GO:WOUND HEALING	610	0.323917	1	4843;10019
REACT:481	GASTRIN-CREB SIGNALLING PATHWAY VIA PKC AND MAPK	205	0.324735	1	8477
GO:1901657	GO:GLYCOSYL COMPOUND METABOLIC PROCESS	614	0.326745	1	6817;8477
KEGG:HSA05203	KEGG:VIRAL CARCINOGENESIS	207	0.327334	1	4055
GO:0042886	GO:AMIDE TRANSPORT	209	0.329924	1	4843
GO:0009308	GO:AMINE METABOLIC PROCESS	210	0.331215	1	6817
GO:0009416	GO:RESPONSE TO LIGHT STIMULUS	211	0.332503	1	3593
GO:0010638	GO:POSITIVE REGULATION OF ORGANELLE ORGANIZATION	211	0.332503	1	8477
GO:0006310	GO:DNA RECOMBINATION	212	0.333789	1	30009
GO:0016324	GO:APICAL PLASMA MEMBRANE	212	0.333789	1	3570
GO:1901698	GO:RESPONSE TO NITROGEN COMPOUND	629	0.337328	1	7132;64170
GO:0097305	GO:RESPONSE TO ALCOHOL	218	0.341457	1	7132
GO:0043087	GO:REGULATION OF GTPASE ACTIVITY	220	0.343993	1	8477
GO:0051047	GO:POSITIVE REGULATION OF SECRETION	221	0.345258	1	5734
GO:0033124	GO:REGULATION OF GTP CATABOLIC PROCESS	222	0.34652	1	8477
GO:0070647	GO:PROTEIN MODIFICATION BY SMALL PROTEIN CONJUGATION OR REMOVAL	643	0.347168	1	9520;10477
GO:1901566	GO:ORGANONITROGEN COMPOUND BIOSYNTHETIC PROCESS	645	0.348571	1	4843;8477
GO:0046879	GO:HORMONE SECRETION	224	0.349038	1	4843
KEGG:HSA05205	KEGG:PROTEOGLYCANS IN CANCER	225	0.350294	1	3593
GO:0030335	GO:POSITIVE REGULATION OF CELL MIGRATION	228	0.354046	1	3570
GO:0050673	GO:EPITHELIAL CELL PROLIFERATION	229	0.355292	1	864
GO:0006790	GO:SULFUR COMPOUND METABOLIC PROCESS	230	0.356536	1	6817
GO:0009914	GO:HORMONE TRANSPORT	230	0.356536	1	4843
GO:1901137	GO:CARBOHYDRATE DERIVATIVE BIOSYNTHETIC PROCESS	657	0.356968	1	4843;8477
GO:0002757	GO:IMMUNE RESPONSE-ACTIVATING SIGNAL TRANSDUCTION	233	0.360253	1	64170
GO:2000147	GO:POSITIVE REGULATION OF CELL MOTILITY	233	0.360253	1	3570
GO:0030522	GO:INTRACELLULAR RECEPTOR MEDIATED SIGNALING PATHWAY	237	0.365177	1	64170
GO:0051272	GO:POSITIVE REGULATION OF CELLULAR COMPONENT MOVEMENT	239	0.367625	1	3570
GO:0040017	GO:POSITIVE REGULATION OF LOCOMOTION	242	0.371281	1	3570
GO:0002764	GO:IMMUNE RESPONSE-REGULATING SIGNALING PATHWAY	246	0.376123	1	64170
GO:0033121	GO:REGULATION OF PURINE NUCLEOTIDE CATABOLIC PROCESS	248	0.37853	1	8477
GO:0030811	GO:REGULATION OF NUCLEOTIDE CATABOLIC PROCESS	249	0.37973	1	8477
GO:0048037	GO:COFACTOR BINDING	250	0.380929	1	4843
GO:0009118	GO:REGULATION OF NUCLEOSIDE METABOLIC PROCESS	251	0.382124	1	8477
GO:0016032	GO:VIRAL REPRODUCTION	694	0.382639	1	4055;7132
GO:0000981	GO:SEQUENCE-SPECIFIC DNA BINDING RNA POLYMERASE II TRANSCRIPTION FACTOR ACTIVITY	252	0.383318	1	864
GO:0032940	GO:SECRETION BY CELL	695	0.383327	1	4843;5734
GO:0044764	GO:MULTI-ORGANISM CELLULAR PROCESS	696	0.384016	1	4055;7132
GO:0004842	GO:UBIQUITIN-PROTEIN LIGASE ACTIVITY	253	0.38451	1	10477
GO:0048545	GO:RESPONSE TO STEROID HORMONE STIMULUS	254	0.385699	1	7132
GO:0044454	GO:NUCLEAR CHROMOSOME PART	255	0.386886	1	864
GO:0030424	GO:AXON	256	0.388071	1	7132
GO:0044282	GO:SMALL MOLECULE CATABOLIC PROCESS	259	0.391612	1	4843
GO:0044712	GO:SINGLE-ORGANISM CATABOLIC PROCESS	259	0.391612	1	4843
GO:0043025	GO:NEURONAL CELL BODY	259	0.391612	1	30009
GO:0006886	GO:INTRACELLULAR PROTEIN TRANSPORT	711	0.394307	1	3593;7132
GO:0030155	GO:REGULATION OF CELL ADHESION	269	0.403272	1	3593
GO:0019787	GO:SMALL CONJUGATING PROTEIN LIGASE ACTIVITY	269	0.403272	1	10477
GO:0016482	GO:CYTOPLASMIC TRANSPORT	725	0.403848	1	3593;7132
GO:0097285	GO:CELL-TYPE SPECIFIC APOPTOTIC PROCESS	270	0.404427	1	3593
GO:0097458	GO:NEURON PART	727	0.405206	1	7132;30009
GO:0048589	GO:DEVELOPMENTAL GROWTH	273	0.407876	1	57178
GO:1901565	GO:ORGANONITROGEN COMPOUND CATABOLIC PROCESS	731	0.407918	1	4843;8477
GO:0008202	GO:STEROID METABOLIC PROCESS	274	0.409022	1	6817
GO:0008544	GO:EPIDERMIS DEVELOPMENT	274	0.409022	1	864
GO:0044703	GO:MULTI-ORGANISM REPRODUCTIVE PROCESS	733	0.409272	1	4055;7132
GO:0048732	GO:GLAND DEVELOPMENT	275	0.410165	1	159296
GO:0046578	GO:REGULATION OF RAS PROTEIN SIGNAL TRANSDUCTION	276	0.411306	1	8477
GO:0051726	GO:REGULATION OF CELL CYCLE	739	0.413326	1	864;3593
GO:0016604	GO:NUCLEAR BODY	278	0.413582	1	57178
GO:0045177	GO:APICAL PART OF CELL	280	0.41585	1	3570
GO:0002253	GO:ACTIVATION OF IMMUNE RESPONSE	285	0.421482	1	64170
GO:0044297	GO:CELL BODY	286	0.422602	1	30009
GO:0051051	GO:NEGATIVE REGULATION OF TRANSPORT	287	0.42372	1	5734
GO:0090066	GO:REGULATION OF ANATOMICAL STRUCTURE SIZE	288	0.424836	1	4843
GO:0005789	GO:ENDOPLASMIC RETICULUM MEMBRANE	766	0.431412	1	51752;64167
GO:0000228	GO:NUCLEAR CHROMOSOME	295	0.432589	1	864
GO:0016881	GO:ACID-AMINO ACID LIGASE ACTIVITY	297	0.434785	1	10477
GO:0000785	GO:CHROMATIN	298	0.43588	1	864
GO:0006631	GO:FATTY ACID METABOLIC PROCESS	301	0.439154	1	7132
GO:0006461	GO:PROTEIN COMPLEX ASSEMBLY	782	0.442003	1	5734;7132
GO:0070271	GO:PROTEIN COMPLEX BIOGENESIS	784	0.44332	1	5734;7132
GO:0042175	GO:NUCLEAR OUTER MEMBRANE-ENDOPLASMIC RETICULUM MEMBRANE NETWORK	784	0.44332	1	51752;64167
GO:0046903	GO:SECRETION	793	0.449227	1	4843;5734
GO:0009314	GO:RESPONSE TO RADIATION	312	0.450999	1	3593
GO:0046486	GO:GLYCEROLIPID METABOLIC PROCESS	314	0.453127	1	159296
GO:0007010	GO:CYTOSKELETON ORGANIZATION	805	0.457052	1	5734;8477
GO:0015980	GO:ENERGY DERIVATION BY OXIDATION OF ORGANIC COMPOUNDS	319	0.458411	1	4843
FMRP	FMRP:targets	817	0.464819	1	23046;57178
GO:0001701	GO:IN UTERO EMBRYONIC DEVELOPMENT	327	0.466763	1	57178
KEGG:HSA05200	KEGG:PATHWAYS IN CANCER	327	0.466763	1	4843
GO:0016879	GO:LIGASE ACTIVITY, FORMING CARBON-NITROGEN BONDS	329	0.468831	1	10477
GO:0005874	GO:MICROTUBULE	332	0.471919	1	23046
GO:0042493	GO:RESPONSE TO DRUG	334	0.473969	1	64170
GO:0044255	GO:CELLULAR LIPID METABOLIC PROCESS	832	0.474443	1	7132;159296
GO:0051129	GO:NEGATIVE REGULATION OF CELLULAR COMPONENT ORGANIZATION	337	0.477028	1	5734
GO:0051259	GO:PROTEIN OLIGOMERIZATION	337	0.477028	1	7132
GO:0006184	GO:GTP CATABOLIC PROCESS	339	0.479058	1	8477
GO:1901069	GO:GUANOSINE-CONTAINING COMPOUND CATABOLIC PROCESS	341	0.48108	1	8477
GO:0003001	GO:GENERATION OF A SIGNAL INVOLVED IN CELL-CELL SIGNALING	342	0.482088	1	4843
GO:0023061	GO:SIGNAL RELEASE	342	0.482088	1	4843
GO:0048568	GO:EMBRYONIC ORGAN DEVELOPMENT	343	0.483095	1	10019
KEGG:HSA04151	KEGG:PI3K-AKT SIGNALING PATHWAY	345	0.485102	1	3570
GO:0046039	GO:GTP METABOLIC PROCESS	350	0.490087	1	8477
GO:0046982	GO:PROTEIN HETERODIMERIZATION ACTIVITY	357	0.496988	1	3593
GO:1901068	GO:GUANOSINE-CONTAINING COMPOUND METABOLIC PROCESS	358	0.497966	1	8477
GO:0007411	GO:AXON GUIDANCE	360	0.499918	1	864
GO:1901652	GO:RESPONSE TO PEPTIDE	360	0.499918	1	64170
GO:0019752	GO:CARBOXYLIC ACID METABOLIC PROCESS	874	0.500868	1	4843;7132
GO:0051056	GO:REGULATION OF SMALL GTPASE MEDIATED SIGNAL TRANSDUCTION	367	0.50669	1	8477
GO:0007050	GO:CELL CYCLE ARREST	375	0.514321	1	3593
GO:0032870	GO:CELLULAR RESPONSE TO HORMONE STIMULUS	384	0.52277	1	7132
GO:0007507	GO:HEART DEVELOPMENT	386	0.524628	1	57178
GO:1901615	GO:ORGANIC HYDROXY COMPOUND METABOLIC PROCESS	386	0.524628	1	6817
GO:0044432	GO:ENDOPLASMIC RETICULUM PART	916	0.52649	1	51752;64167
GO:0001501	GO:SKELETAL SYSTEM DEVELOPMENT	389	0.527402	1	5734
GO:0009790	GO:EMBRYO DEVELOPMENT	921	0.529485	1	10019;57178
GO:0009203	GO:RIBONUCLEOSIDE TRIPHOSPHATE CATABOLIC PROCESS	408	0.54461	1	8477
GO:0009207	GO:PURINE RIBONUCLEOSIDE TRIPHOSPHATE CATABOLIC PROCESS	408	0.54461	1	8477
GO:0009146	GO:PURINE NUCLEOSIDE TRIPHOSPHATE CATABOLIC PROCESS	410	0.546386	1	8477
GO:0009143	GO:NUCLEOSIDE TRIPHOSPHATE CATABOLIC PROCESS	416	0.551673	1	8477
GO:0006152	GO:PURINE NUCLEOSIDE CATABOLIC PROCESS	418	0.553423	1	8477
GO:0046130	GO:PURINE RIBONUCLEOSIDE CATABOLIC PROCESS	418	0.553423	1	8477
GO:0010558	GO:NEGATIVE REGULATION OF MACROMOLECULE BIOSYNTHETIC PROCESS	969	0.557622	1	864;3570
GO:0034613	GO:CELLULAR PROTEIN LOCALIZATION	969	0.557622	1	3593;7132
GO:0070727	GO:CELLULAR MACROMOLECULE LOCALIZATION	973	0.559916	1	3593;7132
GO:0032787	GO:MONOCARBOXYLIC ACID METABOLIC PROCESS	427	0.561213	1	7132
GO:0042454	GO:RIBONUCLEOSIDE CATABOLIC PROCESS	427	0.561213	1	8477
GO:0009154	GO:PURINE RIBONUCLEOTIDE CATABOLIC PROCESS	431	0.564632	1	8477
GO:0007017	GO:MICROTUBULE-BASED PROCESS	432	0.565483	1	23046
GO:0009261	GO:RIBONUCLEOTIDE CATABOLIC PROCESS	432	0.565483	1	8477
GO:0009164	GO:NUCLEOSIDE CATABOLIC PROCESS	438	0.570555	1	8477
GO:0006091	GO:GENERATION OF PRECURSOR METABOLITES AND ENERGY	439	0.571395	1	4843
GO:1901658	GO:GLYCOSYL COMPOUND CATABOLIC PROCESS	443	0.574738	1	8477
GO:0031329	GO:REGULATION OF CELLULAR CATABOLIC PROCESS	449	0.579706	1	8477
GO:0051345	GO:POSITIVE REGULATION OF HYDROLASE ACTIVITY	450	0.580528	1	8477
GO:0044057	GO:REGULATION OF SYSTEM PROCESS	452	0.582168	1	4843
GO:0006520	GO:CELLULAR AMINO ACID METABOLIC PROCESS	460	0.588667	1	4843
GO:0006195	GO:PURINE NUCLEOTIDE CATABOLIC PROCESS	468	0.595069	1	8477
GO:0009205	GO:PURINE RIBONUCLEOSIDE TRIPHOSPHATE METABOLIC PROCESS	469	0.595862	1	8477
GO:0048471	GO:PERINUCLEAR REGION OF CYTOPLASM	470	0.596654	1	4843
GO:0072523	GO:PURINE-CONTAINING COMPOUND CATABOLIC PROCESS	471	0.597444	1	8477
GO:0009144	GO:PURINE NUCLEOSIDE TRIPHOSPHATE METABOLIC PROCESS	474	0.599806	1	8477
GO:0009199	GO:RIBONUCLEOSIDE TRIPHOSPHATE METABOLIC PROCESS	475	0.600591	1	8477
GO:0051248	GO:NEGATIVE REGULATION OF PROTEIN METABOLIC PROCESS	480	0.604491	1	4843
GO:0016874	GO:LIGASE ACTIVITY	481	0.605266	1	10477
GO:0009166	GO:NUCLEOTIDE CATABOLIC PROCESS	485	0.608353	1	8477
GO:0048729	GO:TISSUE MORPHOGENESIS	485	0.608353	1	864
GO:0009141	GO:NUCLEOSIDE TRIPHOSPHATE METABOLIC PROCESS	492	0.6137	1	8477
GO:0005543	GO:PHOSPHOLIPID BINDING	492	0.6137	1	10019
GO:0051130	GO:POSITIVE REGULATION OF CELLULAR COMPONENT ORGANIZATION	493	0.614458	1	8477
GO:1901292	GO:NUCLEOSIDE PHOSPHATE CATABOLIC PROCESS	494	0.615215	1	8477
GO:0000122	GO:NEGATIVE REGULATION OF TRANSCRIPTION FROM RNA POLYMERASE II PROMOTER	508	0.625658	1	864
GO:0007276	GO:GAMETE GENERATION	508	0.625658	1	57178
GO:0007409	GO:AXONOGENESIS	517	0.632226	1	864
GO:0007610	GO:BEHAVIOR	517	0.632226	1	3570
GO:0046434	GO:ORGANOPHOSPHATE CATABOLIC PROCESS	534	0.64433	1	8477
GO:0019904	GO:PROTEIN DOMAIN SPECIFIC BINDING	535	0.64503	1	64170
GO:0044427	GO:CHROMOSOMAL PART	539	0.647816	1	864
GO:0000139	GO:GOLGI MEMBRANE	542	0.649891	1	7132
GO:0030163	GO:PROTEIN CATABOLIC PROCESS	544	0.651269	1	4843
GO:0043009	GO:CHORDATE EMBRYONIC DEVELOPMENT	544	0.651269	1	57178
GO:0055114	GO:OXIDATION-REDUCTION PROCESS	548	0.654007	1	4843
GO:0048610	GO:CELLULAR PROCESS INVOLVED IN REPRODUCTION	549	0.654689	1	57178
GO:0009792	GO:EMBRYO DEVELOPMENT ENDING IN BIRTH OR EGG HATCHING	551	0.656048	1	57178
GO:0071705	GO:NITROGEN COMPOUND TRANSPORT	555	0.65875	1	4843
GO:1901136	GO:CARBOHYDRATE DERIVATIVE CATABOLIC PROCESS	559	0.661432	1	8477
GO:0048667	GO:CELL MORPHOGENESIS INVOLVED IN NEURON DIFFERENTIATION	566	0.666077	1	864
GO:0048812	GO:NEURON PROJECTION MORPHOGENESIS	571	0.669357	1	864
GO:0004672	GO:PROTEIN KINASE ACTIVITY	595	0.684671	1	7297
GO:0043066	GO:NEGATIVE REGULATION OF APOPTOTIC PROCESS	600	0.687774	1	3570
GO:0043069	GO:NEGATIVE REGULATION OF PROGRAMMED CELL DEATH	608	0.692677	1	3570
GO:0060548	GO:NEGATIVE REGULATION OF CELL DEATH	630	0.705781	1	3570
GO:0043005	GO:NEURON PROJECTION	632	0.706945	1	7132
GO:0005694	GO:CHROMOSOME	634	0.708105	1	864
GO:0009725	GO:RESPONSE TO HORMONE STIMULUS	647	0.715535	1	7132
GO:0048609	GO:MULTICELLULAR ORGANISMAL REPRODUCTIVE PROCESS	651	0.717784	1	57178
GO:0044431	GO:GOLGI APPARATUS PART	654	0.71946	1	7132
GO:0032504	GO:MULTICELLULAR ORGANISM REPRODUCTION	661	0.723333	1	57178
GO:0048858	GO:CELL PROJECTION MORPHOGENESIS	676	0.731458	1	864
GO:0032990	GO:CELL PART MORPHOGENESIS	688	0.737791	1	864
GO:0016491	GO:OXIDOREDUCTASE ACTIVITY	691	0.739352	1	4843
GO:0031175	GO:NEURON PROJECTION DEVELOPMENT	697	0.742446	1	864
GO:0000904	GO:CELL MORPHOGENESIS INVOLVED IN DIFFERENTIATION	700	0.74398	1	864
GO:0016773	GO:PHOSPHOTRANSFERASE ACTIVITY, ALCOHOL GROUP AS ACCEPTOR	708	0.748027	1	7297
GO:0071495	GO:CELLULAR RESPONSE TO ENDOGENOUS STIMULUS	720	0.753982	1	7132
GO:0008289	GO:LIPID BINDING	729	0.758359	1	10019
GO:0044702	GO:SINGLE ORGANISM REPRODUCTIVE PROCESS	745	0.765955	1	57178
GO:0017111	GO:NUCLEOSIDE-TRIPHOSPHATASE ACTIVITY	753	0.769666	1	23046
GO:0051336	GO:REGULATION OF HYDROLASE ACTIVITY	755	0.770585	1	8477
GO:0016301	GO:KINASE ACTIVITY	763	0.774225	1	7297
GO:0034655	GO:NUCLEOBASE-CONTAINING COMPOUND CATABOLIC PROCESS	770	0.777364	1	8477
GO:0016462	GO:PYROPHOSPHATASE ACTIVITY	789	0.785673	1	23046
GO:0016818	GO:HYDROLASE ACTIVITY, ACTING ON ACID ANHYDRIDES, IN PHOSPHORUS-CONTAINING ANHYDRIDES	791	0.78653	1	23046
GO:0016817	GO:HYDROLASE ACTIVITY, ACTING ON ACID ANHYDRIDES	795	0.788234	1	23046
GO:0048666	GO:NEURON DEVELOPMENT	802	0.791184	1	864
GO:0044270	GO:CELLULAR NITROGEN COMPOUND CATABOLIC PROCESS	812	0.795331	1	8477
GO:0046700	GO:HETEROCYCLE CATABOLIC PROCESS	812	0.795331	1	8477
GO:0019439	GO:AROMATIC COMPOUND CATABOLIC PROCESS	814	0.79615	1	8477
GO:0045892	GO:NEGATIVE REGULATION OF TRANSCRIPTION, DNA-DEPENDENT	824	0.800201	1	864
GO:0044451	GO:NUCLEOPLASM PART	826	0.801002	1	57178
GO:1901361	GO:ORGANIC CYCLIC COMPOUND CATABOLIC PROCESS	848	0.809608	1	8477
GO:0051253	GO:NEGATIVE REGULATION OF RNA METABOLIC PROCESS	855	0.81227	1	864
GO:0015630	GO:MICROTUBULE CYTOSKELETON	866	0.816381	1	23046
GO:0006259	GO:DNA METABOLIC PROCESS	870	0.817854	1	30009
GO:0016772	GO:TRANSFERASE ACTIVITY, TRANSFERRING PHOSPHORUS-CONTAINING GROUPS	887	0.823988	1	7297
GO:0009057	GO:MACROMOLECULE CATABOLIC PROCESS	900	0.828544	1	4843
GO:2000113	GO:NEGATIVE REGULATION OF CELLULAR MACROMOLECULE BIOSYNTHETIC PROCESS	929	0.8383	1	864
GO:0045934	GO:NEGATIVE REGULATION OF NUCLEOBASE-CONTAINING COMPOUND METABOLIC PROCESS	935	0.84025	1	864
GO:0030030	GO:CELL PROJECTION ORGANIZATION	937	0.840895	1	864
GO:0000902	GO:CELL MORPHOGENESIS	946	0.843767	1	864
GO:0051172	GO:NEGATIVE REGULATION OF NITROGEN COMPOUND METABOLIC PROCESS	948	0.844398	1	864
GO:0007155	GO:CELL ADHESION	959	0.847826	1	3593
GO:0022610	GO:BIOLOGICAL ADHESION	961	0.848442	1	3593
GO:0030182	GO:NEURON DIFFERENTIATION	986	0.855935	1	864
GO:0000075	GO:CELL CYCLE CHECKPOINT	249	1	1
GO:0000077	GO:DNA DAMAGE CHECKPOINT	135	1	1
GO:0000082	GO:G1/S TRANSITION OF MITOTIC CELL CYCLE	198	1	1
GO:0000084	GO:S PHASE OF MITOTIC CELL CYCLE	140	1	1
GO:0000086	GO:G2/M TRANSITION OF MITOTIC CELL CYCLE	147	1	1
GO:0000087	GO:M PHASE OF MITOTIC CELL CYCLE	372	1	1
GO:0000184	GO:NUCLEAR-TRANSCRIBED MRNA CATABOLIC PROCESS, NONSENSE-MEDIATED DECAY	118	1	1
GO:0000187	GO:ACTIVATION OF MAPK ACTIVITY	128	1	1
GO:0000226	GO:MICROTUBULE CYTOSKELETON ORGANIZATION	285	1	1
GO:0000278	GO:MITOTIC CELL CYCLE	772	1	1
GO:0000279	GO:M PHASE	535	1	1
GO:0000280	GO:NUCLEAR DIVISION	361	1	1
GO:0000302	GO:RESPONSE TO REACTIVE OXYGEN SPECIES	130	1	1
GO:0000375	GO:RNA SPLICING, VIA TRANSESTERIFICATION REACTIONS	216	1	1
GO:0000377	GO:RNA SPLICING, VIA TRANSESTERIFICATION REACTIONS WITH BULGED ADENOSINE AS NUCLEOPHILE	211	1	1
GO:0000398	GO:MRNA SPLICING, VIA SPLICEOSOME	211	1	1
GO:0000910	GO:CYTOKINESIS	108	1	1
GO:0000956	GO:NUCLEAR-TRANSCRIBED MRNA CATABOLIC PROCESS	171	1	1
GO:0001505	GO:REGULATION OF NEUROTRANSMITTER LEVELS	133	1	1
GO:0001508	GO:REGULATION OF ACTION POTENTIAL	152	1	1
GO:0001558	GO:REGULATION OF CELL GROWTH	288	1	1
GO:0001654	GO:EYE DEVELOPMENT	278	1	1
GO:0001655	GO:UROGENITAL SYSTEM DEVELOPMENT	285	1	1
GO:0001657	GO:URETERIC BUD DEVELOPMENT	103	1	1
GO:0001667	GO:AMEBOIDAL CELL MIGRATION	111	1	1
GO:0001763	GO:MORPHOGENESIS OF A BRANCHING STRUCTURE	200	1	1
GO:0001764	GO:NEURON MIGRATION	101	1	1
GO:0001822	GO:KIDNEY DEVELOPMENT	203	1	1
GO:0001838	GO:EMBRYONIC EPITHELIAL TUBE FORMATION	111	1	1
GO:0001890	GO:PLACENTA DEVELOPMENT	130	1	1
GO:0001894	GO:TISSUE HOMEOSTASIS	110	1	1
GO:0001933	GO:NEGATIVE REGULATION OF PROTEIN PHOSPHORYLATION	199	1	1
GO:0002009	GO:MORPHOGENESIS OF AN EPITHELIUM	382	1	1
GO:0002224	GO:TOLL-LIKE RECEPTOR SIGNALING PATHWAY	111	1	1
GO:0002274	GO:MYELOID LEUKOCYTE ACTIVATION	117	1	1
GO:0002429	GO:IMMUNE RESPONSE-ACTIVATING CELL SURFACE RECEPTOR SIGNALING PATHWAY	127	1	1
GO:0002478	GO:ANTIGEN PROCESSING AND PRESENTATION OF EXOGENOUS PEPTIDE ANTIGEN	164	1	1
GO:0002695	GO:NEGATIVE REGULATION OF LEUKOCYTE ACTIVATION	109	1	1
GO:0002768	GO:IMMUNE RESPONSE-REGULATING CELL SURFACE RECEPTOR SIGNALING PATHWAY	138	1	1
GO:0003002	GO:REGIONALIZATION	313	1	1
GO:0003006	GO:DEVELOPMENTAL PROCESS INVOLVED IN REPRODUCTION	422	1	1
GO:0003012	GO:MUSCLE SYSTEM PROCESS	287	1	1
GO:0003015	GO:HEART PROCESS	141	1	1
GO:0003205	GO:CARDIAC CHAMBER DEVELOPMENT	114	1	1
GO:0003206	GO:CARDIAC CHAMBER MORPHOGENESIS	100	1	1
GO:0005975	GO:CARBOHYDRATE METABOLIC PROCESS	779	1	1
GO:0005996	GO:MONOSACCHARIDE METABOLIC PROCESS	275	1	1
GO:0006006	GO:GLUCOSE METABOLIC PROCESS	211	1	1
GO:0006022	GO:AMINOGLYCAN METABOLIC PROCESS	159	1	1
GO:0006023	GO:AMINOGLYCAN BIOSYNTHETIC PROCESS	102	1	1
GO:0006024	GO:GLYCOSAMINOGLYCAN BIOSYNTHETIC PROCESS	101	1	1
GO:0006066	GO:ALCOHOL METABOLIC PROCESS	312	1	1
GO:0006109	GO:REGULATION OF CARBOHYDRATE METABOLIC PROCESS	109	1	1
GO:0006112	GO:ENERGY RESERVE METABOLIC PROCESS	167	1	1
GO:0006260	GO:DNA REPLICATION	272	1	1
GO:0006261	GO:DNA-DEPENDENT DNA REPLICATION	100	1	1
GO:0006275	GO:REGULATION OF DNA REPLICATION	99	1	1
GO:0006281	GO:DNA REPAIR	399	1	1
GO:0006302	GO:DOUBLE-STRAND BREAK REPAIR	115	1	1
GO:0006323	GO:DNA PACKAGING	151	1	1
GO:0006325	GO:CHROMATIN ORGANIZATION	528	1	1
GO:0006333	GO:CHROMATIN ASSEMBLY OR DISASSEMBLY	138	1	1
GO:0006334	GO:NUCLEOSOME ASSEMBLY	105	1	1
GO:0006352	GO:DNA-DEPENDENT TRANSCRIPTION, INITIATION	227	1	1
GO:0006354	GO:DNA-DEPENDENT TRANSCRIPTION, ELONGATION	109	1	1
GO:0006364	GO:RRNA PROCESSING	106	1	1
GO:0006367	GO:TRANSCRIPTION INITIATION FROM RNA POLYMERASE II PROMOTER	196	1	1
GO:0006396	GO:RNA PROCESSING	646	1	1
GO:0006397	GO:MRNA PROCESSING	401	1	1
GO:0006399	GO:TRNA METABOLIC PROCESS	123	1	1
GO:0006401	GO:RNA CATABOLIC PROCESS	210	1	1
GO:0006402	GO:MRNA CATABOLIC PROCESS	183	1	1
GO:0006403	GO:RNA LOCALIZATION	135	1	1
GO:0006412	GO:TRANSLATION	464	1	1
GO:0006413	GO:TRANSLATIONAL INITIATION	153	1	1
GO:0006414	GO:TRANSLATIONAL ELONGATION	107	1	1
GO:0006417	GO:REGULATION OF TRANSLATION	204	1	1
GO:0006457	GO:PROTEIN FOLDING	216	1	1
GO:0006469	GO:NEGATIVE REGULATION OF PROTEIN KINASE ACTIVITY	149	1	1
GO:0006470	GO:PROTEIN DEPHOSPHORYLATION	145	1	1
GO:0006473	GO:PROTEIN ACETYLATION	133	1	1
GO:0006475	GO:INTERNAL PROTEIN AMINO ACID ACETYLATION	119	1	1
GO:0006486	GO:PROTEIN GLYCOSYLATION	255	1	1
GO:0006511	GO:UBIQUITIN-DEPENDENT PROTEIN CATABOLIC PROCESS	399	1	1
GO:0006575	GO:CELLULAR MODIFIED AMINO ACID METABOLIC PROCESS	191	1	1
GO:0006576	GO:CELLULAR BIOGENIC AMINE METABOLIC PROCESS	127	1	1
GO:0006612	GO:PROTEIN TARGETING TO MEMBRANE	154	1	1
GO:0006613	GO:COTRANSLATIONAL PROTEIN TARGETING TO MEMBRANE	107	1	1
GO:0006614	GO:SRP-DEPENDENT COTRANSLATIONAL PROTEIN TARGETING TO MEMBRANE	105	1	1
GO:0006633	GO:FATTY ACID BIOSYNTHETIC PROCESS	129	1	1
GO:0006643	GO:MEMBRANE LIPID METABOLIC PROCESS	164	1	1
GO:0006644	GO:PHOSPHOLIPID METABOLIC PROCESS	345	1	1
GO:0006650	GO:GLYCEROPHOSPHOLIPID METABOLIC PROCESS	235	1	1
GO:0006664	GO:GLYCOLIPID METABOLIC PROCESS	102	1	1
GO:0006665	GO:SPHINGOLIPID METABOLIC PROCESS	121	1	1
GO:0006694	GO:STEROID BIOSYNTHETIC PROCESS	137	1	1
GO:0006732	GO:COENZYME METABOLIC PROCESS	190	1	1
GO:0006766	GO:VITAMIN METABOLIC PROCESS	100	1	1
GO:0006812	GO:CATION TRANSPORT	641	1	1
GO:0006813	GO:POTASSIUM ION TRANSPORT	119	1	1
GO:0006814	GO:SODIUM ION TRANSPORT	115	1	1
GO:0006816	GO:CALCIUM ION TRANSPORT	226	1	1
GO:0006820	GO:ANION TRANSPORT	320	1	1
GO:0006836	GO:NEUROTRANSMITTER TRANSPORT	131	1	1
GO:0006839	GO:MITOCHONDRIAL TRANSPORT	119	1	1
GO:0006865	GO:AMINO ACID TRANSPORT	124	1	1
GO:0006869	GO:LIPID TRANSPORT	207	1	1
GO:0006873	GO:CELLULAR ION HOMEOSTASIS	607	1	1
GO:0006874	GO:CELLULAR CALCIUM ION HOMEOSTASIS	247	1	1
GO:0006875	GO:CELLULAR METAL ION HOMEOSTASIS	323	1	1
GO:0006887	GO:EXOCYTOSIS	274	1	1
GO:0006897	GO:ENDOCYTOSIS	363	1	1
GO:0006898	GO:RECEPTOR-MEDIATED ENDOCYTOSIS	132	1	1
GO:0006914	GO:AUTOPHAGY	121	1	1
GO:0006936	GO:MUSCLE CONTRACTION	255	1	1
GO:0006937	GO:REGULATION OF MUSCLE CONTRACTION	112	1	1
GO:0006959	GO:HUMORAL IMMUNE RESPONSE	103	1	1
GO:0006974	GO:RESPONSE TO DNA DAMAGE STIMULUS	619	1	1
GO:0006979	GO:RESPONSE TO OXIDATIVE STRESS	254	1	1
GO:0006984	GO:ER-NUCLEUS SIGNALING PATHWAY	100	1	1
GO:0006986	GO:RESPONSE TO UNFOLDED PROTEIN	134	1	1
GO:0007005	GO:MITOCHONDRION ORGANIZATION	239	1	1
GO:0007009	GO:PLASMA MEMBRANE ORGANIZATION	104	1	1
GO:0007059	GO:CHROMOSOME SEGREGATION	145	1	1
GO:0007067	GO:MITOSIS	361	1	1
GO:0007093	GO:MITOTIC CELL CYCLE CHECKPOINT	141	1	1
GO:0007126	GO:MEIOSIS	160	1	1
GO:0007156	GO:HOMOPHILIC CELL ADHESION	139	1	1
GO:0007160	GO:CELL-MATRIX ADHESION	148	1	1
GO:0007163	GO:ESTABLISHMENT OR MAINTENANCE OF CELL POLARITY	115	1	1
GO:0007167	GO:ENZYME LINKED RECEPTOR PROTEIN SIGNALING PATHWAY	883	1	1
GO:0007169	GO:TRANSMEMBRANE RECEPTOR PROTEIN TYROSINE KINASE SIGNALING PATHWAY	624	1	1
GO:0007173	GO:EPIDERMAL GROWTH FACTOR RECEPTOR SIGNALING PATHWAY	159	1	1
GO:0007178	GO:TRANSMEMBRANE RECEPTOR PROTEIN SERINE/THREONINE KINASE SIGNALING PATHWAY	273	1	1
GO:0007179	GO:TRANSFORMING GROWTH FACTOR BETA RECEPTOR SIGNALING PATHWAY	171	1	1
GO:0007204	GO:ELEVATION OF CYTOSOLIC CALCIUM ION CONCENTRATION	171	1	1
GO:0007219	GO:NOTCH SIGNALING PATHWAY	134	1	1
GO:0007264	GO:SMALL GTPASE MEDIATED SIGNAL TRANSDUCTION	518	1	1
GO:0007265	GO:RAS PROTEIN SIGNAL TRANSDUCTION	252	1	1
GO:0007266	GO:RHO PROTEIN SIGNAL TRANSDUCTION	117	1	1
GO:0007268	GO:SYNAPTIC TRANSMISSION	655	1	1
GO:0007281	GO:GERM CELL DEVELOPMENT	136	1	1
GO:0007283	GO:SPERMATOGENESIS	402	1	1
GO:0007346	GO:REGULATION OF MITOTIC CELL CYCLE	318	1	1
GO:0007369	GO:GASTRULATION	138	1	1
GO:0007389	GO:PATTERN SPECIFICATION PROCESS	432	1	1
GO:0007417	GO:CENTRAL NERVOUS SYSTEM DEVELOPMENT	691	1	1
GO:0007420	GO:BRAIN DEVELOPMENT	506	1	1
GO:0007423	GO:SENSORY ORGAN DEVELOPMENT	442	1	1
GO:0007498	GO:MESODERM DEVELOPMENT	111	1	1
GO:0007517	GO:MUSCLE ORGAN DEVELOPMENT	342	1	1
GO:0007519	GO:SKELETAL MUSCLE TISSUE DEVELOPMENT	181	1	1
GO:0007548	GO:SEX DIFFERENTIATION	247	1	1
GO:0007565	GO:FEMALE PREGNANCY	157	1	1
GO:0007584	GO:RESPONSE TO NUTRIENT	135	1	1
GO:0007586	GO:DIGESTION	116	1	1
GO:0007600	GO:SENSORY PERCEPTION	502	1	1
GO:0007601	GO:VISUAL PERCEPTION	205	1	1
GO:0007605	GO:SENSORY PERCEPTION OF SOUND	127	1	1
GO:0007606	GO:SENSORY PERCEPTION OF CHEMICAL STIMULUS	115	1	1
GO:0007611	GO:LEARNING OR MEMORY	153	1	1
GO:0007626	GO:LOCOMOTORY BEHAVIOR	147	1	1
GO:0008016	GO:REGULATION OF HEART CONTRACTION	121	1	1
GO:0008064	GO:REGULATION OF ACTIN POLYMERIZATION OR DEPOLYMERIZATION	100	1	1
GO:0008154	GO:ACTIN POLYMERIZATION OR DEPOLYMERIZATION	123	1	1
GO:0008203	GO:CHOLESTEROL METABOLIC PROCESS	114	1	1
GO:0008277	GO:REGULATION OF G-PROTEIN COUPLED RECEPTOR PROTEIN SIGNALING PATHWAY	106	1	1
GO:0008286	GO:INSULIN RECEPTOR SIGNALING PATHWAY	166	1	1
GO:0008360	GO:REGULATION OF CELL SHAPE	106	1	1
GO:0008380	GO:RNA SPLICING	325	1	1
GO:0008406	GO:GONAD DEVELOPMENT	185	1	1
GO:0008543	GO:FIBROBLAST GROWTH FACTOR RECEPTOR SIGNALING PATHWAY	142	1	1
GO:0008584	GO:MALE GONAD DEVELOPMENT	98	1	1
GO:0008610	GO:LIPID BIOSYNTHETIC PROCESS	559	1	1
GO:0008643	GO:CARBOHYDRATE TRANSPORT	138	1	1
GO:0008645	GO:HEXOSE TRANSPORT	113	1	1
GO:0008652	GO:CELLULAR AMINO ACID BIOSYNTHETIC PROCESS	108	1	1
GO:0008654	GO:PHOSPHOLIPID BIOSYNTHETIC PROCESS	216	1	1
GO:0009100	GO:GLYCOPROTEIN METABOLIC PROCESS	365	1	1
GO:0009101	GO:GLYCOPROTEIN BIOSYNTHETIC PROCESS	318	1	1
GO:0009108	GO:COENZYME BIOSYNTHETIC PROCESS	103	1	1
GO:0009163	GO:NUCLEOSIDE BIOSYNTHETIC PROCESS	119	1	1
GO:0009266	GO:RESPONSE TO TEMPERATURE STIMULUS	103	1	1
GO:0009566	GO:FERTILIZATION	105	1	1
GO:0009581	GO:DETECTION OF EXTERNAL STIMULUS	101	1	1
GO:0009636	GO:RESPONSE TO TOXIN	128	1	1
GO:0009743	GO:RESPONSE TO CARBOHYDRATE STIMULUS	135	1	1
GO:0009746	GO:RESPONSE TO HEXOSE STIMULUS	112	1	1
GO:0009749	GO:RESPONSE TO GLUCOSE STIMULUS	109	1	1
GO:0009896	GO:POSITIVE REGULATION OF CATABOLIC PROCESS	138	1	1
GO:0009913	GO:EPIDERMAL CELL DIFFERENTIATION	122	1	1
GO:0009952	GO:ANTERIOR/POSTERIOR PATTERN SPECIFICATION	211	1	1
GO:0009968	GO:NEGATIVE REGULATION OF SIGNAL TRANSDUCTION	650	1	1
GO:0009991	GO:RESPONSE TO EXTRACELLULAR STIMULUS	289	1	1
GO:0010001	GO:GLIAL CELL DIFFERENTIATION	142	1	1
GO:0010035	GO:RESPONSE TO INORGANIC SUBSTANCE	311	1	1
GO:0010038	GO:RESPONSE TO METAL ION	216	1	1
GO:0010212	GO:RESPONSE TO IONIZING RADIATION	106	1	1
GO:0010466	GO:NEGATIVE REGULATION OF PEPTIDASE ACTIVITY	132	1	1
GO:0010498	GO:PROTEASOMAL PROTEIN CATABOLIC PROCESS	236	1	1
GO:0010563	GO:NEGATIVE REGULATION OF PHOSPHORUS METABOLIC PROCESS	256	1	1
GO:0010564	GO:REGULATION OF CELL CYCLE PROCESS	440	1	1
GO:0010565	GO:REGULATION OF CELLULAR KETONE METABOLIC PROCESS	170	1	1
GO:0010608	GO:POSTTRANSCRIPTIONAL REGULATION OF GENE EXPRESSION	361	1	1
GO:0010639	GO:NEGATIVE REGULATION OF ORGANELLE ORGANIZATION	174	1	1
GO:0010648	GO:NEGATIVE REGULATION OF CELL COMMUNICATION	686	1	1
GO:0010675	GO:REGULATION OF CELLULAR CARBOHYDRATE METABOLIC PROCESS	104	1	1
GO:0010720	GO:POSITIVE REGULATION OF CELL DEVELOPMENT	155	1	1
GO:0010721	GO:NEGATIVE REGULATION OF CELL DEVELOPMENT	119	1	1
GO:0010741	GO:NEGATIVE REGULATION OF INTRACELLULAR PROTEIN KINASE CASCADE	145	1	1
GO:0010769	GO:REGULATION OF CELL MORPHOGENESIS INVOLVED IN DIFFERENTIATION	186	1	1
GO:0010810	GO:REGULATION OF CELL-SUBSTRATE ADHESION	107	1	1
GO:0010876	GO:LIPID LOCALIZATION	237	1	1
GO:0010927	GO:CELLULAR COMPONENT ASSEMBLY INVOLVED IN MORPHOGENESIS	146	1	1
GO:0010948	GO:NEGATIVE REGULATION OF CELL CYCLE PROCESS	108	1	1
GO:0010950	GO:POSITIVE REGULATION OF ENDOPEPTIDASE ACTIVITY	115	1	1
GO:0010951	GO:NEGATIVE REGULATION OF ENDOPEPTIDASE ACTIVITY	129	1	1
GO:0010952	GO:POSITIVE REGULATION OF PEPTIDASE ACTIVITY	119	1	1
GO:0010959	GO:REGULATION OF METAL ION TRANSPORT	184	1	1
GO:0010975	GO:REGULATION OF NEURON PROJECTION DEVELOPMENT	211	1	1
GO:0014031	GO:MESENCHYMAL CELL DEVELOPMENT	131	1	1
GO:0014706	GO:STRIATED MUSCLE TISSUE DEVELOPMENT	309	1	1
GO:0015672	GO:MONOVALENT INORGANIC CATION TRANSPORT	284	1	1
GO:0015711	GO:ORGANIC ANION TRANSPORT	269	1	1
GO:0015749	GO:MONOSACCHARIDE TRANSPORT	115	1	1
GO:0015758	GO:GLUCOSE TRANSPORT	113	1	1
GO:0015849	GO:ORGANIC ACID TRANSPORT	216	1	1
GO:0015850	GO:ORGANIC HYDROXY COMPOUND TRANSPORT	117	1	1
GO:0015931	GO:NUCLEOBASE-CONTAINING COMPOUND TRANSPORT	150	1	1
GO:0016042	GO:LIPID CATABOLIC PROCESS	251	1	1
GO:0016044	GO:CELLULAR MEMBRANE ORGANIZATION	425	1	1
GO:0016049	GO:CELL GROWTH	364	1	1
GO:0016050	GO:VESICLE ORGANIZATION	107	1	1
GO:0016051	GO:CARBOHYDRATE BIOSYNTHETIC PROCESS	165	1	1
GO:0016052	GO:CARBOHYDRATE CATABOLIC PROCESS	137	1	1
GO:0016053	GO:ORGANIC ACID BIOSYNTHETIC PROCESS	292	1	1
GO:0016055	GO:WNT RECEPTOR SIGNALING PATHWAY	306	1	1
GO:0016071	GO:MRNA METABOLIC PROCESS	606	1	1
GO:0016072	GO:RRNA METABOLIC PROCESS	112	1	1
GO:0016125	GO:STEROL METABOLIC PROCESS	120	1	1
GO:0016192	GO:VESICLE-MEDIATED TRANSPORT	897	1	1
GO:0016197	GO:ENDOSOMAL TRANSPORT	143	1	1
GO:0016202	GO:REGULATION OF STRIATED MUSCLE TISSUE DEVELOPMENT	108	1	1
GO:0016311	GO:DEPHOSPHORYLATION	254	1	1
GO:0016331	GO:MORPHOGENESIS OF EMBRYONIC EPITHELIUM	139	1	1
GO:0016337	GO:CELL-CELL ADHESION	409	1	1
GO:0016358	GO:DENDRITE DEVELOPMENT	121	1	1
GO:0016485	GO:PROTEIN PROCESSING	125	1	1
GO:0016568	GO:CHROMATIN MODIFICATION	433	1	1
GO:0016569	GO:COVALENT CHROMATIN MODIFICATION	271	1	1
GO:0016570	GO:HISTONE MODIFICATION	265	1	1
GO:0016573	GO:HISTONE ACETYLATION	111	1	1
GO:0018105	GO:PEPTIDYL-SERINE PHOSPHORYLATION	128	1	1
GO:0018205	GO:PEPTIDYL-LYSINE MODIFICATION	149	1	1
GO:0018209	GO:PEPTIDYL-SERINE MODIFICATION	140	1	1
GO:0018393	GO:INTERNAL PEPTIDYL-LYSINE ACETYLATION	113	1	1
GO:0018394	GO:PEPTIDYL-LYSINE ACETYLATION	116	1	1
GO:0019058	GO:VIRAL INFECTIOUS CYCLE	228	1	1
GO:0019080	GO:VIRAL GENOME EXPRESSION	152	1	1
GO:0019083	GO:VIRAL TRANSCRIPTION	152	1	1
GO:0019216	GO:REGULATION OF LIPID METABOLIC PROCESS	216	1	1
GO:0019226	GO:TRANSMISSION OF NERVE IMPULSE	745	1	1
GO:0019228	GO:REGULATION OF ACTION POTENTIAL IN NEURON	106	1	1
GO:0019318	GO:HEXOSE METABOLIC PROCESS	247	1	1
GO:0019725	GO:CELLULAR HOMEOSTASIS	750	1	1
GO:0019884	GO:ANTIGEN PROCESSING AND PRESENTATION OF EXOGENOUS ANTIGEN	166	1	1
GO:0019941	GO:MODIFICATION-DEPENDENT PROTEIN CATABOLIC PROCESS	405	1	1
GO:0021537	GO:TELENCEPHALON DEVELOPMENT	158	1	1
GO:0021915	GO:NEURAL TUBE DEVELOPMENT	142	1	1
GO:0021953	GO:CENTRAL NERVOUS SYSTEM NEURON DIFFERENTIATION	126	1	1
GO:0022403	GO:CELL CYCLE PHASE	850	1	1
GO:0022411	GO:CELLULAR COMPONENT DISASSEMBLY	294	1	1
GO:0022604	GO:REGULATION OF CELL MORPHOGENESIS	303	1	1
GO:0022613	GO:RIBONUCLEOPROTEIN COMPLEX BIOGENESIS	233	1	1
GO:0022618	GO:RIBONUCLEOPROTEIN COMPLEX ASSEMBLY	105	1	1
GO:0022900	GO:ELECTRON TRANSPORT CHAIN	136	1	1
GO:0022904	GO:RESPIRATORY ELECTRON TRANSPORT CHAIN	98	1	1
GO:0023057	GO:NEGATIVE REGULATION OF SIGNALING	683	1	1
GO:0030001	GO:METAL ION TRANSPORT	511	1	1
GO:0030003	GO:CELLULAR CATION HOMEOSTASIS	367	1	1
GO:0030031	GO:CELL PROJECTION ASSEMBLY	213	1	1
GO:0030041	GO:ACTIN FILAMENT POLYMERIZATION	98	1	1
GO:0030100	GO:REGULATION OF ENDOCYTOSIS	124	1	1
GO:0030111	GO:REGULATION OF WNT RECEPTOR SIGNALING PATHWAY	185	1	1
GO:0030162	GO:REGULATION OF PROTEOLYSIS	156	1	1
GO:0030168	GO:PLATELET ACTIVATION	220	1	1
GO:0030178	GO:NEGATIVE REGULATION OF WNT RECEPTOR SIGNALING PATHWAY	114	1	1
GO:0030198	GO:EXTRACELLULAR MATRIX ORGANIZATION	207	1	1
GO:0030203	GO:GLYCOSAMINOGLYCAN METABOLIC PROCESS	150	1	1
GO:0030216	GO:KERATINOCYTE DIFFERENTIATION	102	1	1
GO:0030258	GO:LIPID MODIFICATION	144	1	1
GO:0030308	GO:NEGATIVE REGULATION OF CELL GROWTH	137	1	1
GO:0030323	GO:RESPIRATORY TUBE DEVELOPMENT	154	1	1
GO:0030324	GO:LUNG DEVELOPMENT	151	1	1
GO:0030326	GO:EMBRYONIC LIMB MORPHOGENESIS	113	1	1
GO:0030330	GO:DNA DAMAGE RESPONSE, SIGNAL TRANSDUCTION BY P53 CLASS MEDIATOR	108	1	1
GO:0030509	GO:BMP SIGNALING PATHWAY	111	1	1
GO:0030518	GO:INTRACELLULAR STEROID HORMONE RECEPTOR SIGNALING PATHWAY	101	1	1
GO:0030534	GO:ADULT BEHAVIOR	109	1	1
GO:0030832	GO:REGULATION OF ACTIN FILAMENT LENGTH	101	1	1
GO:0030855	GO:EPITHELIAL CELL DIFFERENTIATION	299	1	1
GO:0030879	GO:MAMMARY GLAND DEVELOPMENT	128	1	1
GO:0030900	GO:FOREBRAIN DEVELOPMENT	282	1	1
GO:0030902	GO:HINDBRAIN DEVELOPMENT	116	1	1
GO:0031214	GO:BIOMINERAL TISSUE DEVELOPMENT	115	1	1
GO:0031331	GO:POSITIVE REGULATION OF CELLULAR CATABOLIC PROCESS	103	1	1
GO:0031344	GO:REGULATION OF CELL PROJECTION ORGANIZATION	261	1	1
GO:0031346	GO:POSITIVE REGULATION OF CELL PROJECTION ORGANIZATION	136	1	1
GO:0031396	GO:REGULATION OF PROTEIN UBIQUITINATION	182	1	1
GO:0031398	GO:POSITIVE REGULATION OF PROTEIN UBIQUITINATION	134	1	1
GO:0031400	GO:NEGATIVE REGULATION OF PROTEIN MODIFICATION PROCESS	319	1	1
GO:0031497	GO:CHROMATIN ASSEMBLY	117	1	1
GO:0031570	GO:DNA INTEGRITY CHECKPOINT	142	1	1
GO:0031589	GO:CELL-SUBSTRATE ADHESION	221	1	1
GO:0031644	GO:REGULATION OF NEUROLOGICAL SYSTEM PROCESS	211	1	1
GO:0031647	GO:REGULATION OF PROTEIN STABILITY	107	1	1
GO:0031667	GO:RESPONSE TO NUTRIENT LEVELS	264	1	1
GO:0031668	GO:CELLULAR RESPONSE TO EXTRACELLULAR STIMULUS	135	1	1
GO:0031669	GO:CELLULAR RESPONSE TO NUTRIENT LEVELS	112	1	1
GO:0031960	GO:RESPONSE TO CORTICOSTEROID STIMULUS	113	1	1
GO:0032259	GO:METHYLATION	136	1	1
GO:0032269	GO:NEGATIVE REGULATION OF CELLULAR PROTEIN METABOLIC PROCESS	418	1	1
GO:0032271	GO:REGULATION OF PROTEIN POLYMERIZATION	108	1	1
GO:0032409	GO:REGULATION OF TRANSPORTER ACTIVITY	101	1	1
GO:0032535	GO:REGULATION OF CELLULAR COMPONENT SIZE	180	1	1
GO:0032844	GO:REGULATION OF HOMEOSTATIC PROCESS	277	1	1
GO:0032868	GO:RESPONSE TO INSULIN STIMULUS	243	1	1
GO:0032869	GO:CELLULAR RESPONSE TO INSULIN STIMULUS	206	1	1
GO:0032984	GO:MACROMOLECULAR COMPLEX DISASSEMBLY	182	1	1
GO:0033044	GO:REGULATION OF CHROMOSOME ORGANIZATION	106	1	1
GO:0033500	GO:CARBOHYDRATE HOMEOSTASIS	127	1	1
GO:0033673	GO:NEGATIVE REGULATION OF KINASE ACTIVITY	160	1	1
GO:0034220	GO:ION TRANSMEMBRANE TRANSPORT	294	1	1
GO:0034284	GO:RESPONSE TO MONOSACCHARIDE STIMULUS	116	1	1
GO:0034329	GO:CELL JUNCTION ASSEMBLY	175	1	1
GO:0034330	GO:CELL JUNCTION ORGANIZATION	199	1	1
GO:0034470	GO:NCRNA PROCESSING	203	1	1
GO:0034599	GO:CELLULAR RESPONSE TO OXIDATIVE STRESS	109	1	1
GO:0034622	GO:CELLULAR MACROMOLECULAR COMPLEX ASSEMBLY	546	1	1
GO:0034660	GO:NCRNA METABOLIC PROCESS	290	1	1
GO:0034728	GO:NUCLEOSOME ORGANIZATION	125	1	1
GO:0034762	GO:REGULATION OF TRANSMEMBRANE TRANSPORT	121	1	1
GO:0034765	GO:REGULATION OF ION TRANSMEMBRANE TRANSPORT	113	1	1
GO:0034976	GO:RESPONSE TO ENDOPLASMIC RETICULUM STRESS	115	1	1
GO:0035107	GO:APPENDAGE MORPHOGENESIS	133	1	1
GO:0035108	GO:LIMB MORPHOGENESIS	133	1	1
GO:0035113	GO:EMBRYONIC APPENDAGE MORPHOGENESIS	113	1	1
GO:0035148	GO:TUBE FORMATION	120	1	1
GO:0035239	GO:TUBE MORPHOGENESIS	303	1	1
GO:0035264	GO:MULTICELLULAR ORGANISM GROWTH	113	1	1
GO:0035295	GO:TUBE DEVELOPMENT	437	1	1
GO:0035303	GO:REGULATION OF DEPHOSPHORYLATION	112	1	1
GO:0035637	GO:MULTICELLULAR ORGANISMAL SIGNALING	767	1	1
GO:0035966	GO:RESPONSE TO TOPOLOGICALLY INCORRECT PROTEIN	141	1	1
GO:0038127	GO:ERBB SIGNALING PATHWAY	161	1	1
GO:0040029	GO:REGULATION OF GENE EXPRESSION, EPIGENETIC	129	1	1
GO:0042063	GO:GLIOGENESIS	165	1	1
GO:0042254	GO:RIBOSOME BIOGENESIS	150	1	1
GO:0042326	GO:NEGATIVE REGULATION OF PHOSPHORYLATION	214	1	1
GO:0042391	GO:REGULATION OF MEMBRANE POTENTIAL	274	1	1
GO:0042455	GO:RIBONUCLEOSIDE BIOSYNTHETIC PROCESS	110	1	1
GO:0042471	GO:EAR MORPHOGENESIS	115	1	1
GO:0042593	GO:GLUCOSE HOMEOSTASIS	127	1	1
GO:0042594	GO:RESPONSE TO STARVATION	109	1	1
GO:0042692	GO:MUSCLE CELL DIFFERENTIATION	294	1	1
GO:0042770	GO:SIGNAL TRANSDUCTION IN RESPONSE TO DNA DAMAGE	119	1	1
GO:0043010	GO:CAMERA-TYPE EYE DEVELOPMENT	236	1	1
GO:0043062	GO:EXTRACELLULAR STRUCTURE ORGANIZATION	208	1	1
GO:0043086	GO:NEGATIVE REGULATION OF CATALYTIC ACTIVITY	521	1	1
GO:0043112	GO:RECEPTOR METABOLIC PROCESS	108	1	1
GO:0043161	GO:PROTEASOMAL UBIQUITIN-DEPENDENT PROTEIN CATABOLIC PROCESS	226	1	1
GO:0043241	GO:PROTEIN COMPLEX DISASSEMBLY	161	1	1
GO:0043269	GO:REGULATION OF ION TRANSPORT	278	1	1
GO:0043270	GO:POSITIVE REGULATION OF ION TRANSPORT	117	1	1
GO:0043280	GO:POSITIVE REGULATION OF CYSTEINE-TYPE ENDOPEPTIDASE ACTIVITY INVOLVED IN APOPTOTIC PROCESS	107	1	1
GO:0043281	GO:REGULATION OF CYSTEINE-TYPE ENDOPEPTIDASE ACTIVITY INVOLVED IN APOPTOTIC PROCESS	173	1	1
GO:0043405	GO:REGULATION OF MAP KINASE ACTIVITY	254	1	1
GO:0043406	GO:POSITIVE REGULATION OF MAP KINASE ACTIVITY	187	1	1
GO:0043409	GO:NEGATIVE REGULATION OF MAPK CASCADE	103	1	1
GO:0043413	GO:MACROMOLECULE GLYCOSYLATION	255	1	1
GO:0043414	GO:MACROMOLECULE METHYLATION	124	1	1
GO:0043433	GO:NEGATIVE REGULATION OF SEQUENCE-SPECIFIC DNA BINDING TRANSCRIPTION FACTOR ACTIVITY	115	1	1
GO:0043434	GO:RESPONSE TO PEPTIDE HORMONE STIMULUS	351	1	1
GO:0043491	GO:PROTEIN KINASE B SIGNALING CASCADE	109	1	1
GO:0043523	GO:REGULATION OF NEURON APOPTOTIC PROCESS	147	1	1
GO:0043542	GO:ENDOTHELIAL CELL MIGRATION	106	1	1
GO:0043543	GO:PROTEIN ACYLATION	150	1	1
GO:0043583	GO:EAR DEVELOPMENT	190	1	1
GO:0043603	GO:CELLULAR AMIDE METABOLIC PROCESS	148	1	1
GO:0043623	GO:CELLULAR PROTEIN COMPLEX ASSEMBLY	317	1	1
GO:0043624	GO:CELLULAR PROTEIN COMPLEX DISASSEMBLY	156	1	1
GO:0043632	GO:MODIFICATION-DEPENDENT MACROMOLECULE CATABOLIC PROCESS	408	1	1
GO:0043687	GO:POST-TRANSLATIONAL PROTEIN MODIFICATION	193	1	1
GO:0044092	GO:NEGATIVE REGULATION OF MOLECULAR FUNCTION	676	1	1
GO:0044106	GO:CELLULAR AMINE METABOLIC PROCESS	191	1	1
GO:0044242	GO:CELLULAR LIPID CATABOLIC PROCESS	144	1	1
GO:0044257	GO:CELLULAR PROTEIN CATABOLIC PROCESS	441	1	1
GO:0044262	GO:CELLULAR CARBOHYDRATE METABOLIC PROCESS	211	1	1
GO:0044265	GO:CELLULAR MACROMOLECULE CATABOLIC PROCESS	715	1	1
GO:0044272	GO:SULFUR COMPOUND BIOSYNTHETIC PROCESS	115	1	1
GO:0044283	GO:SMALL MOLECULE BIOSYNTHETIC PROCESS	450	1	1
GO:0044344	GO:CELLULAR RESPONSE TO FIBROBLAST GROWTH FACTOR STIMULUS	158	1	1
GO:0044706	GO:MULTI-MULTICELLULAR ORGANISM PROCESS	193	1	1
GO:0044708	GO:SINGLE-ORGANISM BEHAVIOR	339	1	1
GO:0044711	GO:SINGLE-ORGANISM BIOSYNTHETIC PROCESS	462	1	1
GO:0044723	GO:SINGLE-ORGANISM CARBOHYDRATE METABOLIC PROCESS	568	1	1
GO:0044724	GO:SINGLE-ORGANISM CARBOHYDRATE CATABOLIC PROCESS	132	1	1
GO:0045017	GO:GLYCEROLIPID BIOSYNTHETIC PROCESS	231	1	1
GO:0045047	GO:PROTEIN TARGETING TO ER	107	1	1
GO:0045137	GO:DEVELOPMENT OF PRIMARY SEXUAL CHARACTERISTICS	215	1	1
GO:0045185	GO:MAINTENANCE OF PROTEIN LOCATION	110	1	1
GO:0045216	GO:CELL-CELL JUNCTION ORGANIZATION	170	1	1
GO:0045596	GO:NEGATIVE REGULATION OF CELL DIFFERENTIATION	452	1	1
GO:0045664	GO:REGULATION OF NEURON DIFFERENTIATION	325	1	1
GO:0045787	GO:POSITIVE REGULATION OF CELL CYCLE	110	1	1
GO:0045927	GO:POSITIVE REGULATION OF GROWTH	146	1	1
GO:0045936	GO:NEGATIVE REGULATION OF PHOSPHATE METABOLIC PROCESS	256	1	1
GO:0046034	GO:ATP METABOLIC PROCESS	123	1	1
GO:0046165	GO:ALCOHOL BIOSYNTHETIC PROCESS	131	1	1
GO:0046394	GO:CARBOXYLIC ACID BIOSYNTHETIC PROCESS	292	1	1
GO:0046474	GO:GLYCEROPHOSPHOLIPID BIOSYNTHETIC PROCESS	193	1	1
GO:0046488	GO:PHOSPHATIDYLINOSITOL METABOLIC PROCESS	137	1	1
GO:0046545	GO:DEVELOPMENT OF PRIMARY FEMALE SEXUAL CHARACTERISTICS	105	1	1
GO:0046546	GO:DEVELOPMENT OF PRIMARY MALE SEXUAL CHARACTERISTICS	115	1	1
GO:0046660	GO:FEMALE SEX DIFFERENTIATION	110	1	1
GO:0046661	GO:MALE SEX DIFFERENTIATION	123	1	1
GO:0046777	GO:PROTEIN AUTOPHOSPHORYLATION	181	1	1
GO:0046942	GO:CARBOXYLIC ACID TRANSPORT	216	1	1
GO:0048011	GO:NERVE GROWTH FACTOR RECEPTOR SIGNALING PATHWAY	223	1	1
GO:0048015	GO:PHOSPHATIDYLINOSITOL-MEDIATED SIGNALING	138	1	1
GO:0048017	GO:INOSITOL LIPID-MEDIATED SIGNALING	138	1	1
GO:0048193	GO:GOLGI VESICLE TRANSPORT	182	1	1
GO:0048232	GO:MALE GAMETE GENERATION	403	1	1
GO:0048285	GO:ORGANELLE FISSION	386	1	1
GO:0048511	GO:RHYTHMIC PROCESS	181	1	1
GO:0048562	GO:EMBRYONIC ORGAN MORPHOGENESIS	223	1	1
GO:0048592	GO:EYE MORPHOGENESIS	129	1	1
GO:0048598	GO:EMBRYONIC MORPHOGENESIS	501	1	1
GO:0048608	GO:REPRODUCTIVE STRUCTURE DEVELOPMENT	259	1	1
GO:0048634	GO:REGULATION OF MUSCLE ORGAN DEVELOPMENT	109	1	1
GO:0048638	GO:REGULATION OF DEVELOPMENTAL GROWTH	108	1	1
GO:0048705	GO:SKELETAL SYSTEM MORPHOGENESIS	183	1	1
GO:0048706	GO:EMBRYONIC SKELETAL SYSTEM DEVELOPMENT	114	1	1
GO:0048736	GO:APPENDAGE DEVELOPMENT	143	1	1
GO:0048738	GO:CARDIAC MUSCLE TISSUE DEVELOPMENT	138	1	1
GO:0048747	GO:MUSCLE FIBER DEVELOPMENT	106	1	1
GO:0048754	GO:BRANCHING MORPHOGENESIS OF AN EPITHELIAL TUBE	161	1	1
GO:0048762	GO:MESENCHYMAL CELL DIFFERENTIATION	142	1	1
GO:0048839	GO:INNER EAR DEVELOPMENT	163	1	1
GO:0048863	GO:STEM CELL DIFFERENTIATION	141	1	1
GO:0048864	GO:STEM CELL DEVELOPMENT	101	1	1
GO:0048871	GO:MULTICELLULAR ORGANISMAL HOMEOSTASIS	155	1	1
GO:0048878	GO:CHEMICAL HOMEOSTASIS	872	1	1
GO:0050657	GO:NUCLEIC ACID TRANSPORT	128	1	1
GO:0050658	GO:RNA TRANSPORT	128	1	1
GO:0050679	GO:POSITIVE REGULATION OF EPITHELIAL CELL PROLIFERATION	115	1	1
GO:0050767	GO:REGULATION OF NEUROGENESIS	398	1	1
GO:0050769	GO:POSITIVE REGULATION OF NEUROGENESIS	118	1	1
GO:0050792	GO:REGULATION OF VIRAL REPRODUCTION	113	1	1
GO:0050801	GO:ION HOMEOSTASIS	682	1	1
GO:0050804	GO:REGULATION OF SYNAPTIC TRANSMISSION	175	1	1
GO:0050808	GO:SYNAPSE ORGANIZATION	141	1	1
GO:0050851	GO:ANTIGEN RECEPTOR-MEDIATED SIGNALING PATHWAY	118	1	1
GO:0050866	GO:NEGATIVE REGULATION OF CELL ACTIVATION	118	1	1
GO:0050890	GO:COGNITION	166	1	1
GO:0050953	GO:SENSORY PERCEPTION OF LIGHT STIMULUS	206	1	1
GO:0050954	GO:SENSORY PERCEPTION OF MECHANICAL STIMULUS	136	1	1
GO:0051028	GO:MRNA TRANSPORT	110	1	1
GO:0051090	GO:REGULATION OF SEQUENCE-SPECIFIC DNA BINDING TRANSCRIPTION FACTOR ACTIVITY	338	1	1
GO:0051091	GO:POSITIVE REGULATION OF SEQUENCE-SPECIFIC DNA BINDING TRANSCRIPTION FACTOR ACTIVITY	181	1	1
GO:0051092	GO:POSITIVE REGULATION OF NF-KAPPAB TRANSCRIPTION FACTOR ACTIVITY	103	1	1
GO:0051093	GO:NEGATIVE REGULATION OF DEVELOPMENTAL PROCESS	557	1	1
GO:0051098	GO:REGULATION OF BINDING	178	1	1
GO:0051146	GO:STRIATED MUSCLE CELL DIFFERENTIATION	218	1	1
GO:0051147	GO:REGULATION OF MUSCLE CELL DIFFERENTIATION	109	1	1
GO:0051168	GO:NUCLEAR EXPORT	121	1	1
GO:0051186	GO:COFACTOR METABOLIC PROCESS	233	1	1
GO:0051188	GO:COFACTOR BIOSYNTHETIC PROCESS	132	1	1
GO:0051216	GO:CARTILAGE DEVELOPMENT	168	1	1
GO:0051235	GO:MAINTENANCE OF LOCATION	178	1	1
GO:0051236	GO:ESTABLISHMENT OF RNA LOCALIZATION	128	1	1
GO:0051258	GO:PROTEIN POLYMERIZATION	155	1	1
GO:0051260	GO:PROTEIN HOMOOLIGOMERIZATION	221	1	1
GO:0051276	GO:CHROMOSOME ORGANIZATION	698	1	1
GO:0051301	GO:CELL DIVISION	478	1	1
GO:0051320	GO:S PHASE	148	1	1
GO:0051321	GO:MEIOTIC CELL CYCLE	164	1	1
GO:0051325	GO:INTERPHASE	404	1	1
GO:0051327	GO:M PHASE OF MEIOTIC CELL CYCLE	160	1	1
GO:0051329	GO:INTERPHASE OF MITOTIC CELL CYCLE	398	1	1
GO:0051340	GO:REGULATION OF LIGASE ACTIVITY	100	1	1
GO:0051346	GO:NEGATIVE REGULATION OF HYDROLASE ACTIVITY	241	1	1
GO:0051348	GO:NEGATIVE REGULATION OF TRANSFERASE ACTIVITY	171	1	1
GO:0051384	GO:RESPONSE TO GLUCOCORTICOID STIMULUS	107	1	1
GO:0051402	GO:NEURON APOPTOTIC PROCESS	160	1	1
GO:0051480	GO:CYTOSOLIC CALCIUM ION HOMEOSTASIS	181	1	1
GO:0051603	GO:PROTEOLYSIS INVOLVED IN CELLULAR PROTEIN CATABOLIC PROCESS	426	1	1
GO:0051604	GO:PROTEIN MATURATION	138	1	1
GO:0051606	GO:DETECTION OF STIMULUS	201	1	1
GO:0051640	GO:ORGANELLE LOCALIZATION	174	1	1
GO:0051651	GO:MAINTENANCE OF LOCATION IN CELL	107	1	1
GO:0051656	GO:ESTABLISHMENT OF ORGANELLE LOCALIZATION	116	1	1
GO:0051924	GO:REGULATION OF CALCIUM ION TRANSPORT	130	1	1
GO:0051960	GO:REGULATION OF NERVOUS SYSTEM DEVELOPMENT	447	1	1
GO:0051969	GO:REGULATION OF TRANSMISSION OF NERVE IMPULSE	197	1	1
GO:0052547	GO:REGULATION OF PEPTIDASE ACTIVITY	257	1	1
GO:0052548	GO:REGULATION OF ENDOPEPTIDASE ACTIVITY	249	1	1
GO:0055001	GO:MUSCLE CELL DEVELOPMENT	159	1	1
GO:0055002	GO:STRIATED MUSCLE CELL DEVELOPMENT	134	1	1
GO:0055065	GO:METAL ION HOMEOSTASIS	350	1	1
GO:0055074	GO:CALCIUM ION HOMEOSTASIS	259	1	1
GO:0055080	GO:CATION HOMEOSTASIS	430	1	1
GO:0055082	GO:CELLULAR CHEMICAL HOMEOSTASIS	666	1	1
GO:0055085	GO:TRANSMEMBRANE TRANSPORT	687	1	1
GO:0060041	GO:RETINA DEVELOPMENT IN CAMERA-TYPE EYE	103	1	1
GO:0060047	GO:HEART CONTRACTION	141	1	1
GO:0060070	GO:CANONICAL WNT RECEPTOR SIGNALING PATHWAY	185	1	1
GO:0060173	GO:LIMB DEVELOPMENT	143	1	1
GO:0060191	GO:REGULATION OF LIPASE ACTIVITY	107	1	1
GO:0060249	GO:ANATOMICAL STRUCTURE HOMEOSTASIS	192	1	1
GO:0060271	GO:CILIUM MORPHOGENESIS	106	1	1
GO:0060284	GO:REGULATION OF CELL DEVELOPMENT	503	1	1
GO:0060429	GO:EPITHELIUM DEVELOPMENT	606	1	1
GO:0060485	GO:MESENCHYME DEVELOPMENT	166	1	1
GO:0060537	GO:MUSCLE TISSUE DEVELOPMENT	321	1	1
GO:0060538	GO:SKELETAL MUSCLE ORGAN DEVELOPMENT	188	1	1
GO:0060541	GO:RESPIRATORY SYSTEM DEVELOPMENT	172	1	1
GO:0060560	GO:DEVELOPMENTAL GROWTH INVOLVED IN MORPHOGENESIS	130	1	1
GO:0060562	GO:EPITHELIAL TUBE MORPHOGENESIS	289	1	1
GO:0060627	GO:REGULATION OF VESICLE-MEDIATED TRANSPORT	217	1	1
GO:0060828	GO:REGULATION OF CANONICAL WNT RECEPTOR SIGNALING PATHWAY	129	1	1
GO:0061024	GO:MEMBRANE ORGANIZATION	430	1	1
GO:0061061	GO:MUSCLE STRUCTURE DEVELOPMENT	462	1	1
GO:0061138	GO:MORPHOGENESIS OF A BRANCHING EPITHELIUM	189	1	1
GO:0061448	GO:CONNECTIVE TISSUE DEVELOPMENT	203	1	1
GO:0061458	GO:REPRODUCTIVE SYSTEM DEVELOPMENT	259	1	1
GO:0065004	GO:PROTEIN-DNA COMPLEX ASSEMBLY	133	1	1
GO:0070085	GO:GLYCOSYLATION	258	1	1
GO:0070372	GO:REGULATION OF ERK1 AND ERK2 CASCADE	116	1	1
GO:0070838	GO:DIVALENT METAL ION TRANSPORT	236	1	1
GO:0070848	GO:RESPONSE TO GROWTH FACTOR STIMULUS	447	1	1
GO:0070925	GO:ORGANELLE ASSEMBLY	107	1	1
GO:0070972	GO:PROTEIN LOCALIZATION TO ENDOPLASMIC RETICULUM	121	1	1
GO:0070997	GO:NEURON DEATH	175	1	1
GO:0071103	GO:DNA CONFORMATION CHANGE	187	1	1
GO:0071156	GO:REGULATION OF CELL CYCLE ARREST	272	1	1
GO:0071363	GO:CELLULAR RESPONSE TO GROWTH FACTOR STIMULUS	434	1	1
GO:0071375	GO:CELLULAR RESPONSE TO PEPTIDE HORMONE STIMULUS	276	1	1
GO:0071417	GO:CELLULAR RESPONSE TO ORGANIC NITROGEN	362	1	1
GO:0071559	GO:RESPONSE TO TRANSFORMING GROWTH FACTOR BETA STIMULUS	199	1	1
GO:0071560	GO:CELLULAR RESPONSE TO TRANSFORMING GROWTH FACTOR BETA STIMULUS	198	1	1
GO:0071774	GO:RESPONSE TO FIBROBLAST GROWTH FACTOR STIMULUS	159	1	1
GO:0071824	GO:PROTEIN-DNA COMPLEX SUBUNIT ORGANIZATION	153	1	1
GO:0071826	GO:RIBONUCLEOPROTEIN COMPLEX SUBUNIT ORGANIZATION	112	1	1
GO:0071900	GO:REGULATION OF PROTEIN SERINE/THREONINE KINASE ACTIVITY	368	1	1
GO:0071902	GO:POSITIVE REGULATION OF PROTEIN SERINE/THREONINE KINASE ACTIVITY	231	1	1
GO:0072001	GO:RENAL SYSTEM DEVELOPMENT	246	1	1
GO:0072175	GO:EPITHELIAL TUBE FORMATION	112	1	1
GO:0072330	GO:MONOCARBOXYLIC ACID BIOSYNTHETIC PROCESS	185	1	1
GO:0072331	GO:SIGNAL TRANSDUCTION BY P53 CLASS MEDIATOR	131	1	1
GO:0072503	GO:CELLULAR DIVALENT INORGANIC CATION HOMEOSTASIS	262	1	1
GO:0072507	GO:DIVALENT INORGANIC CATION HOMEOSTASIS	275	1	1
GO:0072511	GO:DIVALENT INORGANIC CATION TRANSPORT	240	1	1
GO:0072594	GO:ESTABLISHMENT OF PROTEIN LOCALIZATION TO ORGANELLE	212	1	1
GO:0072599	GO:ESTABLISHMENT OF PROTEIN LOCALIZATION TO ENDOPLASMIC RETICULUM	108	1	1
GO:0072657	GO:PROTEIN LOCALIZATION TO MEMBRANE	103	1	1
GO:0090068	GO:POSITIVE REGULATION OF CELL CYCLE PROCESS	165	1	1
GO:0090092	GO:REGULATION OF TRANSMEMBRANE RECEPTOR PROTEIN SERINE/THREONINE KINASE SIGNALING PATHWAY	167	1	1
GO:0090257	GO:REGULATION OF MUSCLE SYSTEM PROCESS	129	1	1
GO:0090287	GO:REGULATION OF CELLULAR RESPONSE TO GROWTH FACTOR STIMULUS	146	1	1
GO:0097193	GO:INTRINSIC APOPTOTIC SIGNALING PATHWAY	117	1	1
GO:0097194	GO:EXECUTION PHASE OF APOPTOSIS	199	1	1
GO:1901214	GO:REGULATION OF NEURON DEATH	157	1	1
GO:1901215	GO:NEGATIVE REGULATION OF NEURON DEATH	103	1	1
GO:1901617	GO:ORGANIC HYDROXY COMPOUND BIOSYNTHETIC PROCESS	157	1	1
GO:1901653	GO:CELLULAR RESPONSE TO PEPTIDE	276	1	1
GO:1901659	GO:GLYCOSYL COMPOUND BIOSYNTHETIC PROCESS	119	1	1
GO:1901699	GO:CELLULAR RESPONSE TO NITROGEN COMPOUND	390	1	1
GO:1901861	GO:REGULATION OF MUSCLE TISSUE DEVELOPMENT	108	1	1
GO:2000021	GO:REGULATION OF ION HOMEOSTASIS	150	1	1
GO:2000027	GO:REGULATION OF ORGAN MORPHOGENESIS	147	1	1
GO:2000045	GO:REGULATION OF G1/S TRANSITION OF MITOTIC CELL CYCLE	104	1	1
GO:2000116	GO:REGULATION OF CYSTEINE-TYPE ENDOPEPTIDASE ACTIVITY	180	1	1
GO:2000241	GO:REGULATION OF REPRODUCTIVE PROCESS	205	1	1
GO:2000243	GO:POSITIVE REGULATION OF REPRODUCTIVE PROCESS	109	1	1
GO:2000602	GO:REGULATION OF INTERPHASE OF MITOTIC CELL CYCLE	158	1	1
GO:2001056	GO:POSITIVE REGULATION OF CYSTEINE-TYPE ENDOPEPTIDASE ACTIVITY	110	1	1
GO:0000151	GO:UBIQUITIN LIGASE COMPLEX	153	1	1
GO:0000323	GO:LYTIC VACUOLE	336	1	1
GO:0000428	GO:DNA-DIRECTED RNA POLYMERASE COMPLEX	100	1	1
GO:0000775	GO:CHROMOSOME, CENTROMERIC REGION	147	1	1
GO:0000776	GO:KINETOCHORE	104	1	1
GO:0000793	GO:CONDENSED CHROMOSOME	168	1	1
GO:0000922	GO:SPINDLE POLE	100	1	1
GO:0001726	GO:RUFFLE	126	1	1
GO:0005578	GO:PROTEINACEOUS EXTRACELLULAR MATRIX	360	1	1
GO:0005635	GO:NUCLEAR ENVELOPE	316	1	1
GO:0005667	GO:TRANSCRIPTION FACTOR COMPLEX	296	1	1
GO:0005681	GO:SPLICEOSOMAL COMPLEX	145	1	1
GO:0005730	GO:NUCLEOLUS	621	1	1
GO:0005740	GO:MITOCHONDRIAL ENVELOPE	514	1	1
GO:0005741	GO:MITOCHONDRIAL OUTER MEMBRANE	120	1	1
GO:0005743	GO:MITOCHONDRIAL INNER MEMBRANE	340	1	1
GO:0005759	GO:MITOCHONDRIAL MATRIX	285	1	1
GO:0005764	GO:LYSOSOME	336	1	1
GO:0005765	GO:LYSOSOMAL MEMBRANE	139	1	1
GO:0005768	GO:ENDOSOME	549	1	1
GO:0005769	GO:EARLY ENDOSOME	189	1	1
GO:0005770	GO:LATE ENDOSOME	152	1	1
GO:0005773	GO:VACUOLE	402	1	1
GO:0005774	GO:VACUOLAR MEMBRANE	184	1	1
GO:0005795	GO:GOLGI STACK	112	1	1
GO:0005802	GO:TRANS-GOLGI NETWORK	112	1	1
GO:0005813	GO:CENTROSOME	378	1	1
GO:0005815	GO:MICROTUBULE ORGANIZING CENTER	490	1	1
GO:0005819	GO:SPINDLE	239	1	1
GO:0005840	GO:RIBOSOME	201	1	1
GO:0005882	GO:INTERMEDIATE FILAMENT	187	1	1
GO:0005911	GO:CELL-CELL JUNCTION	289	1	1
GO:0005912	GO:ADHERENS JUNCTION	197	1	1
GO:0005923	GO:TIGHT JUNCTION	99	1	1
GO:0005924	GO:CELL-SUBSTRATE ADHERENS JUNCTION	133	1	1
GO:0005925	GO:FOCAL ADHESION	128	1	1
GO:0005929	GO:CILIUM	256	1	1
GO:0009898	GO:INTERNAL SIDE OF PLASMA MEMBRANE	102	1	1
GO:0010008	GO:ENDOSOME MEMBRANE	313	1	1
GO:0012506	GO:VESICLE MEMBRANE	370	1	1
GO:0014069	GO:POSTSYNAPTIC DENSITY	102	1	1
GO:0015629	GO:ACTIN CYTOSKELETON	365	1	1
GO:0016023	GO:CYTOPLASMIC MEMBRANE-BOUNDED VESICLE	856	1	1
GO:0019866	GO:ORGANELLE INNER MEMBRANE	371	1	1
GO:0019867	GO:OUTER MEMBRANE	149	1	1
GO:0019898	GO:EXTRINSIC TO MEMBRANE	130	1	1
GO:0030016	GO:MYOFIBRIL	166	1	1
GO:0030017	GO:SARCOMERE	145	1	1
GO:0030027	GO:LAMELLIPODIUM	122	1	1
GO:0030054	GO:CELL JUNCTION	755	1	1
GO:0030055	GO:CELL-SUBSTRATE JUNCTION	139	1	1
GO:0030133	GO:TRANSPORT VESICLE	144	1	1
GO:0030135	GO:COATED VESICLE	240	1	1
GO:0030136	GO:CLATHRIN-COATED VESICLE	193	1	1
GO:0030139	GO:ENDOCYTIC VESICLE	161	1	1
GO:0030141	GO:SECRETORY GRANULE	252	1	1
GO:0030176	GO:INTEGRAL TO ENDOPLASMIC RETICULUM MEMBRANE	104	1	1
GO:0030425	GO:DENDRITE	327	1	1
GO:0030529	GO:RIBONUCLEOPROTEIN COMPLEX	567	1	1
GO:0030659	GO:CYTOPLASMIC VESICLE MEMBRANE	359	1	1
GO:0030662	GO:COATED VESICLE MEMBRANE	143	1	1
GO:0030665	GO:CLATHRIN-COATED VESICLE MEMBRANE	104	1	1
GO:0030666	GO:ENDOCYTIC VESICLE MEMBRANE	106	1	1
GO:0030880	GO:RNA POLYMERASE COMPLEX	101	1	1
GO:0031012	GO:EXTRACELLULAR MATRIX	422	1	1
GO:0031225	GO:ANCHORED TO MEMBRANE	144	1	1
GO:0031227	GO:INTRINSIC TO ENDOPLASMIC RETICULUM MEMBRANE	121	1	1
GO:0031252	GO:CELL LEADING EDGE	262	1	1
GO:0031253	GO:CELL PROJECTION MEMBRANE	178	1	1
GO:0031300	GO:INTRINSIC TO ORGANELLE MEMBRANE	231	1	1
GO:0031301	GO:INTEGRAL TO ORGANELLE MEMBRANE	209	1	1
GO:0031410	GO:CYTOPLASMIC VESICLE	922	1	1
GO:0031514	GO:MOTILE CILIUM	137	1	1
GO:0031965	GO:NUCLEAR MEMBRANE	196	1	1
GO:0031966	GO:MITOCHONDRIAL MEMBRANE	490	1	1
GO:0031967	GO:ORGANELLE ENVELOPE	821	1	1
GO:0031968	GO:ORGANELLE OUTER MEMBRANE	142	1	1
GO:0031975	GO:ENVELOPE	835	1	1
GO:0031988	GO:MEMBRANE-BOUNDED VESICLE	914	1	1
GO:0032993	GO:PROTEIN-DNA COMPLEX	108	1	1
GO:0033267	GO:AXON PART	124	1	1
GO:0034399	GO:NUCLEAR PERIPHERY	102	1	1
GO:0034702	GO:ION CHANNEL COMPLEX	194	1	1
GO:0034703	GO:CATION CHANNEL COMPLEX	130	1	1
GO:0043197	GO:DENDRITIC SPINE	139	1	1
GO:0043292	GO:CONTRACTILE FIBER	176	1	1
GO:0043296	GO:APICAL JUNCTION COMPLEX	115	1	1
GO:0044309	GO:NEURON SPINE	139	1	1
GO:0044327	GO:DENDRITIC SPINE HEAD	102	1	1
GO:0044391	GO:RIBOSOMAL SUBUNIT	134	1	1
GO:0044420	GO:EXTRACELLULAR MATRIX PART	177	1	1
GO:0044429	GO:MITOCHONDRIAL PART	733	1	1
GO:0044433	GO:CYTOPLASMIC VESICLE PART	418	1	1
GO:0044437	GO:VACUOLAR PART	251	1	1
GO:0044440	GO:ENDOSOMAL PART	321	1	1
GO:0044441	GO:CILIUM PART	120	1	1
GO:0044445	GO:CYTOSOLIC PART	184	1	1
GO:0044449	GO:CONTRACTILE FIBER PART	159	1	1
GO:0044455	GO:MITOCHONDRIAL MEMBRANE PART	138	1	1
GO:0044456	GO:SYNAPSE PART	355	1	1
GO:0044463	GO:CELL PROJECTION PART	616	1	1
GO:0045111	GO:INTERMEDIATE FILAMENT CYTOSKELETON	227	1	1
GO:0045202	GO:SYNAPSE	492	1	1
GO:0045211	GO:POSTSYNAPTIC MEMBRANE	184	1	1
GO:0055029	GO:NUCLEAR DNA-DIRECTED RNA POLYMERASE COMPLEX	100	1	1
GO:0070160	GO:OCCLUDING JUNCTION	99	1	1
GO:0070161	GO:ANCHORING JUNCTION	215	1	1
GO:0097060	GO:SYNAPTIC MEMBRANE	216	1	1
GO:0000287	GO:MAGNESIUM ION BINDING	180	1	1
GO:0000988	GO:PROTEIN BINDING TRANSCRIPTION FACTOR ACTIVITY	513	1	1
GO:0000989	GO:TRANSCRIPTION FACTOR BINDING TRANSCRIPTION FACTOR ACTIVITY	497	1	1
GO:0001653	GO:PEPTIDE RECEPTOR ACTIVITY	113	1	1
GO:0001664	GO:G-PROTEIN COUPLED RECEPTOR BINDING	195	1	1
GO:0003682	GO:CHROMATIN BINDING	331	1	1
GO:0003690	GO:DOUBLE-STRANDED DNA BINDING	141	1	1
GO:0003705	GO:RNA POLYMERASE II DISTAL ENHANCER SEQUENCE-SPECIFIC DNA BINDING TRANSCRIPTION FACTOR ACTIVITY	106	1	1
GO:0003712	GO:TRANSCRIPTION COFACTOR ACTIVITY	474	1	1
GO:0003713	GO:TRANSCRIPTION COACTIVATOR ACTIVITY	270	1	1
GO:0003714	GO:TRANSCRIPTION COREPRESSOR ACTIVITY	192	1	1
GO:0003723	GO:RNA BINDING	847	1	1
GO:0003735	GO:STRUCTURAL CONSTITUENT OF RIBOSOME	153	1	1
GO:0003779	GO:ACTIN BINDING	353	1	1
GO:0003924	GO:GTPASE ACTIVITY	228	1	1
GO:0004252	GO:SERINE-TYPE ENDOPEPTIDASE ACTIVITY	149	1	1
GO:0004386	GO:HELICASE ACTIVITY	146	1	1
GO:0004518	GO:NUCLEASE ACTIVITY	162	1	1
GO:0004519	GO:ENDONUCLEASE ACTIVITY	99	1	1
GO:0004674	GO:PROTEIN SERINE/THREONINE KINASE ACTIVITY	435	1	1
GO:0004721	GO:PHOSPHOPROTEIN PHOSPHATASE ACTIVITY	165	1	1
GO:0004725	GO:PROTEIN TYROSINE PHOSPHATASE ACTIVITY	103	1	1
GO:0004857	GO:ENZYME INHIBITOR ACTIVITY	316	1	1
GO:0004866	GO:ENDOPEPTIDASE INHIBITOR ACTIVITY	160	1	1
GO:0004984	GO:OLFACTORY RECEPTOR ACTIVITY	377	1	1
GO:0005057	GO:RECEPTOR SIGNALING PROTEIN ACTIVITY	103	1	1
GO:0005083	GO:SMALL GTPASE REGULATOR ACTIVITY	294	1	1
GO:0005085	GO:GUANYL-NUCLEOTIDE EXCHANGE FACTOR ACTIVITY	183	1	1
GO:0005088	GO:RAS GUANYL-NUCLEOTIDE EXCHANGE FACTOR ACTIVITY	112	1	1
GO:0005096	GO:GTPASE ACTIVATOR ACTIVITY	243	1	1
GO:0005099	GO:RAS GTPASE ACTIVATOR ACTIVITY	109	1	1
GO:0005179	GO:HORMONE ACTIVITY	109	1	1
GO:0005198	GO:STRUCTURAL MOLECULE ACTIVITY	612	1	1
GO:0005216	GO:ION CHANNEL ACTIVITY	366	1	1
GO:0005244	GO:VOLTAGE-GATED ION CHANNEL ACTIVITY	175	1	1
GO:0005261	GO:CATION CHANNEL ACTIVITY	267	1	1
GO:0005267	GO:POTASSIUM CHANNEL ACTIVITY	109	1	1
GO:0005342	GO:ORGANIC ACID TRANSMEMBRANE TRANSPORTER ACTIVITY	100	1	1
GO:0005509	GO:CALCIUM ION BINDING	657	1	1
GO:0005525	GO:GTP BINDING	362	1	1
GO:0005539	GO:GLYCOSAMINOGLYCAN BINDING	171	1	1
GO:0008017	GO:MICROTUBULE BINDING	108	1	1
GO:0008022	GO:PROTEIN C-TERMINUS BINDING	158	1	1
GO:0008026	GO:ATP-DEPENDENT HELICASE ACTIVITY	108	1	1
GO:0008047	GO:ENZYME ACTIVATOR ACTIVITY	400	1	1
GO:0008092	GO:CYTOSKELETAL PROTEIN BINDING	630	1	1
GO:0008134	GO:TRANSCRIPTION FACTOR BINDING	447	1	1
GO:0008168	GO:METHYLTRANSFERASE ACTIVITY	179	1	1
GO:0008194	GO:UDP-GLYCOSYLTRANSFERASE ACTIVITY	127	1	1
GO:0008201	GO:HEPARIN BINDING	128	1	1
GO:0008234	GO:CYSTEINE-TYPE PEPTIDASE ACTIVITY	154	1	1
GO:0008236	GO:SERINE-TYPE PEPTIDASE ACTIVITY	168	1	1
GO:0008324	GO:CATION TRANSMEMBRANE TRANSPORTER ACTIVITY	558	1	1
GO:0008509	GO:ANION TRANSMEMBRANE TRANSPORTER ACTIVITY	229	1	1
GO:0008514	GO:ORGANIC ANION TRANSMEMBRANE TRANSPORTER ACTIVITY	114	1	1
GO:0008528	GO:G-PROTEIN COUPLED PEPTIDE RECEPTOR ACTIVITY	112	1	1
GO:0008757	GO:S-ADENOSYLMETHIONINE-DEPENDENT METHYLTRANSFERASE ACTIVITY	97	1	1
GO:0009055	GO:ELECTRON CARRIER ACTIVITY	153	1	1
GO:0015075	GO:ION TRANSMEMBRANE TRANSPORTER ACTIVITY	749	1	1
GO:0015077	GO:MONOVALENT INORGANIC CATION TRANSMEMBRANE TRANSPORTER ACTIVITY	308	1	1
GO:0015078	GO:HYDROGEN ION TRANSMEMBRANE TRANSPORTER ACTIVITY	93	1	1
GO:0015079	GO:POTASSIUM ION TRANSMEMBRANE TRANSPORTER ACTIVITY	125	1	1
GO:0015081	GO:SODIUM ION TRANSMEMBRANE TRANSPORTER ACTIVITY	121	1	1
GO:0015085	GO:CALCIUM ION TRANSMEMBRANE TRANSPORTER ACTIVITY	110	1	1
GO:0015103	GO:INORGANIC ANION TRANSMEMBRANE TRANSPORTER ACTIVITY	104	1	1
GO:0015267	GO:CHANNEL ACTIVITY	394	1	1
GO:0015276	GO:LIGAND-GATED ION CHANNEL ACTIVITY	136	1	1
GO:0015291	GO:SECONDARY ACTIVE TRANSMEMBRANE TRANSPORTER ACTIVITY	190	1	1
GO:0015293	GO:SYMPORTER ACTIVITY	128	1	1
GO:0015399	GO:PRIMARY ACTIVE TRANSMEMBRANE TRANSPORTER ACTIVITY	109	1	1
GO:0015405	GO:P-P-BOND-HYDROLYSIS-DRIVEN TRANSMEMBRANE TRANSPORTER ACTIVITY	109	1	1
GO:0015631	GO:TUBULIN BINDING	160	1	1
GO:0016298	GO:LIPASE ACTIVITY	108	1	1
GO:0016614	GO:OXIDOREDUCTASE ACTIVITY, ACTING ON CH-OH GROUP OF DONORS	127	1	1
GO:0016616	GO:OXIDOREDUCTASE ACTIVITY, ACTING ON THE CH-OH GROUP OF DONORS, NAD OR NADP AS ACCEPTOR	114	1	1
GO:0016741	GO:TRANSFERASE ACTIVITY, TRANSFERRING ONE-CARBON GROUPS	185	1	1
GO:0016746	GO:TRANSFERASE ACTIVITY, TRANSFERRING ACYL GROUPS	225	1	1
GO:0016747	GO:TRANSFERASE ACTIVITY, TRANSFERRING ACYL GROUPS OTHER THAN AMINO-ACYL GROUPS	173	1	1
GO:0016757	GO:TRANSFERASE ACTIVITY, TRANSFERRING GLYCOSYL GROUPS	258	1	1
GO:0016758	GO:TRANSFERASE ACTIVITY, TRANSFERRING HEXOSYL GROUPS	187	1	1
GO:0016779	GO:NUCLEOTIDYLTRANSFERASE ACTIVITY	117	1	1
GO:0016788	GO:HYDROLASE ACTIVITY, ACTING ON ESTER BONDS	739	1	1
GO:0016790	GO:THIOLESTER HYDROLASE ACTIVITY	112	1	1
GO:0016791	GO:PHOSPHATASE ACTIVITY	251	1	1
GO:0016798	GO:HYDROLASE ACTIVITY, ACTING ON GLYCOSYL BONDS	113	1	1
GO:0016810	GO:HYDROLASE ACTIVITY, ACTING ON CARBON-NITROGEN (BUT NOT PEPTIDE) BONDS	114	1	1
GO:0016820	GO:HYDROLASE ACTIVITY, ACTING ON ACID ANHYDRIDES, CATALYZING TRANSMEMBRANE MOVEMENT OF SUBSTANCES	104	1	1
GO:0016829	GO:LYASE ACTIVITY	150	1	1
GO:0016853	GO:ISOMERASE ACTIVITY	139	1	1
GO:0016887	GO:ATPASE ACTIVITY	354	1	1
GO:0017016	GO:RAS GTPASE BINDING	120	1	1
GO:0017124	GO:SH3 DOMAIN BINDING	115	1	1
GO:0017171	GO:SERINE HYDROLASE ACTIVITY	170	1	1
GO:0019001	GO:GUANYL NUCLEOTIDE BINDING	376	1	1
GO:0019207	GO:KINASE REGULATOR ACTIVITY	134	1	1
GO:0019887	GO:PROTEIN KINASE REGULATOR ACTIVITY	114	1	1
GO:0019900	GO:KINASE BINDING	398	1	1
GO:0019901	GO:PROTEIN KINASE BINDING	357	1	1
GO:0019902	GO:PHOSPHATASE BINDING	115	1	1
GO:0022803	GO:PASSIVE TRANSMEMBRANE TRANSPORTER ACTIVITY	394	1	1
GO:0022804	GO:ACTIVE TRANSMEMBRANE TRANSPORTER ACTIVITY	305	1	1
GO:0022832	GO:VOLTAGE-GATED CHANNEL ACTIVITY	175	1	1
GO:0022834	GO:LIGAND-GATED CHANNEL ACTIVITY	136	1	1
GO:0022836	GO:GATED CHANNEL ACTIVITY	301	1	1
GO:0022838	GO:SUBSTRATE-SPECIFIC CHANNEL ACTIVITY	374	1	1
GO:0022839	GO:ION GATED CHANNEL ACTIVITY	301	1	1
GO:0022843	GO:VOLTAGE-GATED CATION CHANNEL ACTIVITY	129	1	1
GO:0022857	GO:TRANSMEMBRANE TRANSPORTER ACTIVITY	893	1	1
GO:0022890	GO:INORGANIC CATION TRANSMEMBRANE TRANSPORTER ACTIVITY	451	1	1
GO:0022891	GO:SUBSTRATE-SPECIFIC TRANSMEMBRANE TRANSPORTER ACTIVITY	809	1	1
GO:0022892	GO:SUBSTRATE-SPECIFIC TRANSPORTER ACTIVITY	940	1	1
GO:0030234	GO:ENZYME REGULATOR ACTIVITY	971	1	1
GO:0030246	GO:CARBOHYDRATE BINDING	219	1	1
GO:0030414	GO:PEPTIDASE INHIBITOR ACTIVITY	167	1	1
GO:0030674	GO:PROTEIN BINDING, BRIDGING	130	1	1
GO:0030695	GO:GTPASE REGULATOR ACTIVITY	439	1	1
GO:0031267	GO:SMALL GTPASE BINDING	133	1	1
GO:0032561	GO:GUANYL RIBONUCLEOTIDE BINDING	376	1	1
GO:0033218	GO:AMIDE BINDING	139	1	1
GO:0035091	GO:PHOSPHATIDYLINOSITOL BINDING	153	1	1
GO:0035257	GO:NUCLEAR HORMONE RECEPTOR BINDING	125	1	1
GO:0042277	GO:PEPTIDE BINDING	135	1	1
GO:0042393	GO:HISTONE BINDING	103	1	1
GO:0042578	GO:PHOSPHORIC ESTER HYDROLASE ACTIVITY	347	1	1
GO:0042623	GO:ATPASE ACTIVITY, COUPLED	280	1	1
GO:0042626	GO:ATPASE ACTIVITY, COUPLED TO TRANSMEMBRANE MOVEMENT OF SUBSTANCES	101	1	1
GO:0043492	GO:ATPASE ACTIVITY, COUPLED TO MOVEMENT OF SUBSTANCES	102	1	1
GO:0043566	GO:STRUCTURE-SPECIFIC DNA BINDING	218	1	1
GO:0046873	GO:METAL ION TRANSMEMBRANE TRANSPORTER ACTIVITY	371	1	1
GO:0051020	GO:GTPASE BINDING	145	1	1
GO:0051082	GO:UNFOLDED PROTEIN BINDING	122	1	1
GO:0052689	GO:CARBOXYLIC ESTER HYDROLASE ACTIVITY	109	1	1
GO:0060090	GO:BINDING, BRIDGING	142	1	1
GO:0060589	GO:NUCLEOSIDE-TRIPHOSPHATASE REGULATOR ACTIVITY	450	1	1
GO:0061134	GO:PEPTIDASE REGULATOR ACTIVITY	202	1	1
GO:0061135	GO:ENDOPEPTIDASE REGULATOR ACTIVITY	164	1	1
GO:0070035	GO:PURINE NTP-DEPENDENT HELICASE ACTIVITY	108	1	1
GO:0072509	GO:DIVALENT INORGANIC CATION TRANSMEMBRANE TRANSPORTER ACTIVITY	137	1	1
GO:0097367	GO:CARBOHYDRATE DERIVATIVE BINDING	190	1	1
GO:1901681	GO:SULFUR COMPOUND BINDING	167	1	1
KEGG:HSA00010	KEGG:GLYCOLYSIS / GLUCONEOGENESIS	66	1	1
KEGG:HSA00020	KEGG:CITRATE CYCLE (TCA CYCLE)	30	1	1
KEGG:HSA00030	KEGG:PENTOSE PHOSPHATE PATHWAY	28	1	1
KEGG:HSA00040	KEGG:PENTOSE AND GLUCURONATE INTERCONVERSIONS	34	1	1
KEGG:HSA00051	KEGG:FRUCTOSE AND MANNOSE METABOLISM	36	1	1
KEGG:HSA00052	KEGG:GALACTOSE METABOLISM	30	1	1
KEGG:HSA00053	KEGG:ASCORBATE AND ALDARATE METABOLISM	27	1	1
KEGG:HSA00062	KEGG:FATTY ACID ELONGATION	23	1	1
KEGG:HSA00071	KEGG:FATTY ACID METABOLISM	44	1	1
KEGG:HSA00100	KEGG:STEROID BIOSYNTHESIS	16	1	1
KEGG:HSA00120	KEGG:PRIMARY BILE ACID BIOSYNTHESIS	17	1	1
KEGG:HSA00140	KEGG:STEROID HORMONE BIOSYNTHESIS	56	1	1
KEGG:HSA00190	KEGG:OXIDATIVE PHOSPHORYLATION	120	1	1
KEGG:HSA00230	KEGG:PURINE METABOLISM	166	1	1
KEGG:HSA00240	KEGG:PYRIMIDINE METABOLISM	103	1	1
KEGG:HSA00250	KEGG:ALANINE, ASPARTATE AND GLUTAMATE METABOLISM	32	1	1
KEGG:HSA00260	KEGG:GLYCINE, SERINE AND THREONINE METABOLISM	37	1	1
KEGG:HSA00270	KEGG:CYSTEINE AND METHIONINE METABOLISM	35	1	1
KEGG:HSA00280	KEGG:VALINE, LEUCINE AND ISOLEUCINE DEGRADATION	44	1	1
KEGG:HSA00310	KEGG:LYSINE DEGRADATION	43	1	1
KEGG:HSA00340	KEGG:HISTIDINE METABOLISM	27	1	1
KEGG:HSA00350	KEGG:TYROSINE METABOLISM	39	1	1
KEGG:HSA00360	KEGG:PHENYLALANINE METABOLISM	18	1	1
KEGG:HSA00380	KEGG:TRYPTOPHAN METABOLISM	39	1	1
KEGG:HSA00410	KEGG:BETA-ALANINE METABOLISM	29	1	1
KEGG:HSA00450	KEGG:SELENOCOMPOUND METABOLISM	17	1	1
KEGG:HSA00480	KEGG:GLUTATHIONE METABOLISM	50	1	1
KEGG:HSA00500	KEGG:STARCH AND SUCROSE METABOLISM	56	1	1
KEGG:HSA00510	KEGG:N-GLYCAN BIOSYNTHESIS	49	1	1
KEGG:HSA00511	KEGG:OTHER GLYCAN DEGRADATION	17	1	1
KEGG:HSA00512	KEGG:MUCIN TYPE O-GLYCAN BIOSYNTHESIS	31	1	1
KEGG:HSA00514	KEGG:OTHER TYPES OF O-GLYCAN BIOSYNTHESIS	29	1	1
KEGG:HSA00520	KEGG:AMINO SUGAR AND NUCLEOTIDE SUGAR METABOLISM	49	1	1
KEGG:HSA00531	KEGG:GLYCOSAMINOGLYCAN DEGRADATION	19	1	1
KEGG:HSA00532	KEGG:GLYCOSAMINOGLYCAN BIOSYNTHESIS - CHONDROITIN SULFATE / DERMATAN SULFATE	20	1	1
KEGG:HSA00533	KEGG:GLYCOSAMINOGLYCAN BIOSYNTHESIS - KERATAN SULFATE	15	1	1
KEGG:HSA00534	KEGG:GLYCOSAMINOGLYCAN BIOSYNTHESIS - HEPARAN SULFATE / HEPARIN	24	1	1
KEGG:HSA00561	KEGG:GLYCEROLIPID METABOLISM	55	1	1
KEGG:HSA00562	KEGG:INOSITOL PHOSPHATE METABOLISM	61	1	1
KEGG:HSA00563	KEGG:GLYCOSYLPHOSPHATIDYLINOSITOL(GPI)-ANCHOR BIOSYNTHESIS	25	1	1
KEGG:HSA00564	KEGG:GLYCEROPHOSPHOLIPID METABOLISM	91	1	1
KEGG:HSA00565	KEGG:ETHER LIPID METABOLISM	42	1	1
KEGG:HSA00590	KEGG:ARACHIDONIC ACID METABOLISM	67	1	1
KEGG:HSA00591	KEGG:LINOLEIC ACID METABOLISM	33	1	1
KEGG:HSA00592	KEGG:ALPHA-LINOLENIC ACID METABOLISM	25	1	1
KEGG:HSA00600	KEGG:SPHINGOLIPID METABOLISM	46	1	1
KEGG:HSA00601	KEGG:GLYCOSPHINGOLIPID BIOSYNTHESIS - LACTO AND NEOLACTO SERIES	26	1	1
KEGG:HSA00604	KEGG:GLYCOSPHINGOLIPID BIOSYNTHESIS - GANGLIO SERIES	15	1	1
KEGG:HSA00620	KEGG:PYRUVATE METABOLISM	41	1	1
KEGG:HSA00630	KEGG:GLYOXYLATE AND DICARBOXYLATE METABOLISM	24	1	1
KEGG:HSA00640	KEGG:PROPANOATE METABOLISM	32	1	1
KEGG:HSA00650	KEGG:BUTANOATE METABOLISM	29	1	1
KEGG:HSA00670	KEGG:ONE CARBON POOL BY FOLATE	20	1	1
KEGG:HSA00760	KEGG:NICOTINATE AND NICOTINAMIDE METABOLISM	27	1	1
KEGG:HSA00770	KEGG:PANTOTHENATE AND COA BIOSYNTHESIS	17	1	1
KEGG:HSA00830	KEGG:RETINOL METABOLISM	68	1	1
KEGG:HSA00860	KEGG:PORPHYRIN AND CHLOROPHYLL METABOLISM	43	1	1
KEGG:HSA00900	KEGG:TERPENOID BACKBONE BIOSYNTHESIS	21	1	1
KEGG:HSA00970	KEGG:AMINOACYL-TRNA BIOSYNTHESIS	41	1	1
KEGG:HSA00980	KEGG:METABOLISM OF XENOBIOTICS BY CYTOCHROME P450	80	1	1
KEGG:HSA00982	KEGG:DRUG METABOLISM - CYTOCHROME P450	73	1	1
KEGG:HSA00983	KEGG:DRUG METABOLISM - OTHER ENZYMES	51	1	1
KEGG:HSA01040	KEGG:BIOSYNTHESIS OF UNSATURATED FATTY ACIDS	21	1	1
KEGG:HSA01210	KEGG:2-OXOCARBOXYLIC ACID METABOLISM	17	1	1
KEGG:HSA01230	KEGG:BIOSYNTHESIS OF AMINO ACIDS	69	1	1
KEGG:HSA02010	KEGG:ABC TRANSPORTERS	44	1	1
KEGG:HSA03008	KEGG:RIBOSOME BIOGENESIS IN EUKARYOTES	77	1	1
KEGG:HSA03010	KEGG:RIBOSOME	133	1	1
KEGG:HSA03013	KEGG:RNA TRANSPORT	158	1	1
KEGG:HSA03015	KEGG:MRNA SURVEILLANCE PATHWAY	91	1	1
KEGG:HSA03018	KEGG:RNA DEGRADATION	72	1	1
KEGG:HSA03020	KEGG:RNA POLYMERASE	31	1	1
KEGG:HSA03022	KEGG:BASAL TRANSCRIPTION FACTORS	45	1	1
KEGG:HSA03030	KEGG:DNA REPLICATION	36	1	1
KEGG:HSA03040	KEGG:SPLICEOSOME	130	1	1
KEGG:HSA03050	KEGG:PROTEASOME	44	1	1
KEGG:HSA03060	KEGG:PROTEIN EXPORT	23	1	1
KEGG:HSA03320	KEGG:PPAR SIGNALING PATHWAY	71	1	1
KEGG:HSA03410	KEGG:BASE EXCISION REPAIR	33	1	1
KEGG:HSA03420	KEGG:NUCLEOTIDE EXCISION REPAIR	47	1	1
KEGG:HSA03430	KEGG:MISMATCH REPAIR	23	1	1
KEGG:HSA03440	KEGG:HOMOLOGOUS RECOMBINATION	28	1	1
KEGG:HSA03460	KEGG:FANCONI ANEMIA PATHWAY	53	1	1
KEGG:HSA04012	KEGG:ERBB SIGNALING PATHWAY	87	1	1
KEGG:HSA04062	KEGG:CHEMOKINE SIGNALING PATHWAY	188	1	1
KEGG:HSA04070	KEGG:PHOSPHATIDYLINOSITOL SIGNALING SYSTEM	81	1	1
KEGG:HSA04110	KEGG:CELL CYCLE	124	1	1
KEGG:HSA04114	KEGG:OOCYTE MEIOSIS	112	1	1
KEGG:HSA04115	KEGG:P53 SIGNALING PATHWAY	68	1	1
KEGG:HSA04130	KEGG:SNARE INTERACTIONS IN VESICULAR TRANSPORT	36	1	1
KEGG:HSA04140	KEGG:REGULATION OF AUTOPHAGY	34	1	1
KEGG:HSA04142	KEGG:LYSOSOME	120	1	1
KEGG:HSA04144	KEGG:ENDOCYTOSIS	203	1	1
KEGG:HSA04150	KEGG:MTOR SIGNALING PATHWAY	60	1	1
KEGG:HSA04260	KEGG:CARDIAC MUSCLE CONTRACTION	73	1	1
KEGG:HSA04270	KEGG:VASCULAR SMOOTH MUSCLE CONTRACTION	120	1	1
KEGG:HSA04310	KEGG:WNT SIGNALING PATHWAY	143	1	1
KEGG:HSA04320	KEGG:DORSO-VENTRAL AXIS FORMATION	24	1	1
KEGG:HSA04330	KEGG:NOTCH SIGNALING PATHWAY	48	1	1
KEGG:HSA04340	KEGG:HEDGEHOG SIGNALING PATHWAY	51	1	1
KEGG:HSA04350	KEGG:TGF-BETA SIGNALING PATHWAY	81	1	1
KEGG:HSA04360	KEGG:AXON GUIDANCE	131	1	1
KEGG:HSA04370	KEGG:VEGF SIGNALING PATHWAY	67	1	1
KEGG:HSA04390	KEGG:HIPPO SIGNALING PATHWAY	155	1	1
KEGG:HSA04510	KEGG:FOCAL ADHESION	205	1	1
KEGG:HSA04512	KEGG:ECM-RECEPTOR INTERACTION	86	1	1
KEGG:HSA04520	KEGG:ADHERENS JUNCTION	73	1	1
KEGG:HSA04530	KEGG:TIGHT JUNCTION	133	1	1
KEGG:HSA04540	KEGG:GAP JUNCTION	89	1	1
KEGG:HSA04610	KEGG:COMPLEMENT AND COAGULATION CASCADES	69	1	1
KEGG:HSA04612	KEGG:ANTIGEN PROCESSING AND PRESENTATION	69	1	1
KEGG:HSA04614	KEGG:RENIN-ANGIOTENSIN SYSTEM	17	1	1
KEGG:HSA04623	KEGG:CYTOSOLIC DNA-SENSING PATHWAY	62	1	1
KEGG:HSA04650	KEGG:NATURAL KILLER CELL MEDIATED CYTOTOXICITY	134	1	1
KEGG:HSA04660	KEGG:T CELL RECEPTOR SIGNALING PATHWAY	108	1	1
KEGG:HSA04662	KEGG:B CELL RECEPTOR SIGNALING PATHWAY	76	1	1
KEGG:HSA04664	KEGG:FC EPSILON RI SIGNALING PATHWAY	70	1	1
KEGG:HSA04670	KEGG:LEUKOCYTE TRANSENDOTHELIAL MIGRATION	118	1	1
KEGG:HSA04710	KEGG:CIRCADIAN RHYTHM	30	1	1
KEGG:HSA04713	KEGG:CIRCADIAN ENTRAINMENT	96	1	1
KEGG:HSA04720	KEGG:LONG-TERM POTENTIATION	71	1	1
KEGG:HSA04721	KEGG:SYNAPTIC VESICLE CYCLE	63	1	1
KEGG:HSA04723	KEGG:RETROGRADE ENDOCANNABINOID SIGNALING	102	1	1
KEGG:HSA04724	KEGG:GLUTAMATERGIC SYNAPSE	117	1	1
KEGG:HSA04725	KEGG:CHOLINERGIC SYNAPSE	112	1	1
KEGG:HSA04726	KEGG:SEROTONERGIC SYNAPSE	113	1	1
KEGG:HSA04727	KEGG:GABAERGIC SYNAPSE	89	1	1
KEGG:HSA04728	KEGG:DOPAMINERGIC SYNAPSE	130	1	1
KEGG:HSA04730	KEGG:LONG-TERM DEPRESSION	60	1	1
KEGG:HSA04740	KEGG:OLFACTORY TRANSDUCTION	404	1	1
KEGG:HSA04742	KEGG:TASTE TRANSDUCTION	52	1	1
KEGG:HSA04744	KEGG:PHOTOTRANSDUCTION	29	1	1
KEGG:HSA04810	KEGG:REGULATION OF ACTIN CYTOSKELETON	213	1	1
KEGG:HSA04910	KEGG:INSULIN SIGNALING PATHWAY	139	1	1
KEGG:HSA04911	KEGG:INSULIN SECRETION	87	1	1
KEGG:HSA04912	KEGG:GNRH SIGNALING PATHWAY	92	1	1
KEGG:HSA04913	KEGG:OVARIAN STEROIDOGENESIS	51	1	1
KEGG:HSA04914	KEGG:PROGESTERONE-MEDIATED OOCYTE MATURATION	86	1	1
KEGG:HSA04915	KEGG:ESTROGEN SIGNALING PATHWAY	99	1	1
KEGG:HSA04916	KEGG:MELANOGENESIS	101	1	1
KEGG:HSA04930	KEGG:TYPE II DIABETES MELLITUS	48	1	1
KEGG:HSA04950	KEGG:MATURITY ONSET DIABETES OF THE YOUNG	25	1	1
KEGG:HSA04960	KEGG:ALDOSTERONE-REGULATED SODIUM REABSORPTION	39	1	1
KEGG:HSA04961	KEGG:ENDOCRINE AND OTHER FACTOR-REGULATED CALCIUM REABSORPTION	48	1	1
KEGG:HSA04962	KEGG:VASOPRESSIN-REGULATED WATER REABSORPTION	45	1	1
KEGG:HSA04964	KEGG:PROXIMAL TUBULE BICARBONATE RECLAMATION	23	1	1
KEGG:HSA04966	KEGG:COLLECTING DUCT ACID SECRETION	27	1	1
KEGG:HSA04970	KEGG:SALIVARY SECRETION	90	1	1
KEGG:HSA04971	KEGG:GASTRIC ACID SECRETION	75	1	1
KEGG:HSA04972	KEGG:PANCREATIC SECRETION	96	1	1
KEGG:HSA04973	KEGG:CARBOHYDRATE DIGESTION AND ABSORPTION	45	1	1
KEGG:HSA04974	KEGG:PROTEIN DIGESTION AND ABSORPTION	88	1	1
KEGG:HSA04975	KEGG:FAT DIGESTION AND ABSORPTION	41	1	1
KEGG:HSA04976	KEGG:BILE SECRETION	72	1	1
KEGG:HSA04977	KEGG:VITAMIN DIGESTION AND ABSORPTION	24	1	1
KEGG:HSA04978	KEGG:MINERAL ABSORPTION	51	1	1
KEGG:HSA05012	KEGG:PARKINSON'S DISEASE	118	1	1
KEGG:HSA05016	KEGG:HUNTINGTON'S DISEASE	177	1	1
KEGG:HSA05020	KEGG:PRION DISEASES	36	1	1
KEGG:HSA05030	KEGG:COCAINE ADDICTION	50	1	1
KEGG:HSA05031	KEGG:AMPHETAMINE ADDICTION	70	1	1
KEGG:HSA05032	KEGG:MORPHINE ADDICTION	92	1	1
KEGG:HSA05033	KEGG:NICOTINE ADDICTION	40	1	1
KEGG:HSA05034	KEGG:ALCOHOLISM	179	1	1
KEGG:HSA05100	KEGG:BACTERIAL INVASION OF EPITHELIAL CELLS	76	1	1
KEGG:HSA05110	KEGG:VIBRIO CHOLERAE INFECTION	54	1	1
KEGG:HSA05120	KEGG:EPITHELIAL CELL SIGNALING IN HELICOBACTER PYLORI INFECTION	68	1	1
KEGG:HSA05130	KEGG:PATHOGENIC ESCHERICHIA COLI INFECTION	55	1	1
KEGG:HSA05131	KEGG:SHIGELLOSIS	61	1	1
KEGG:HSA05144	KEGG:MALARIA	49	1	1
KEGG:HSA05161	KEGG:HEPATITIS B	148	1	1
KEGG:HSA05210	KEGG:COLORECTAL CANCER	62	1	1
KEGG:HSA05211	KEGG:RENAL CELL CARCINOMA	66	1	1
KEGG:HSA05212	KEGG:PANCREATIC CANCER	66	1	1
KEGG:HSA05213	KEGG:ENDOMETRIAL CANCER	52	1	1
KEGG:HSA05214	KEGG:GLIOMA	65	1	1
KEGG:HSA05215	KEGG:PROSTATE CANCER	89	1	1
KEGG:HSA05216	KEGG:THYROID CANCER	29	1	1
KEGG:HSA05217	KEGG:BASAL CELL CARCINOMA	55	1	1
KEGG:HSA05218	KEGG:MELANOMA	71	1	1
KEGG:HSA05219	KEGG:BLADDER CANCER	38	1	1
KEGG:HSA05220	KEGG:CHRONIC MYELOID LEUKEMIA	73	1	1
KEGG:HSA05221	KEGG:ACUTE MYELOID LEUKEMIA	57	1	1
KEGG:HSA05223	KEGG:NON-SMALL CELL LUNG CANCER	54	1	1
KEGG:HSA05310	KEGG:ASTHMA	28	1	1
KEGG:HSA05320	KEGG:AUTOIMMUNE THYROID DISEASE	50	1	1
KEGG:HSA05323	KEGG:RHEUMATOID ARTHRITIS	86	1	1
KEGG:HSA05332	KEGG:GRAFT-VERSUS-HOST DISEASE	37	1	1
KEGG:HSA05340	KEGG:PRIMARY IMMUNODEFICIENCY	36	1	1
KEGG:HSA05410	KEGG:HYPERTROPHIC CARDIOMYOPATHY (HCM)	83	1	1
KEGG:HSA05412	KEGG:ARRHYTHMOGENIC RIGHT VENTRICULAR CARDIOMYOPATHY (ARVC)	74	1	1
KEGG:HSA05414	KEGG:DILATED CARDIOMYOPATHY	90	1	1
KEGG:HSA05416	KEGG:VIRAL MYOCARDITIS	68	1	1
NCI:2	NCI:A6B1 AND A6B4 INTEGRIN SIGNALING	44	1	1
NCI:3	NCI:POSTTRANSLATIONAL REGULATION OF ADHERENS JUNCTION STABILITY AND DISSASSEMBLY	48	1	1
NCI:5	NCI:ALK1 SIGNALING EVENTS	25	1	1
NCI:7	NCI:ALPHA-SYNUCLEIN SIGNALING	32	1	1
NCI:8	NCI:AMB2 INTEGRIN SIGNALING	41	1	1
NCI:9	NCI:ANGIOPOIETIN RECEPTOR TIE2-MEDIATED SIGNALING	48	1	1
NCI:10	NCI:CELLULAR ROLES OF ANTHRAX TOXIN	22	1	1
NCI:11	NCI:AP-1 TRANSCRIPTION FACTOR NETWORK	69	1	1
NCI:12	NCI:ARF1 PATHWAY	19	1	1
NCI:13	NCI:ARF6 DOWNSTREAM PATHWAY	15	1	1
NCI:14	NCI:ARF6 SIGNALING EVENTS	35	1	1
NCI:15	NCI:ARF6 TRAFFICKING EVENTS	49	1	1
NCI:16	NCI:NONGENOTROPIC ANDROGEN SIGNALING	30	1	1
NCI:18	NCI:REGULATION OF ANDROGEN RECEPTOR ACTIVITY	52	1	1
NCI:20	NCI:ATM PATHWAY	34	1	1
NCI:21	NCI:ATR SIGNALING PATHWAY	39	1	1
NCI:22	NCI:AURORA A SIGNALING	31	1	1
NCI:23	NCI:AURORA B SIGNALING	39	1	1
NCI:26	NCI:INTEGRINS IN ANGIOGENESIS	73	1	1
NCI:27	NCI:OSTEOPONTIN-MEDIATED EVENTS	31	1	1
NCI:28	NCI:BARD1 SIGNALING EVENTS	29	1	1
NCI:29	NCI:BCR SIGNALING PATHWAY	66	1	1
NCI:30	NCI:DEGRADATION OF BETA CATENIN	18	1	1
NCI:31	NCI:REGULATION OF NUCLEAR BETA CATENIN SIGNALING AND TARGET GENE TRANSCRIPTION	78	1	1
NCI:32	NCI:BMP RECEPTOR SIGNALING	42	1	1
NCI:35	NCI:CD40/CD40L SIGNALING	30	1	1
NCI:36	NCI:DOWNSTREAM SIGNALING IN NAIVE CD8+ T CELLS	67	1	1
NCI:37	NCI:TCR SIGNALING IN NAIVE CD8+ T CELLS	51	1	1
NCI:38	NCI:CDC42 SIGNALING EVENTS	70	1	1
NCI:39	NCI:REGULATION OF CDC42 ACTIVITY	30	1	1
NCI:41	NCI:CIRCADIAN RHYTHM PATHWAY	16	1	1
NCI:42	NCI:C-MYB TRANSCRIPTION FACTOR NETWORK	81	1	1
NCI:43	NCI:VISUAL SIGNAL TRANSDUCTION: CONES	23	1	1
NCI:44	NCI:CXCR3-MEDIATED SIGNALING EVENTS	42	1	1
NCI:45	NCI:CXCR4-MEDIATED SIGNALING EVENTS	100	1	1
NCI:46	NCI:VALIDATED TRANSCRIPTIONAL TARGETS OF DELTANP63 ISOFORMS	45	1	1
NCI:47	NCI:DNA-PK PATHWAY IN NONHOMOLOGOUS END JOINING	16	1	1
NCI:48	NCI:E2F TRANSCRIPTION FACTOR NETWORK	72	1	1
NCI:50	NCI:E-CADHERIN SIGNALING IN KERATINOCYTES	21	1	1
NCI:51	NCI:E-CADHERIN SIGNALING IN THE NASCENT ADHERENS JUNCTION	38	1	1
NCI:52	NCI:STABILIZATION AND EXPANSION OF THE E-CADHERIN ADHERENS JUNCTION	40	1	1
NCI:53	NCI:ENDOTHELINS	62	1	1
NCI:54	NCI:EPHA2 FORWARD SIGNALING	17	1	1
NCI:55	NCI:EPHA FORWARD SIGNALING	34	1	1
NCI:56	NCI:EPHB FORWARD SIGNALING	36	1	1
NCI:60	NCI:EPHRIN B REVERSE SIGNALING	30	1	1
NCI:62	NCI:VALIDATED NUCLEAR ESTROGEN RECEPTOR ALPHA NETWORK	62	1	1
NCI:63	NCI:ERBB1 DOWNSTREAM SIGNALING	106	1	1
NCI:64	NCI:INTERNALIZATION OF ERBB1	39	1	1
NCI:65	NCI:EGF RECEPTOR (ERBB1) SIGNALING PATHWAY	32	1	1
NCI:66	NCI:ERBB2/ERBB3 SIGNALING EVENTS	42	1	1
NCI:67	NCI:ERBB4 SIGNALING EVENTS	35	1	1
NCI:69	NCI:VALIDATED NUCLEAR ESTROGEN RECEPTOR BETA NETWORK	15	1	1
NCI:70	NCI:PLASMA MEMBRANE ESTROGEN RECEPTOR SIGNALING	38	1	1
NCI:72	NCI:SIGNALING EVENTS MEDIATED BY FOCAL ADHESION KINASE	58	1	1
NCI:73	NCI:FANCONI ANEMIA PATHWAY	48	1	1
NCI:74	NCI:FAS (CD95) SIGNALING PATHWAY	38	1	1
NCI:75	NCI:FC-EPSILON RECEPTOR I SIGNALING IN MAST CELLS	58	1	1
NCI:76	NCI:FGF SIGNALING PATHWAY	59	1	1
NCI:77	NCI:FOXM1 TRANSCRIPTION FACTOR NETWORK	41	1	1
NCI:78	NCI:FOXO FAMILY SIGNALING	49	1	1
NCI:79	NCI:VALIDATED TRANSCRIPTIONAL TARGETS OF AP1 FAMILY MEMBERS FRA1 AND FRA2	35	1	1
NCI:80	NCI:GLYPICAN 1 NETWORK	27	1	1
NCI:84	NCI:GMCSF-MEDIATED SIGNALING EVENTS	35	1	1
NCI:85	NCI:SIGNALING EVENTS MEDIATED BY HDAC CLASS III	39	1	1
NCI:86	NCI:SIGNALING EVENTS MEDIATED BY HDAC CLASS II	34	1	1
NCI:88	NCI:SIGNALING EVENTS MEDIATED BY THE HEDGEHOG FAMILY	22	1	1
NCI:89	NCI:HEDGEHOG SIGNALING EVENTS MEDIATED BY GLI PROTEINS	48	1	1
NCI:90	NCI:NOTCH-MEDIATED HES/HEY NETWORK	48	1	1
NCI:91	NCI:HYPOXIC AND OXYGEN HOMEOSTASIS REGULATION OF HIF-1-ALPHA	18	1	1
NCI:93	NCI:HIF-2-ALPHA TRANSCRIPTION FACTOR NETWORK	34	1	1
NCI:95	NCI:FOXA1 TRANSCRIPTION FACTOR NETWORK	44	1	1
NCI:96	NCI:FOXA2 AND FOXA3 TRANSCRIPTION FACTOR NETWORKS	44	1	1
NCI:98	NCI:IFN-GAMMA PATHWAY	42	1	1
NCI:99	NCI:IGF1 PATHWAY	28	1	1
NCI:103	NCI:IL2-MEDIATED SIGNALING EVENTS	54	1	1
NCI:106	NCI:IL2 SIGNALING EVENTS MEDIATED BY PI3K	37	1	1
NCI:107	NCI:IL2 SIGNALING EVENTS MEDIATED BY STAT5	30	1	1
NCI:108	NCI:IL3-MEDIATED SIGNALING EVENTS	26	1	1
NCI:109	NCI:IL4-MEDIATED SIGNALING EVENTS	60	1	1
NCI:112	NCI:IL8- AND CXCR1-MEDIATED SIGNALING EVENTS	27	1	1
NCI:113	NCI:IL8- AND CXCR2-MEDIATED SIGNALING EVENTS	33	1	1
NCI:115	NCI:INTEGRIN-LINKED KINASE SIGNALING	45	1	1
NCI:116	NCI:INSULIN-MEDIATED GLUCOSE TRANSPORT	29	1	1
NCI:117	NCI:INSULIN PATHWAY	43	1	1
NCI:118	NCI:BETA1 INTEGRIN CELL SURFACE INTERACTIONS	65	1	1
NCI:120	NCI:BETA3 INTEGRIN CELL SURFACE INTERACTIONS	43	1	1
NCI:122	NCI:BETA5 BETA6 BETA7 AND BETA8 INTEGRIN CELL SURFACE INTERACTIONS	17	1	1
NCI:124	NCI:ALPHA4 BETA1 INTEGRIN SIGNALING EVENTS	32	1	1
NCI:126	NCI:INTEGRIN FAMILY CELL SURFACE INTERACTIONS	26	1	1
NCI:128	NCI:LISSENCEPHALY GENE (LIS1) IN NEURONAL MIGRATION AND DEVELOPMENT	31	1	1
NCI:129	NCI:LKB1 SIGNALING EVENTS	46	1	1
NCI:130	NCI:LPA4-MEDIATED SIGNALING EVENTS	15	1	1
NCI:131	NCI:VEGFR3 SIGNALING IN LYMPHATIC ENDOTHELIUM	24	1	1
NCI:132	NCI:LPA RECEPTOR MEDIATED EVENTS	65	1	1
NCI:133	NCI:TRK RECEPTOR SIGNALING MEDIATED BY THE MAPK PATHWAY	33	1	1
NCI:134	NCI:SIGNALING EVENTS MEDIATED BY HEPATOCYTE GROWTH FACTOR RECEPTOR (C-MET)	76	1	1
NCI:135	NCI:MTOR SIGNALING PATHWAY	68	1	1
NCI:136	NCI:VALIDATED TARGETS OF C-MYC TRANSCRIPTIONAL ACTIVATION	81	1	1
NCI:137	NCI:C-MYC PATHWAY	22	1	1
NCI:138	NCI:VALIDATED TARGETS OF C-MYC TRANSCRIPTIONAL REPRESSION	63	1	1
NCI:139	NCI:N-CADHERIN SIGNALING EVENTS	36	1	1
NCI:140	NCI:NECTIN ADHESION PATHWAY	28	1	1
NCI:141	NCI:NEPHRIN/NEPH1 SIGNALING IN THE KIDNEY PODOCYTE	31	1	1
NCI:142	NCI:NETRIN-MEDIATED SIGNALING EVENTS	30	1	1
NCI:143	NCI:ROLE OF CALCINEURIN-DEPENDENT NFAT SIGNALING IN LYMPHOCYTES	54	1	1
NCI:146	NCI:ATYPICAL NF-KAPPAB PATHWAY	17	1	1
NCI:148	NCI:NOTCH SIGNALING PATHWAY	59	1	1
NCI:150	NCI:REGULATION OF P38-ALPHA AND P38-BETA	30	1	1
NCI:152	NCI:P38 SIGNALING MEDIATED BY MAPKAP KINASES	21	1	1
NCI:153	NCI:P38 MAPK SIGNALING PATHWAY	29	1	1
NCI:154	NCI:DIRECT P53 EFFECTORS	137	1	1
NCI:155	NCI:P53 PATHWAY	58	1	1
NCI:157	NCI:P73 TRANSCRIPTION FACTOR NETWORK	73	1	1
NCI:158	NCI:P75(NTR)-MEDIATED SIGNALING	66	1	1
NCI:160	NCI:PDGFR-ALPHA SIGNALING PATHWAY	21	1	1
NCI:161	NCI:PDGFR-BETA SIGNALING PATHWAY	126	1	1
NCI:162	NCI:CLASS I PI3K SIGNALING EVENTS MEDIATED BY AKT	34	1	1
NCI:164	NCI:CLASS I PI3K SIGNALING EVENTS	46	1	1
NCI:165	NCI:TRK RECEPTOR SIGNALING MEDIATED BY PI3K AND PLC-GAMMA	34	1	1
NCI:166	NCI:PLEXIN-D1 SIGNALING	23	1	1
NCI:167	NCI:PLK1 SIGNALING EVENTS	44	1	1
NCI:171	NCI:SIGNALING EVENTS MEDIATED BY PRL	23	1	1
NCI:172	NCI:PRESENILIN ACTION IN NOTCH AND WNT SIGNALING	46	1	1
NCI:174	NCI:RAC1 SIGNALING PATHWAY	54	1	1
NCI:175	NCI:REGULATION OF RAC1 ACTIVITY	38	1	1
NCI:178	NCI:REGULATION OF RAS FAMILY ACTIVATION	33	1	1
NCI:179	NCI:REGULATION OF RETINOBLASTOMA PROTEIN	64	1	1
NCI:180	NCI:REELIN SIGNALING PATHWAY	29	1	1
NCI:182	NCI:RETINOIC ACID RECEPTORS-MEDIATED SIGNALING	27	1	1
NCI:183	NCI:SIGNALING EVENTS REGULATED BY RET TYROSINE KINASE	38	1	1
NCI:184	NCI:RHOA SIGNALING PATHWAY	44	1	1
NCI:185	NCI:REGULATION OF RHOA ACTIVITY	46	1	1
NCI:186	NCI:VISUAL SIGNAL TRANSDUCTION: RODS	23	1	1
NCI:187	NCI:RXR AND RAR HETERODIMERIZATION WITH OTHER NUCLEAR RECEPTOR	21	1	1
NCI:188	NCI:SPHINGOSINE 1-PHOSPHATE (S1P) PATHWAY	21	1	1
NCI:189	NCI:S1P1 PATHWAY	21	1	1
NCI:190	NCI:S1P2 PATHWAY	24	1	1
NCI:191	NCI:S1P3 PATHWAY	29	1	1
NCI:196	NCI:REGULATION OF CYTOPLASMIC AND NUCLEAR SMAD2/3 SIGNALING	19	1	1
NCI:197	NCI:SYNDECAN-1-MEDIATED SIGNALING EVENTS	46	1	1
NCI:198	NCI:SYNDECAN-2-MEDIATED SIGNALING EVENTS	33	1	1
NCI:199	NCI:SYNDECAN-3-MEDIATED SIGNALING EVENTS	17	1	1
NCI:200	NCI:SYNDECAN-4-MEDIATED SIGNALING EVENTS	31	1	1
NCI:202	NCI:VALIDATED TRANSCRIPTIONAL TARGETS OF TAP63 ISOFORMS	51	1	1
NCI:203	NCI:SIGNALING EVENTS MEDIATED BY TCPTP	40	1	1
NCI:204	NCI:CALCIUM SIGNALING IN THE CD4+ TCR PATHWAY	31	1	1
NCI:206	NCI:TCR SIGNALING IN NAIVE CD4+ T CELLS	62	1	1
NCI:208	NCI:REGULATION OF TELOMERASE	66	1	1
NCI:209	NCI:TGF-BETA RECEPTOR SIGNALING	54	1	1
NCI:210	NCI:PAR1-MEDIATED THROMBIN SIGNALING EVENTS	42	1	1
NCI:211	NCI:PAR4-MEDIATED THROMBIN SIGNALING EVENTS	15	1	1
NCI:214	NCI:ENDOGENOUS TLR SIGNALING	24	1	1
NCI:215	NCI:TRAIL SIGNALING PATHWAY	28	1	1
NCI:216	NCI:NEUROTROPHIC FACTOR-MEDIATED TRK RECEPTOR SIGNALING	60	1	1
NCI:217	NCI:THROMBOXANE A2 RECEPTOR SIGNALING	54	1	1
NCI:218	NCI:UROKINASE-TYPE PLASMINOGEN ACTIVATOR (UPA) AND UPAR-MEDIATED SIGNALING	42	1	1
NCI:219	NCI:SIGNALING EVENTS MEDIATED BY VEGFR1 AND VEGFR2	68	1	1
NCI:220	NCI:VEGFR1 SPECIFIC SIGNALS	28	1	1
NCI:222	NCI:CANONICAL WNT SIGNALING PATHWAY	20	1	1
NCI:223	NCI:NONCANONICAL WNT SIGNALING PATHWAY	32	1	1
NCI:224	NCI:WNT SIGNALING NETWORK	28	1	1
REACT:3	3' -UTR-MEDIATED TRANSLATIONAL REGULATION	104	1	1
REACT:5	A TETRASACCHARIDE LINKER SEQUENCE IS REQUIRED FOR GAG SYNTHESIS	26	1	1
REACT:7	ABC-FAMILY PROTEINS MEDIATED TRANSPORT	36	1	1
REACT:8	ABCA TRANSPORTERS IN LIPID HOMEOSTASIS	17	1	1
REACT:11	ADP SIGNALLING THROUGH P2Y PURINOCEPTOR 1	25	1	1
REACT:12	ADP SIGNALLING THROUGH P2Y PURINOCEPTOR 12	21	1	1
REACT:17	APC-CDC20 MEDIATED DEGRADATION OF NEK2A	23	1	1
REACT:18	APC/C-MEDIATED DEGRADATION OF CELL CYCLE PROTEINS	82	1	1
REACT:19	APC/C:CDC20 MEDIATED DEGRADATION OF CYCLIN B	21	1	1
REACT:20	APC/C:CDC20 MEDIATED DEGRADATION OF SECURIN	64	1	1
REACT:21	APC/C:CDC20 MEDIATED DEGRADATION OF MITOTIC PROTEINS	69	1	1
REACT:22	APC/C:CDH1 MEDIATED DEGRADATION OF CDC20 AND OTHER APC/C:CDH1 TARGETED PROTEINS IN LATE MITOSIS/EARLY G1	69	1	1
REACT:24	ARMS-MEDIATED ACTIVATION	16	1	1
REACT:33	ABORTIVE ELONGATION OF HIV-1 TRANSCRIPT IN THE ABSENCE OF TAT	19	1	1
REACT:37	ACTIVATED NOTCH1 TRANSMITS SIGNAL TO THE NUCLEUS	30	1	1
REACT:38	ACTIVATED TLR4 SIGNALLING	105	1	1
REACT:39	ACTIVATED POINT MUTANTS OF FGFR2	17	1	1
REACT:42	ACTIVATION OF APC/C AND APC/C:CDC20 MEDIATED DEGRADATION OF MITOTIC PROTEINS	70	1	1
REACT:43	ACTIVATION OF ATR IN RESPONSE TO REPLICATION STRESS	37	1	1
REACT:44	ACTIVATION OF BAD AND TRANSLOCATION TO MITOCHONDRIA	15	1	1
REACT:45	ACTIVATION OF BH3-ONLY PROTEINS	25	1	1
REACT:52	ACTIVATION OF CHAPERONE GENES BY XBP1(S)	46	1	1
REACT:54	ACTIVATION OF CHAPERONES BY IRE1ALPHA	48	1	1
REACT:56	ACTIVATION OF G PROTEIN GATED POTASSIUM CHANNELS	25	1	1
REACT:57	ACTIVATION OF GABAB RECEPTORS	38	1	1
REACT:58	ACTIVATION OF GENE EXPRESSION BY SREBP (SREBF)	39	1	1
REACT:59	ACTIVATION OF GENES BY ATF4	25	1	1
REACT:60	ACTIVATION OF IRF3/IRF7 MEDIATED BY TBK1/IKK EPSILON	17	1	1
REACT:61	ACTIVATION OF KAINATE RECEPTORS UPON GLUTAMATE BINDING	30	1	1
REACT:62	ACTIVATION OF MATRIX METALLOPROTEINASES	31	1	1
REACT:63	ACTIVATION OF NF-KAPPAB IN B CELLS	66	1	1
REACT:65	ACTIVATION OF NMDA RECEPTOR UPON GLUTAMATE BINDING AND POSTSYNAPTIC EVENTS	37	1	1
REACT:76	ACTIVATION OF THE MRNA UPON BINDING OF THE CAP-BINDING COMPLEX AND EIFS, AND SUBSEQUENT BINDING TO 43S	56	1	1
REACT:77	ACTIVATION OF THE PRE-REPLICATIVE COMPLEX	30	1	1
REACT:82	ACYL CHAIN REMODELLING OF PC	25	1	1
REACT:83	ACYL CHAIN REMODELLING OF PE	23	1	1
REACT:84	ACYL CHAIN REMODELLING OF PG	17	1	1
REACT:85	ACYL CHAIN REMODELLING OF PI	16	1	1
REACT:86	ACYL CHAIN REMODELLING OF PS	17	1	1
REACT:91	ADHERENS JUNCTIONS INTERACTIONS	29	1	1
REACT:100	AMINE COMPOUND SLC TRANSPORTERS	30	1	1
REACT:101	AMINE LIGAND-BINDING RECEPTORS	42	1	1
REACT:102	AMINE-DERIVED HORMONES	16	1	1
REACT:104	AMINO ACID AND OLIGOPEPTIDE SLC TRANSPORTERS	49	1	1
REACT:105	AMINO ACID SYNTHESIS AND INTERCONVERSION (TRANSAMINATION)	16	1	1
REACT:106	AMINO ACID TRANSPORT ACROSS THE PLASMA MEMBRANE	31	1	1
REACT:109	AMYLOIDS	50	1	1
REACT:113	ANTIGEN ACTIVATES B CELL RECEPTOR LEADING TO GENERATION OF SECOND MESSENGERS	30	1	1
REACT:115	ANTIGEN PROCESSING-CROSS PRESENTATION	79	1	1
REACT:117	ANTIVIRAL MECHANISM BY IFN-STIMULATED GENES	70	1	1
REACT:121	APOPTOTIC CLEAVAGE OF CELLULAR PROTEINS	38	1	1
REACT:122	APOPTOTIC EXECUTION PHASE	52	1	1
REACT:124	AQUAPORIN-MEDIATED TRANSPORT	51	1	1
REACT:126	ARACHIDONIC ACID METABOLISM	43	1	1
REACT:128	ASPARAGINE N-LINKED GLYCOSYLATION	85	1	1
REACT:131	ASSEMBLY OF COLLAGEN FIBRILS AND OTHER MULTIMERIC STRUCTURES	52	1	1
REACT:135	ASSEMBLY OF THE PRE-REPLICATIVE COMPLEX	67	1	1
REACT:136	ASSOCIATION OF TRIC/CCT WITH TARGET PROTEINS DURING BIOSYNTHESIS	29	1	1
REACT:137	ASSOCIATION OF LICENSING FACTORS WITH THE PRE-REPLICATIVE COMPLEX	15	1	1
REACT:140	AUTODEGRADATION OF CDH1 BY CDH1:APC/C	60	1	1
REACT:141	AUTODEGRADATION OF THE E3 UBIQUITIN LIGASE COP1	51	1	1
REACT:143	AXON GUIDANCE	258	1	1
REACT:147	BMAL1:CLOCK/NPAS2 ACTIVATES CIRCADIAN EXPRESSION	37	1	1
REACT:148	BASE EXCISION REPAIR	19	1	1
REACT:151	BASIGIN INTERACTIONS	25	1	1
REACT:152	BETA DEFENSINS	35	1	1
REACT:160	BETA-CATENIN PHOSPHORYLATION CASCADE	17	1	1
REACT:164	BILE ACID AND BILE SALT METABOLISM	27	1	1
REACT:166	BINDING AND UPTAKE OF LIGANDS BY SCAVENGER RECEPTORS	11	1	1
REACT:171	BIOSYNTHESIS OF THE N-GLYCAN PRECURSOR (DOLICHOL LIPID-LINKED OLIGOSACCHARIDE, LLO) AND TRANSFER TO A NASCENT PROTEIN	30	1	1
REACT:175	BOTULINUM NEUROTOXICITY	18	1	1
REACT:176	BRANCHED-CHAIN AMINO ACID CATABOLISM	17	1	1
REACT:180	CD28 CO-STIMULATION	31	1	1
REACT:181	CD28 DEPENDENT PI3K/AKT SIGNALING	21	1	1
REACT:184	CDK-MEDIATED PHOSPHORYLATION AND REMOVAL OF CDC6	50	1	1
REACT:185	CDO IN MYOGENESIS	29	1	1
REACT:186	CDT1 ASSOCIATION WITH THE CDC6:ORC:ORIGIN COMPLEX	58	1	1
REACT:193	CREB PHOSPHORYLATION THROUGH THE ACTIVATION OF CAMKII	15	1	1
REACT:195	CREB PHOSPHORYLATION THROUGH THE ACTIVATION OF RAS	27	1	1
REACT:196	CRMPS IN SEMA3A SIGNALING	16	1	1
REACT:198	CTLA4 INHIBITORY SIGNALING	22	1	1
REACT:200	CA-DEPENDENT EVENTS	28	1	1
REACT:202	CAM PATHWAY	26	1	1
REACT:205	CALMODULIN INDUCED EVENTS	26	1	1
REACT:208	CAP-DEPENDENT TRANSLATION INITIATION	112	1	1
REACT:214	CDC20:PHOSPHO-APC/C MEDIATED DEGRADATION OF CYCLIN A	69	1	1
REACT:215	CELL CYCLE	454	1	1
REACT:216	CELL CYCLE CHECKPOINTS	117	1	1
REACT:217	CELL CYCLE, MITOTIC	378	1	1
REACT:218	CELL DEATH SIGNALLING VIA NRAGE, NRIF AND NADE	61	1	1
REACT:219	CELL JUNCTION ORGANIZATION	84	1	1
REACT:220	CELL SURFACE INTERACTIONS AT THE VASCULAR WALL	92	1	1
REACT:221	CELL-CELL COMMUNICATION	129	1	1
[truncated: 732 more rows]

## Sheet: CD
GsID	GsName	GsSize	P_Value	FDR_BH	egID
GO:0042110	GO:T CELL ACTIVATION	336	9.82162e-12	1.66475e-08	677;3559;3586;4088;5734;6304;6347;8600;8995;10320;23308;26191;64127;80762;149233;159296
GO:0046649	GO:LYMPHOCYTE ACTIVATION	465	1.33464e-11	1.66475e-08	639;677;3559;3586;4088;5734;6304;6347;8600;8995;10320;22806;23308;26191;64127;80762;149233;159296
GO:0045321	GO:LEUKOCYTE ACTIVATION	549	2.29332e-11	1.66475e-08	639;677;3559;3586;4088;5734;6304;6347;8600;8995;9173;10320;22806;23308;26191;64127;80762;149233;159296
GO:0050865	GO:REGULATION OF CELL ACTIVATION	357	2.44008e-11	1.66475e-08	639;3559;3586;3717;5155;6347;8600;8995;9173;10320;22806;23308;26191;64127;80762;149233
GO:0001775	GO:CELL ACTIVATION	756	1.02731e-10	5.60703e-08	639;677;3559;3586;3717;4088;5155;5734;6304;6347;8600;8995;9173;10320;22806;23308;26191;64127;80762;149233;159296
GO:0006954	GO:INFLAMMATORY RESPONSE	491	3.03172e-10	1.37893e-07	1050;3559;3586;3717;4088;5734;6347;6354;6774;8600;8807;9173;25824;64127;80762;149233;345611
NCI:104	NCI:IL23-MEDIATED SIGNALING EVENTS	37	5.99821e-10	2.33845e-07	149233;3717;6347;6774;7297;8807;8809
GO:0002521	GO:LEUKOCYTE DIFFERENTIATION	332	1.09272e-09	3.07359e-07	639;677;1050;3559;3586;5734;6304;8600;10320;22806;26191;80762;149233;159296
GO:0002694	GO:REGULATION OF LEUKOCYTE ACTIVATION	332	1.09272e-09	3.07359e-07	639;3559;3586;6347;8600;8995;9173;10320;22806;23308;26191;64127;80762;149233
GO:0002682	GO:REGULATION OF IMMUNE SYSTEM PROCESS	862	1.12627e-09	3.07359e-07	639;3559;3586;3717;4088;5734;5771;6347;6354;7297;8600;8995;9173;10320;22806;23308;26191;64127;64170;80762;149233
GO:0030098	GO:LYMPHOCYTE DIFFERENTIATION	228	1.57126e-09	3.89816e-07	639;677;3559;3586;5734;6304;10320;22806;26191;80762;149233;159296
GO:0051249	GO:REGULATION OF LYMPHOCYTE ACTIVATION	291	2.2798e-09	5.18464e-07	639;3559;3586;6347;8600;8995;10320;22806;23308;26191;64127;80762;149233
GO:0005126	GO:CYTOKINE RECEPTOR BINDING	216	1.12276e-08	2.35692e-06	3586;3717;4088;6347;6354;6774;7297;8600;8995;9966;149233
GO:0050863	GO:REGULATION OF T CELL ACTIVATION	223	1.56294e-08	3.04662e-06	3559;3586;6347;8600;8995;10320;23308;26191;64127;80762;149233
GO:0002520	GO:IMMUNE SYSTEM DEVELOPMENT	573	2.31751e-08	4.21633e-06	639;677;1050;3559;3586;3717;4088;5734;6304;8600;10320;22806;26191;80762;149233;159296
GO:0046651	GO:LYMPHOCYTE PROLIFERATION	183	2.80641e-08	4.71801e-06	639;3559;3586;6304;8995;22806;23308;26191;80762;149233
GO:0031347	GO:REGULATION OF DEFENSE RESPONSE	430	2.95009e-08	4.71801e-06	3559;3586;3717;4088;5734;5771;7297;8600;9173;26191;64127;64170;80762;149233
GO:0032943	GO:MONONUCLEAR CELL PROLIFERATION	185	3.11192e-08	4.71801e-06	639;3559;3586;6304;8995;22806;23308;26191;80762;149233
GO:0030097	GO:HEMOPOIESIS	510	3.42692e-08	4.92214e-06	639;677;1050;3559;3586;3717;5734;6304;8600;10320;22806;26191;80762;149233;159296
GO:0070661	GO:LEUKOCYTE PROLIFERATION	193	4.64848e-08	6.34285e-06	639;3559;3586;6304;8995;22806;23308;26191;80762;149233
GO:0050670	GO:REGULATION OF LYMPHOCYTE PROLIFERATION	146	5.14598e-08	6.68733e-06	639;3559;3586;8995;22806;23308;26191;80762;149233
GO:0032944	GO:REGULATION OF MONONUCLEAR CELL PROLIFERATION	147	5.45934e-08	6.68975e-06	639;3559;3586;8995;22806;23308;26191;80762;149233
GO:0032101	GO:REGULATION OF RESPONSE TO EXTERNAL STIMULUS	381	5.63812e-08	6.68975e-06	1201;3559;3586;3717;4088;5155;5734;6347;6354;8600;9173;64127;80762
GO:0070663	GO:REGULATION OF LEUKOCYTE PROLIFERATION	152	7.2892e-08	8.28842e-06	639;3559;3586;8995;22806;23308;26191;80762;149233
GO:0048534	GO:HEMATOPOIETIC OR LYMPHOID ORGAN DEVELOPMENT	543	7.80113e-08	8.51571e-06	639;677;1050;3559;3586;3717;5734;6304;8600;10320;22806;26191;80762;149233;159296
KEGG:HSA04060	KEGG:CYTOKINE-CYTOKINE RECEPTOR INTERACTION	264	8.81722e-08	9.25469e-06	8807;8809;8995;3586;5155;3559;149233;6354;6347;9966;8600
GO:0032102	GO:NEGATIVE REGULATION OF RESPONSE TO EXTERNAL STIMULUS	124	2.0917e-07	2.11417e-05	1201;3559;3586;4088;5734;6347;64127;80762
GO:0002683	GO:NEGATIVE REGULATION OF IMMUNE SYSTEM PROCESS	177	2.68363e-07	2.61558e-05	639;3559;3586;5734;6347;9173;26191;64127;80762
GO:0050867	GO:POSITIVE REGULATION OF CELL ACTIVATION	236	3.04811e-07	2.86838e-05	639;3559;3717;6347;8600;9173;10320;23308;64127;149233
GO:0001817	GO:REGULATION OF CYTOKINE PRODUCTION	383	4.7929e-07	4.35994e-05	3586;3717;4088;5734;6347;9173;9966;23308;64127;64170;80762;149233
GO:0050727	GO:REGULATION OF INFLAMMATORY RESPONSE	192	5.33683e-07	4.69813e-05	3559;3586;3717;4088;5734;8600;9173;64127;80762
GO:0080134	GO:REGULATION OF RESPONSE TO STRESS	739	7.40641e-07	6.31628e-05	1201;3559;3586;3717;4088;5155;5734;5771;7297;8600;9173;26191;64127;64170;80762;149233
NCI:100	NCI:IL12-MEDIATED SIGNALING EVENTS	64	8.32639e-07	6.88568e-05	3559;3717;6774;7297;8807;8809
GO:0032103	GO:POSITIVE REGULATION OF RESPONSE TO EXTERNAL STIMULUS	153	1.04405e-06	8.38004e-05	3717;4088;5155;5734;6347;6354;8600;9173
GO:0002237	GO:RESPONSE TO MOLECULE OF BACTERIAL ORIGIN	213	1.27094e-06	9.90974e-05	639;3586;3717;5734;6347;10221;64127;64170;149233
GO:0001816	GO:CYTOKINE PRODUCTION	427	1.50669e-06	0.000114215	3586;3717;4088;5734;6347;9173;9966;23308;64127;64170;80762;149233
GO:0030217	GO:T CELL DIFFERENTIATION	162	1.60684e-06	0.000118515	677;3559;5734;6304;10320;26191;149233;159296
GO:0002696	GO:POSITIVE REGULATION OF LEUKOCYTE ACTIVATION	226	2.07509e-06	0.000149024	639;3559;6347;8600;9173;10320;23308;64127;149233
GO:0042113	GO:B CELL ACTIVATION	169	2.20691e-06	0.000154427	639;3586;10320;22806;23308;64127;80762;159296
GO:0042098	GO:T CELL PROLIFERATION	131	4.44144e-06	0.000303017	3559;3586;6304;8995;23308;80762;149233
GO:1901700	GO:RESPONSE TO OXYGEN-CONTAINING COMPOUND	756	5.05916e-06	0.000327511	639;1788;2646;3586;3717;5155;5734;6347;6354;6774;10221;25824;64127;64170;149233
GO:0002263	GO:CELL ACTIVATION INVOLVED IN IMMUNE RESPONSE	134	5.16049e-06	0.000327511	3586;5734;8995;64127;80762;149233;159296
GO:0002366	GO:LEUKOCYTE ACTIVATION INVOLVED IN IMMUNE RESPONSE	134	5.16049e-06	0.000327511	3586;5734;8995;64127;80762;149233;159296
GO:0051050	GO:POSITIVE REGULATION OF TRANSPORT	492	6.47579e-06	0.000401646	1272;3586;3717;4088;5155;5734;6347;8600;9173;9966;55600;64127
GO:0032496	GO:RESPONSE TO LIPOPOLYSACCHARIDE	202	8.26592e-06	0.000501282	639;3586;3717;5734;6347;10221;64127;149233
GO:0051251	GO:POSITIVE REGULATION OF LYMPHOCYTE ACTIVATION	208	1.02369e-05	0.000607315	639;3559;6347;8600;10320;23308;64127;149233
GO:0045087	GO:INNATE IMMUNE RESPONSE	520	1.13157e-05	0.000657034	3717;5771;6347;7297;8807;8809;9173;26191;64127;64170;149233;345611
GO:0051240	GO:POSITIVE REGULATION OF MULTICELLULAR ORGANISMAL PROCESS	529	1.34345e-05	0.000763809	745;3717;4088;5155;6347;8600;9173;10320;25824;64127;64170;149233
GO:0002684	GO:POSITIVE REGULATION OF IMMUNE SYSTEM PROCESS	531	1.395e-05	0.000776932	639;3559;6347;6354;8600;9173;10320;23308;26191;64127;64170;149233
GO:0045619	GO:REGULATION OF LYMPHOCYTE DIFFERENTIATION	104	1.43489e-05	0.000783163	639;3559;10320;22806;80762;149233
GO:0050776	GO:REGULATION OF IMMUNE RESPONSE	534	1.47558e-05	0.000788598	3559;3586;3717;4088;5771;7297;9173;26191;64127;64170;80762;149233
GO:0042129	GO:REGULATION OF T CELL PROLIFERATION	105	1.51575e-05	0.000788598	3559;3586;8995;23308;80762;149233
GO:0033993	GO:RESPONSE TO LIPID	536	1.53154e-05	0.000788598	639;1050;3586;3717;5155;5734;6347;6774;7332;10221;64127;149233
NCI:101	NCI:IL12 SIGNALING MEDIATED BY STAT4	32	1.97685e-05	0.000999041	3559;6774;8807;8809
GO:0050870	GO:POSITIVE REGULATION OF T CELL ACTIVATION	165	2.01366e-05	0.00099914	3559;6347;8600;10320;23308;64127;149233
GO:0050866	GO:NEGATIVE REGULATION OF CELL ACTIVATION	118	2.94568e-05	0.00143537	639;3559;3586;5155;26191;80762
GO:0007243	GO:INTRACELLULAR PROTEIN KINASE CASCADE	879	3.02549e-05	0.00143537	3586;3717;5155;5734;6347;6774;7297;8600;9173;10221;64127;64170;80762;120892;149233
GO:0051222	GO:POSITIVE REGULATION OF PROTEIN TRANSPORT	176	3.05062e-05	0.00143537	3586;3717;4088;5734;9173;9966;64127
GO:0051707	GO:RESPONSE TO OTHER ORGANISM	579	3.27778e-05	0.00151611	639;3559;3586;3717;4088;5734;6347;10221;55600;64127;64170;149233
GO:0030595	GO:LEUKOCYTE CHEMOTAXIS	123	3.72325e-05	0.00169346	3586;5155;6347;6354;8600;64127
GO:0048585	GO:NEGATIVE REGULATION OF RESPONSE TO STIMULUS	789	3.78622e-05	0.00169387	639;1201;3559;3586;4088;5734;6347;9173;10221;26191;64127;64407;80762;84619
GO:0019221	GO:CYTOKINE-MEDIATED SIGNALING PATHWAY	333	4.62912e-05	0.00203756	1050;3717;5771;6347;6774;7297;8600;8995;149233
GO:0050900	GO:LEUKOCYTE MIGRATION	258	4.80716e-05	0.00208234	3586;5155;5734;6347;6354;8600;64127;159296
GO:0009607	GO:RESPONSE TO BIOTIC STIMULUS	607	5.18384e-05	0.00218122	639;3559;3586;3717;4088;5734;6347;10221;55600;64127;64170;149233
GO:0009617	GO:RESPONSE TO BACTERIUM	338	5.19529e-05	0.00218122	639;3586;3717;5734;6347;10221;64127;64170;149233
GO:0002573	GO:MYELOID LEUKOCYTE DIFFERENTIATION	134	6.01767e-05	0.00248821	1050;8600;10320;80762;149233;159296
BIOC:100	BIOC:IL22BP_PATHWAY	16	6.70011e-05	0.00272904	6774;7297;3717
NCI:111	NCI:IL6-MEDIATED SIGNALING EVENTS	45	7.79125e-05	0.00312681	3717;6774;7297;8600
GO:0043549	GO:REGULATION OF KINASE ACTIVITY	642	8.8647e-05	0.00346636	2646;3717;5155;6347;8600;9966;10221;11116;64127;84619;120892;149233
GO:0002252	GO:IMMUNE EFFECTOR PROCESS	450	8.89135e-05	0.00346636	3559;3586;5734;6347;8995;64127;64170;80762;149233;159296
GO:0040012	GO:REGULATION OF LOCOMOTION	455	9.74068e-05	0.00374399	3717;4088;5155;5734;6347;6354;10221;11116;64127;120892
GO:0060326	GO:CELL CHEMOTAXIS	150	0.00011241	0.00426064	3586;5155;6347;6354;8600;64127
GO:0042325	GO:REGULATION OF PHOSPHORYLATION	875	0.000115199	0.00430653	2646;3717;4088;5155;6347;8600;9966;10221;11116;55600;64127;84619;120892;149233
GO:0051223	GO:REGULATION OF PROTEIN TRANSPORT	294	0.000119679	0.00437225	3586;3717;4088;5734;9173;9966;64127;80762
GO:0051338	GO:REGULATION OF TRANSFERASE ACTIVITY	663	0.000120161	0.00437225	2646;3717;5155;6347;8600;9966;10221;11116;64127;84619;120892;149233
GO:0051047	GO:POSITIVE REGULATION OF SECRETION	221	0.000128306	0.0046072	3586;3717;5734;8600;9173;9966;64127
NCI:173	NCI:SIGNALING EVENTS MEDIATED BY PTP1B	52	0.000137811	0.00488423	3717;5155;6774;7297
KEGG:HSA04630	KEGG:JAK-STAT SIGNALING PATHWAY	157	0.000144362	0.00505081	6774;3717;7297;149233;3559;3586
GO:1901701	GO:CELLULAR RESPONSE TO OXYGEN-CONTAINING COMPOUND	389	0.000151641	0.00520226	639;1788;3586;5155;6347;6354;10221;25824;64127
GO:0071219	GO:CELLULAR RESPONSE TO MOLECULE OF BACTERIAL ORIGIN	100	0.000152503	0.00520226	639;3586;6347;10221;64127
BIOC:98	BIOC:IL12_PATHWAY	21	0.000156245	0.0052641	7297;3717;8809
GO:0050730	GO:REGULATION OF PEPTIDYL-TYROSINE PHOSPHORYLATION	160	0.000160084	0.00532769	3717;5155;11116;64127;84619;149233
GO:0050920	GO:REGULATION OF CHEMOTAXIS	103	0.000175238	0.00576174	4088;5155;6347;6354;64127
GO:0030334	GO:REGULATION OF CELL MIGRATION	398	0.000179975	0.00578725	3717;4088;5155;5734;6347;6354;10221;11116;64127
BIOC:96	BIOC:IL6_PATHWAY	22	0.000180255	0.00578725	6774;7297;3717
GO:0032147	GO:ACTIVATION OF PROTEIN KINASE ACTIVITY	235	0.000187453	0.00593716	3717;5155;8600;9966;64127;120892;149233
GO:0071407	GO:CELLULAR RESPONSE TO ORGANIC CYCLIC COMPOUND	165	0.000189275	0.00593716	1050;3586;4088;5155;6347;7332
REACT:1098	SIGNALING BY INTERLEUKINS	108	0.000218779	0.00676198	3559;3717;64127;6774;7297
GO:0001932	GO:REGULATION OF PROTEIN PHOSPHORYLATION	818	0.000222502	0.00676198	3717;4088;5155;6347;8600;9966;10221;11116;55600;64127;84619;120892;149233
GO:0070201	GO:REGULATION OF ESTABLISHMENT OF PROTEIN LOCALIZATION	322	0.000223004	0.00676198	3586;3717;4088;5734;9173;9966;64127;80762
GO:0002695	GO:NEGATIVE REGULATION OF LEUKOCYTE ACTIVATION	109	0.000228395	0.00678124	639;3559;3586;26191;80762
GO:0071345	GO:CELLULAR RESPONSE TO CYTOKINE STIMULUS	411	0.000228609	0.00678124	1050;3717;5771;6347;6774;7297;8600;8995;149233
GO:0071216	GO:CELLULAR RESPONSE TO BIOTIC STIMULUS	110	0.00023833	0.00699357	639;3586;6347;10221;64127
GO:0045859	GO:REGULATION OF PROTEIN KINASE ACTIVITY	611	0.000247852	0.00719562	3717;5155;6347;8600;9966;10221;11116;64127;84619;120892;149233
GO:0030099	GO:MYELOID CELL DIFFERENTIATION	247	0.000254183	0.00730173	1050;3717;8600;10320;80762;149233;159296
GO:2000145	GO:REGULATION OF CELL MOTILITY	421	0.00027307	0.00776258	3717;4088;5155;5734;6347;6354;10221;11116;64127
NCI:138	NCI:VALIDATED TARGETS OF C-MYC TRANSCRIPTIONAL REPRESSION	63	0.000290684	0.0081781	1050;1788;4088;677
NCI:105	NCI:IL27-MEDIATED SIGNALING EVENTS	26	0.000299913	0.00830031	3717;6774;7297
GO:0008285	GO:NEGATIVE REGULATION OF CELL PROLIFERATION	523	0.000301111	0.00830031	639;1050;3559;3586;3717;4088;8453;10221;80762;120892
KEGG:HSA05145	KEGG:TOXOPLASMOSIS	116	0.000305022	0.00832406	3717;345611;6774;3586;7297
GO:1901698	GO:RESPONSE TO NITROGEN COMPOUND	629	0.000317801	0.00858691	1050;1788;3586;3717;4088;5155;5771;6347;6774;64127;64170
GO:0016477	GO:CELL MIGRATION	850	0.000322927	0.00863988	3586;3717;4088;5155;5734;6347;6354;8600;10221;11116;64127;120892;159296
GO:0033674	GO:POSITIVE REGULATION OF KINASE ACTIVITY	437	0.000359028	0.00951251	2646;3717;5155;6347;8600;9966;64127;120892;149233
GO:0030163	GO:PROTEIN CATABOLIC PROCESS	544	0.000411105	0.0107876	1201;3586;4012;4088;7332;8453;10221;29761;80762;120892
GO:0051347	GO:POSITIVE REGULATION OF TRANSFERASE ACTIVITY	448	0.000430249	0.011083	2646;3717;5155;6347;8600;9966;64127;120892;149233
GO:0050708	GO:REGULATION OF PROTEIN SECRETION	125	0.000430485	0.011083	3586;5734;9173;9966;64127
GO:0043122	GO:REGULATION OF I-KAPPAB KINASE/NF-KAPPAB CASCADE	194	0.000451439	0.0115138	3586;8600;9173;64127;64170;80762
GO:0051241	GO:NEGATIVE REGULATION OF MULTICELLULAR ORGANISMAL PROCESS	360	0.000470836	0.0118973	3586;3717;5155;9173;64127;80762;120892;149233
GO:0018108	GO:PEPTIDYL-TYROSINE PHOSPHORYLATION	201	0.000544496	0.0136324	3717;5155;11116;64127;84619;149233
GO:0001819	GO:POSITIVE REGULATION OF CYTOKINE PRODUCTION	202	0.000558924	0.0138664	3717;4088;9173;64127;64170;149233
GO:0018212	GO:PEPTIDYL-TYROSINE MODIFICATION	203	0.000573648	0.0141035	3717;5155;11116;64127;84619;149233
GO:0043565	GO:SEQUENCE-SPECIFIC DNA BINDING	676	0.000583199	0.0142103	639;1050;1788;4088;6304;6774;10320;22806;60468;84619;159296
GO:0051270	GO:REGULATION OF CELLULAR COMPONENT MOVEMENT	470	0.00060788	0.0146806	3717;4088;5155;5734;6347;6354;10221;11116;64127
GO:0005125	GO:CYTOKINE ACTIVITY	206	0.000619637	0.0148332	3586;6347;6354;8600;8995;9966
GO:0001818	GO:NEGATIVE REGULATION OF CYTOKINE PRODUCTION	136	0.000632664	0.0150065	3586;9173;64127;80762;149233
GO:0032880	GO:REGULATION OF PROTEIN LOCALIZATION	377	0.00063787	0.0150065	3586;3717;4088;5734;9173;9966;64127;80762
GO:0050795	GO:REGULATION OF BEHAVIOR	137	0.00065405	0.0152556	4088;5155;6347;6354;64127
GO:0043900	GO:REGULATION OF MULTI-ORGANISM PROCESS	211	0.000702601	0.0162073	639;3559;3586;10221;64127;149233
GO:0048870	GO:CELL MOTILITY	924	0.000712668	0.0162073	3586;3717;4088;5155;5734;6347;6354;8600;10221;11116;64127;120892;159296
GO:0051674	GO:LOCALIZATION OF CELL	924	0.000712668	0.0162073	3586;3717;4088;5155;5734;6347;6354;8600;10221;11116;64127;120892;159296
NCI:84	NCI:GMCSF-MEDIATED SIGNALING EVENTS	35	0.000730593	0.0164776	3717;6347;6774
GO:0010627	GO:REGULATION OF INTRACELLULAR PROTEIN KINASE CASCADE	701	0.000787523	0.0175859	3586;3717;5155;8600;9173;10221;64127;64170;80762;120892;149233
GO:0010243	GO:RESPONSE TO ORGANIC NITROGEN	592	0.000792623	0.0175859	1050;1788;3586;3717;5155;5771;6347;6774;64127;64170
GO:0007249	GO:I-KAPPAB KINASE/NF-KAPPAB CASCADE	217	0.00081325	0.0178981	3586;8600;9173;64127;64170;80762
GO:0002697	GO:REGULATION OF IMMUNE EFFECTOR PROCESS	219	0.000852978	0.0186222	3559;3586;6347;64127;80762;149233
GO:0034097	GO:RESPONSE TO CYTOKINE STIMULUS	496	0.000891302	0.0193045	1050;3717;5771;6347;6774;7297;8600;8995;149233
GO:0051172	GO:NEGATIVE REGULATION OF NITROGEN COMPOUND METABOLIC PROCESS	948	0.000903961	0.0194245	639;1050;1788;3586;4088;5155;6304;6774;8863;10320;25824;80762;84619
GO:0045597	GO:POSITIVE REGULATION OF CELL DIFFERENTIATION	500	0.000943184	0.020109	639;1050;3559;3717;4088;8600;10320;149233;284358
GO:0045088	GO:REGULATION OF INNATE IMMUNE RESPONSE	225	0.00098121	0.0207575	3717;5771;7297;26191;64127;64170
GO:0030335	GO:POSITIVE REGULATION OF CELL MIGRATION	228	0.00105065	0.0220556	3717;4088;5155;6347;6354;11116
GO:0031349	GO:POSITIVE REGULATION OF DEFENSE RESPONSE	229	0.00107462	0.0223865	3717;5734;8600;9173;64127;64170
GO:0014070	GO:RESPONSE TO ORGANIC CYCLIC COMPOUND	514	0.00114452	0.023662	1050;3586;4088;5155;6347;6774;7332;64127;64170
GO:2000147	GO:POSITIVE REGULATION OF CELL MOTILITY	233	0.00117472	0.024094	3717;4088;5155;6347;6354;11116
GO:0045860	GO:POSITIVE REGULATION OF PROTEIN KINASE ACTIVITY	415	0.00118676	0.024094	3717;5155;6347;8600;9966;64127;120892;149233
GO:0007610	GO:BEHAVIOR	517	0.0011919	0.024094	1201;4088;5155;5334;6347;6354;6774;64127;120892
GO:0042176	GO:REGULATION OF PROTEIN CATABOLIC PROCESS	160	0.00131218	0.0263304	3586;4088;10221;80762;120892
GO:0051272	GO:POSITIVE REGULATION OF CELLULAR COMPONENT MOVEMENT	239	0.00133811	0.0266548	3717;4088;5155;6347;6354;11116
GO:0040017	GO:POSITIVE REGULATION OF LOCOMOTION	242	0.00142607	0.0281642	3717;4088;5155;6347;6354;11116
GO:0000165	GO:MAPK CASCADE	531	0.00143453	0.0281642	3717;5155;5734;6347;8600;10221;64127;64170;120892
GO:0007254	GO:JNK CASCADE	168	0.00162785	0.0317314	5734;8600;10221;64127;64170
GO:0002460	GO:ADAPTIVE IMMUNE RESPONSE BASED ON SOMATIC RECOMBINATION OF IMMUNE RECEPTORS BUILT FROM IMMUNOGLOBULIN SUPERFAMILY DOMAINS	170	0.0017148	0.0328778	3586;9173;64127;80762;149233
GO:0009306	GO:PROTEIN SECRETION	170	0.0017148	0.0328778	3586;5734;9173;9966;64127
GO:0007259	GO:JAK-STAT CASCADE	101	0.0017228	0.0328778	3717;6347;6774;149233
GO:0034399	GO:NUCLEAR PERIPHERY	102	0.00178629	0.0338526	1050;1788;3717;6304
GO:0051247	GO:POSITIVE REGULATION OF PROTEIN METABOLIC PROCESS	898	0.00180462	0.0339642	3717;5155;6347;8600;9966;10221;23308;55600;64127;80762;120892;149233
GO:0048545	GO:RESPONSE TO STEROID HORMONE STIMULUS	254	0.00182281	0.0340716	1050;3586;5155;6347;6774;7332
GO:0042107	GO:CYTOKINE METABOLIC PROCESS	104	0.0019181	0.0355407	3586;9966;23308;64170
GO:0010562	GO:POSITIVE REGULATION OF PHOSPHORUS METABOLIC PROCESS	667	0.00194048	0.0355407	3717;5155;6347;8477;8600;9966;55600;64127;120892;149233
GO:0045937	GO:POSITIVE REGULATION OF PHOSPHATE METABOLIC PROCESS	667	0.00194048	0.0355407	3717;5155;6347;8477;8600;9966;55600;64127;120892;149233
GO:0010629	GO:NEGATIVE REGULATION OF GENE EXPRESSION	913	0.00207319	0.0377182	639;1050;1788;4088;5155;6304;6774;8863;10320;25824;80762;84619
GO:0051384	GO:RESPONSE TO GLUCOCORTICOID STIMULUS	107	0.00212824	0.0384339	1050;3586;6347;7332
GO:0044092	GO:NEGATIVE REGULATION OF MOLECULAR FUNCTION	676	0.0021407	0.0384339	1201;2646;3717;10221;11116;25824;64127;80762;84619;120892
GO:0051091	GO:POSITIVE REGULATION OF SEQUENCE-SPECIFIC DNA BINDING TRANSCRIPTION FACTOR ACTIVITY	181	0.00225529	0.0402266	3586;3717;8600;8995;64127
GO:1901652	GO:RESPONSE TO PEPTIDE	360	0.00231242	0.0409778	3586;3717;5155;5771;6774;64127;64170
GO:0034341	GO:RESPONSE TO INTERFERON-GAMMA	110	0.00235378	0.0414417	3717;5771;6347;149233
GO:0010648	GO:NEGATIVE REGULATION OF CELL COMMUNICATION	686	0.00238246	0.0416778	639;1201;3586;4088;9173;10221;26191;64127;64407;84619
GO:0007498	GO:MESODERM DEVELOPMENT	111	0.00243248	0.0422817	3717;4088;10320;22806
NCI:194	NCI:SHP2 SIGNALING	53	0.00244923	0.0423034	3559;3717;5155
GO:0045934	GO:NEGATIVE REGULATION OF NUCLEOBASE-CONTAINING COMPOUND METABOLIC PROCESS	935	0.00252601	0.0433553	639;1050;1788;4088;5155;6304;6774;8863;10320;25824;80762;84619
NCI:103	NCI:IL2-MEDIATED SIGNALING EVENTS	54	0.0025839	0.0434912	22806;3559;6774
GO:0001934	GO:POSITIVE REGULATION OF PROTEIN PHOSPHORYLATION	579	0.00258533	0.0434912	3717;5155;6347;8600;9966;55600;64127;120892;149233
GO:0031960	GO:RESPONSE TO CORTICOSTEROID STIMULUS	113	0.00259527	0.0434912	1050;3586;6347;7332
GO:0002250	GO:ADAPTIVE IMMUNE RESPONSE	187	0.00259768	0.0434912	3586;9173;64127;80762;149233
GO:0048732	GO:GLAND DEVELOPMENT	275	0.00271242	0.0451353	3717;4088;5155;8600;10320;159296
GO:0032270	GO:POSITIVE REGULATION OF CELLULAR PROTEIN METABOLIC PROCESS	822	0.00280143	0.0462217	3717;5155;6347;8600;9966;10221;55600;64127;80762;120892;149233
REACT:284	CYTOKINE SIGNALING IN IMMUNE SYSTEM	277	0.00281158	0.0462217	3559;3717;64127;5771;6774;7297
GO:0045892	GO:NEGATIVE REGULATION OF TRANSCRIPTION, DNA-DEPENDENT	824	0.00285437	0.0466441	639;1050;1788;4088;5155;6304;6774;8863;10320;25824;84619
GO:0042327	GO:POSITIVE REGULATION OF PHOSPHORYLATION	592	0.00299854	0.0484011	3717;5155;6347;8600;9966;55600;64127;120892;149233
GO:0006508	GO:PROTEOLYSIS	955	0.00300528	0.0484011	327;1201;3586;4012;4485;7332;8453;10221;29761;64167;80762;120892
KEGG:HSA04621	KEGG:NOD-LIKE RECEPTOR SIGNALING PATHWAY	57	0.00301509	0.0484011	64127;6347;64170
BIOC:97	BIOC:IL10_PATHWAY	17	0.00328564	0.0521308	6774;3586
BIOC:128	BIOC:NO2IL12_PATHWAY	17	0.00328564	0.0521308	7297;3717
GO:0006914	GO:AUTOPHAGY	121	0.00332146	0.0523947	1201;55054;120892;345611
GO:0071495	GO:CELLULAR RESPONSE TO ENDOGENOUS STIMULUS	720	0.00337432	0.0527567	1788;3586;3717;4088;5155;5771;6347;6774;7332;64127
GO:0010558	GO:NEGATIVE REGULATION OF MACROMOLECULE BIOSYNTHETIC PROCESS	969	0.00338308	0.0527567	639;1050;1788;3586;4088;5155;6304;6774;8863;10320;25824;84619
GO:0010740	GO:POSITIVE REGULATION OF INTRACELLULAR PROTEIN KINASE CASCADE	496	0.00359715	0.0557762	3717;5155;8600;64127;64170;80762;120892;149233
GO:0030336	GO:NEGATIVE REGULATION OF CELL MIGRATION	125	0.00373179	0.0572138	5155;5734;6347;10221
GO:0050731	GO:POSITIVE REGULATION OF PEPTIDYL-TYROSINE PHOSPHORYLATION	125	0.00373179	0.0572138	3717;5155;64127;149233
GO:0051253	GO:NEGATIVE REGULATION OF RNA METABOLIC PROCESS	855	0.00378416	0.0576926	639;1050;1788;4088;5155;6304;6774;8863;10320;25824;84619
GO:0023056	GO:POSITIVE REGULATION OF SIGNALING	862	0.00402461	0.0602166	3717;4088;5155;6347;6774;8600;64127;64170;80762;120892;149233
GO:0019900	GO:KINASE BINDING	398	0.0040283	0.0602166	3717;4088;6774;10221;11116;26191;64127
GO:2000146	GO:NEGATIVE REGULATION OF CELL MOTILITY	128	0.00406123	0.0602166	5155;5734;6347;10221
GO:0010647	GO:POSITIVE REGULATION OF CELL COMMUNICATION	864	0.00409552	0.0602166	3717;4088;5155;6347;6774;8600;64127;64170;80762;120892;149233
REACT:1089	SIGNALING BY FGFR1 FUSION MUTANTS	19	0.00410418	0.0602166	11116;6774
BIOC:176	BIOC:TOB1_PATHWAY	19	0.00410418	0.0602166	4088;3559
BIOC:196	BIOC:TH1TH2_PATHWAY	19	0.00410418	0.0602166	3559;8809
GO:0031401	GO:POSITIVE REGULATION OF PROTEIN MODIFICATION PROCESS	741	0.00413607	0.0603006	3717;5155;6347;8600;9966;55600;64127;80762;120892;149233
GO:0000122	GO:NEGATIVE REGULATION OF TRANSCRIPTION FROM RNA POLYMERASE II PROMOTER	508	0.00415409	0.0603006	639;1050;1788;4088;6304;6774;8863;10320
GO:0001890	GO:PLACENTA DEVELOPMENT	130	0.00429147	0.0619652	639;1050;3586;5155
GO:0006606	GO:PROTEIN IMPORT INTO NUCLEUS	212	0.00443949	0.0634312	2646;3586;3717;4088;6774
GO:0044744	GO:PROTEIN TARGETING TO NUCLEUS	212	0.00443949	0.0634312	2646;3586;3717;4088;6774
GO:0051403	GO:STRESS-ACTIVATED MAPK CASCADE	213	0.00452847	0.0637288	5734;8600;10221;64127;64170
GO:0045637	GO:REGULATION OF MYELOID CELL DIFFERENTIATION	132	0.00453038	0.0637288	8600;10320;80762;149233
GO:0070371	GO:ERK1 AND ERK2 CASCADE	132	0.00453038	0.0637288	5155;5734;8600;64127
GO:0051170	GO:NUCLEAR IMPORT	215	0.00471022	0.0658557	2646;3586;3717;4088;6774
GO:0007219	GO:NOTCH SIGNALING PATHWAY	134	0.0047781	0.0658557	1272;3559;6774;64127
GO:0051271	GO:NEGATIVE REGULATION OF CELLULAR COMPONENT MOVEMENT	134	0.0047781	0.0658557	5155;5734;6347;10221
KEGG:HSA05162	KEGG:MEASLES	134	0.0047781	0.0658557	7297;3717;3559;6774
GO:0031098	GO:STRESS-ACTIVATED PROTEIN KINASE SIGNALING CASCADE	216	0.00480303	0.0658666	5734;8600;10221;64127;64170
GO:0071396	GO:CELLULAR RESPONSE TO LIPID	217	0.00489713	0.0668213	639;3586;6347;7332;10221
GO:0097305	GO:RESPONSE TO ALCOHOL	218	0.00499253	0.0677842	3586;5155;6347;6354;6774
GO:0042742	GO:DEFENSE RESPONSE TO BACTERIUM	139	0.00543695	0.0734526	3586;64127;64170;149233
GO:0009968	GO:NEGATIVE REGULATION OF SIGNAL TRANSDUCTION	650	0.00552158	0.0742286	639;3586;4088;9173;10221;26191;64127;64407;84619
GO:0009057	GO:MACROMOLECULE CATABOLIC PROCESS	900	0.00555291	0.0742837	677;1201;3586;4012;4088;7332;8453;10221;29761;80762;120892
GO:0043123	GO:POSITIVE REGULATION OF I-KAPPAB KINASE/NF-KAPPAB CASCADE	143	0.00600587	0.0799513	8600;64127;64170;80762
GO:0043085	GO:POSITIVE REGULATION OF CATALYTIC ACTIVITY	912	0.00612123	0.0808269	2646;3717;4088;5155;6347;8477;8600;9966;64127;120892;149233
GO:0050673	GO:EPITHELIAL CELL PROLIFERATION	229	0.00613088	0.0808269	4088;5155;6347;8600;64127
GO:0008284	GO:POSITIVE REGULATION OF CELL PROLIFERATION	663	0.00626563	0.0821206	3559;3717;5155;6347;11116;23308;57178;64127;149233
GO:0001701	GO:IN UTERO EMBRYONIC DEVELOPMENT	327	0.00628919	0.0821206	639;1050;3586;4088;5155;57178
GO:0071902	GO:POSITIVE REGULATION OF PROTEIN SERINE/THREONINE KINASE ACTIVITY	231	0.00635595	0.0825971	5155;8600;9966;64127;120892
REACT:508	GROWTH HORMONE RECEPTOR SIGNALING	24	0.0065166	0.0838858	3717;6774
BIOC:207	BIOC:TPO_PATHWAY	24	0.0065166	0.0838858	6774;3717
GO:0040013	GO:NEGATIVE REGULATION OF LOCOMOTION	149	0.00693159	0.0879829	5155;5734;6347;10221
GO:0031625	GO:UBIQUITIN PROTEIN LIGASE BINDING	149	0.00693159	0.0879829	4088;7332;8453;10221
GO:0044389	GO:SMALL CONJUGATING PROTEIN LIGASE BINDING	149	0.00693159	0.0879829	4088;7332;8453;10221
GO:2000113	GO:NEGATIVE REGULATION OF CELLULAR MACROMOLECULE BIOSYNTHETIC PROCESS	929	0.00700426	0.0884936	639;1050;1788;4088;5155;6304;6774;8863;10320;25824;84619
GO:0051046	GO:REGULATION OF SECRETION	443	0.00715388	0.0899675	3586;3717;5734;8600;9173;9966;64127
GO:0044403	GO:SYMBIOSIS, ENCOMPASSING MUTUALISM THROUGH PARASITISM	444	0.00723933	0.0902107	1050;3586;4088;6304;6774;8453;64127
GO:0044419	GO:INTERSPECIES INTERACTION BETWEEN ORGANISMS	444	0.00723933	0.0902107	1050;3586;4088;6304;6774;8453;64127
GO:0051090	GO:REGULATION OF SEQUENCE-SPECIFIC DNA BINDING TRANSCRIPTION FACTOR ACTIVITY	338	0.00735341	0.0912158	3586;3717;8600;8995;10221;64127
GO:0023057	GO:NEGATIVE REGULATION OF SIGNALING	683	0.00755937	0.0933463	639;3586;4088;9173;10221;26191;64127;64407;84619
GO:0017038	GO:PROTEIN IMPORT	244	0.00796262	0.0978829	2646;3586;3717;4088;6774
GO:0002449	GO:LYMPHOCYTE MEDIATED IMMUNITY	156	0.00812561	0.0989946	3586;64127;80762;149233
GO:0030162	GO:REGULATION OF PROTEOLYSIS	156	0.00812561	0.0989946	1201;3586;10221;120892
GO:0009967	GO:POSITIVE REGULATION OF SIGNAL TRANSDUCTION	818	0.00816471	0.0990289	3717;4088;5155;6774;8600;64127;64170;80762;120892;149233
GO:0034504	GO:PROTEIN LOCALIZATION TO NUCLEUS	248	0.00850909	0.102749	2646;3586;3717;4088;6774
GO:0051094	GO:POSITIVE REGULATION OF DEVELOPMENTAL PROCESS	697	0.00858076	0.103158	639;1050;3559;3717;4088;8600;10320;149233;284358
REACT:598	INTERLEUKIN RECEPTOR SHC SIGNALING	28	0.00880884	0.105436	3559;3717
GO:0033673	GO:NEGATIVE REGULATION OF KINASE ACTIVITY	160	0.00886501	0.105645	2646;10221;11116;84619
GO:0043408	GO:REGULATION OF MAPK CASCADE	462	0.00891107	0.105732	3717;5155;8600;10221;64127;64170;120892
GO:0043405	GO:REGULATION OF MAP KINASE ACTIVITY	254	0.00937687	0.110682	5155;8600;10221;64127;120892
NCI:191	NCI:S1P3 PATHWAY	29	0.00943047	0.110682	3717;5155
GO:0045944	GO:POSITIVE REGULATION OF TRANSCRIPTION FROM RNA POLYMERASE II PROMOTER	708	0.00945481	0.110682	1050;3586;4088;6774;8600;10320;57178;159296;284358
GO:0019901	GO:PROTEIN KINASE BINDING	357	0.00949053	0.110682	3717;4088;6774;10221;11116;64127
GO:0010563	GO:NEGATIVE REGULATION OF PHOSPHORUS METABOLIC PROCESS	256	0.00967923	0.111926	4088;5155;10221;11116;84619
GO:0045936	GO:NEGATIVE REGULATION OF PHOSPHATE METABOLIC PROCESS	256	0.00967923	0.111926	4088;5155;10221;11116;84619
REACT:1090	SIGNALING BY FGFR1 MUTANTS	30	0.0100711	0.115966	11116;6774
GO:0006935	GO:CHEMOTAXIS	598	0.0107295	0.122015	1272;3586;4088;5155;6347;6354;8600;64127
GO:0042330	GO:TAXIS	598	0.0107295	0.122015	1272;3586;4088;5155;6347;6354;8600;64127
REACT:736	NOD1/2 SIGNALING PATHWAY	31	0.0107306	0.122015	64170;64127
GO:0071900	GO:REGULATION OF PROTEIN SERINE/THREONINE KINASE ACTIVITY	368	0.0109139	0.123041	5155;8600;9966;10221;64127;120892
GO:0043066	GO:NEGATIVE REGULATION OF APOPTOTIC PROCESS	600	0.0109329	0.123041	1201;3586;3717;4088;6347;8995;25824;64127
GO:0031667	GO:RESPONSE TO NUTRIENT LEVELS	264	0.010956	0.123041	1050;1201;6347;55054;64127
GO:0051348	GO:NEGATIVE REGULATION OF TRANSFERASE ACTIVITY	171	0.0111215	0.124388	2646;10221;11116;84619
GO:0043281	GO:REGULATION OF CYSTEINE-TYPE ENDOPEPTIDASE ACTIVITY INVOLVED IN APOPTOTIC PROCESS	173	0.011568	0.128854	3717;4088;9966;25824
GO:0016064	GO:IMMUNOGLOBULIN MEDIATED IMMUNE RESPONSE	93	0.0117406	0.130102	3586;64127;80762
GO:0043069	GO:NEGATIVE REGULATION OF PROGRAMMED CELL DEATH	608	0.0117754	0.130102	1201;3586;3717;4088;6347;8995;25824;64127
GO:0097285	GO:CELL-TYPE SPECIFIC APOPTOTIC PROCESS	270	0.0119863	0.131897	1201;3559;3586;3717;64127
GO:0048872	GO:HOMEOSTASIS OF NUMBER OF CELLS	176	0.0122592	0.134358	3559;3717;25824;159296
GO:0048878	GO:CHEMICAL HOMEOSTASIS	872	0.0124557	0.135855	745;1201;2646;3717;6347;6354;6774;80762;120892;389015
KEGG:HSA05152	KEGG:TUBERCULOSIS	177	0.0124953	0.135855	3586;3717;64127;64170
GO:0019724	GO:B CELL MEDIATED IMMUNITY	96	0.0127883	0.138489	3586;64127;80762
GO:2000116	GO:REGULATION OF CYSTEINE-TYPE ENDOPEPTIDASE ACTIVITY	180	0.0132212	0.142049	3717;4088;9966;25824
GO:0045121	GO:MEMBRANE RAFT	180	0.0132212	0.142049	1201;3717;55600;120892
KEGG:HSA05168	KEGG:HERPES SIMPLEX INFECTION	182	0.0137197	0.146828	6347;8863;7297;3717
GO:1901699	GO:CELLULAR RESPONSE TO NITROGEN COMPOUND	390	0.0142053	0.151431	1788;3717;4088;5771;6774;64127
GO:0002699	GO:POSITIVE REGULATION OF IMMUNE EFFECTOR PROCESS	100	0.0142661	0.151487	6347;64127;149233
GO:0060548	GO:NEGATIVE REGULATION OF CELL DEATH	630	0.0143406	0.151688	1201;3586;3717;4088;6347;8995;25824;64127
GO:0042089	GO:CYTOKINE BIOSYNTHETIC PROCESS	101	0.0146501	0.153769	3586;23308;64170
GO:0070665	GO:POSITIVE REGULATION OF LEUKOCYTE PROLIFERATION	101	0.0146501	0.153769	3559;23308;149233
GO:0043406	GO:POSITIVE REGULATION OF MAP KINASE ACTIVITY	187	0.0150182	0.157029	5155;8600;64127;120892
KEGG:HSA04062	KEGG:CHEMOKINE SIGNALING PATHWAY	188	0.0152869	0.159229	6347;6354;3717;6774
GO:0051092	GO:POSITIVE REGULATION OF NF-KAPPAB TRANSCRIPTION FACTOR ACTIVITY	103	0.0154355	0.159559	8600;8995;64127
GO:0051224	GO:NEGATIVE REGULATION OF PROTEIN TRANSPORT	103	0.0154355	0.159559	3586;5734;80762
GO:0009991	GO:RESPONSE TO EXTRACELLULAR STIMULUS	289	0.0156803	0.160864	1050;1201;6347;55054;64127
GO:0006511	GO:UBIQUITIN-DEPENDENT PROTEIN CATABOLIC PROCESS	399	0.0157333	0.160864	7332;8453;10221;29761;80762;120892
GO:0097367	GO:CARBOHYDRATE DERIVATIVE BINDING	190	0.0158334	0.160864	2646;6347;6354;64127
KEGG:HSA05142	KEGG:CHAGAS DISEASE (AMERICAN TRYPANOSOMIASIS)	104	0.015837	0.160864	4088;3586;6347
BIOC:99	BIOC:IL2RB_PATHWAY	38	0.0158565	0.160864	3559;22806
GO:0009894	GO:REGULATION OF CATABOLIC PROCESS	518	0.0159367	0.161078	1201;3586;4088;8477;10221;80762;120892
GO:0046983	GO:PROTEIN DIMERIZATION ACTIVITY	909	0.0162635	0.163776	1050;4088;5155;6774;10320;11116;22806;25824;64170;120892
GO:0043086	GO:NEGATIVE REGULATION OF CATALYTIC ACTIVITY	521	0.0163998	0.164541	1201;2646;10221;11116;25824;84619;120892
GO:0009725	GO:RESPONSE TO HORMONE STIMULUS	647	0.0165872	0.165811	1050;3586;3717;5155;5771;6347;6774;7332
GO:0019941	GO:MODIFICATION-DEPENDENT PROTEIN CATABOLIC PROCESS	405	0.0168133	0.167458	7332;8453;10221;29761;80762;120892
GO:0043280	GO:POSITIVE REGULATION OF CYSTEINE-TYPE ENDOPEPTIDASE ACTIVITY INVOLVED IN APOPTOTIC PROCESS	107	0.0170768	0.169464	3717;4088;9966
GO:0001664	GO:G-PROTEIN COUPLED RECEPTOR BINDING	195	0.0172531	0.170593	3717;6347;6354;6774
GO:0043632	GO:MODIFICATION-DEPENDENT MACROMOLECULE CATABOLIC PROCESS	408	0.0173721	0.17115	7332;8453;10221;29761;80762;120892
NCI:203	NCI:SIGNALING EVENTS MEDIATED BY TCPTP	40	0.0174791	0.171584	5155;6774
GO:0050678	GO:REGULATION OF EPITHELIAL CELL PROLIFERATION	196	0.0175463	0.171626	4088;5155;6347;64127
GO:0051701	GO:INTERACTION WITH HOST	410	0.0177517	0.173016	1050;4088;6304;6774;8453;64127
GO:0002443	GO:LEUKOCYTE MEDIATED IMMUNITY	197	0.0178426	0.173282	3586;64127;80762;149233
GO:0002440	GO:PRODUCTION OF MOLECULAR MEDIATOR OF IMMUNE RESPONSE	109	0.0179327	0.17354	3586;64127;80762
GO:0002526	GO:ACUTE INFLAMMATORY RESPONSE	110	0.0183694	0.175896	1050;6774;8600
GO:2001056	GO:POSITIVE REGULATION OF CYSTEINE-TYPE ENDOPEPTIDASE ACTIVITY	110	0.0183694	0.175896	3717;4088;9966
KEGG:HSA04668	KEGG:TNF SIGNALING PATHWAY	110	0.0183694	0.175896	6347;8809;64127
GO:0001933	GO:NEGATIVE REGULATION OF PROTEIN PHOSPHORYLATION	199	0.0184445	0.175997	4088;10221;11116;84619
GO:0019904	GO:PROTEIN DOMAIN SPECIFIC BINDING	535	0.0186888	0.177707	1050;2646;3717;26191;64127;64170;80762
NCI:66	NCI:ERBB2/ERBB3 SIGNALING EVENTS	42	0.0191691	0.179768	3717;6774
NCI:98	NCI:IFN-GAMMA PATHWAY	42	0.0191691	0.179768	3717;6774
REACT:601	INTERLEUKIN-2 SIGNALING	42	0.0191691	0.179768	3559;3717
BIOC:24	BIOC:BIOPEPTIDES_PATHWAY	42	0.0191691	0.179768	6774;3717
GO:0032269	GO:NEGATIVE REGULATION OF CELLULAR PROTEIN METABOLIC PROCESS	418	0.0193275	0.180594	1201;3586;4088;10221;11116;84619
GO:0055082	GO:CELLULAR CHEMICAL HOMEOSTASIS	666	0.0193895	0.180594	745;1201;2646;3717;6347;6354;80762;120892
GO:0051052	GO:REGULATION OF DNA METABOLIC PROCESS	204	0.0200043	0.185686	1788;3586;5155;80762
GO:0043009	GO:CHORDATE EMBRYONIC DEVELOPMENT	544	0.0202744	0.187556	639;1050;3586;4088;5155;57178;253430
GO:0007010	GO:CYTOSKELETON ORGANIZATION	805	0.020372	0.187822	3717;4088;5155;5734;6347;6354;8477;11116;283234
GO:0010950	GO:POSITIVE REGULATION OF ENDOPEPTIDASE ACTIVITY	115	0.020642	0.189034	3717;4088;9966
GO:0050679	GO:POSITIVE REGULATION OF EPITHELIAL CELL PROLIFERATION	115	0.020642	0.189034	5155;6347;64127
REACT:602	INTERLEUKIN-3, 5 AND GM-CSF SIGNALING	44	0.020925	0.189843	3559;3717
GO:0060341	GO:REGULATION OF CELLULAR LOCALIZATION	676	0.0209942	0.189843	3586;3717;4088;5734;8600;9173;9966;64127
GO:0051603	GO:PROTEOLYSIS INVOLVED IN CELLULAR PROTEIN CATABOLIC PROCESS	426	0.0209968	0.189843	7332;8453;10221;29761;80762;120892
GO:0042803	GO:PROTEIN HOMODIMERIZATION ACTIVITY	548	0.0210087	0.189843	1050;4088;5155;11116;22806;64170;120892
GO:0070372	GO:REGULATION OF ERK1 AND ERK2 CASCADE	116	0.0211143	0.190168	5155;8600;64127
GO:0009792	GO:EMBRYO DEVELOPMENT ENDING IN BIRTH OR EGG HATCHING	551	0.0215714	0.192568	639;1050;3586;4088;5155;57178;253430
GO:0002274	GO:MYELOID LEUKOCYTE ACTIVATION	117	0.0215925	0.192568	3586;9173;64127
GO:0043270	GO:POSITIVE REGULATION OF ION TRANSPORT	117	0.0215925	0.192568	1272;5155;8600
KEGG:HSA04672	KEGG:INTESTINAL IMMUNE NETWORK FOR IGA PRODUCTION	45	0.0218272	0.193125	3586;23308
REACT:1087	SIGNALING BY FGFR MUTANTS	45	0.0218272	0.193125	11116;6774
GO:0055080	GO:CATION HOMEOSTASIS	430	0.0218672	0.193125	1201;3717;6347;6354;80762;389015
GO:0050801	GO:ION HOMEOSTASIS	682	0.0220014	0.193683	745;1201;3717;6347;6354;80762;120892;389015
GO:0010952	GO:POSITIVE REGULATION OF PEPTIDASE ACTIVITY	119	0.0225666	0.19802	3717;4088;9966
GO:0043410	GO:POSITIVE REGULATION OF MAPK CASCADE	320	0.0232218	0.203117	5155;8600;64127;64170;120892
GO:0042326	GO:NEGATIVE REGULATION OF PHOSPHORYLATION	214	0.0233629	0.203698	4088;10221;11116;84619
REACT:783	NUCLEOTIDE-BINDING DOMAIN, LEUCINE RICH REPEAT CONTAINING RECEPTOR (NLR) SIGNALING PATHWAYS	47	0.0236793	0.205798	64170;64127
GO:0006875	GO:CELLULAR METAL ION HOMEOSTASIS	323	0.0240572	0.208419	1201;3717;6347;6354;80762
GO:0032940	GO:SECRETION BY CELL	695	0.0243012	0.209867	3586;3717;5155;5734;8600;9173;9966;64127
GO:0044257	GO:CELLULAR PROTEIN CATABOLIC PROCESS	441	0.0243866	0.20994	7332;8453;10221;29761;80762;120892
NCI:90	NCI:NOTCH-MEDIATED HES/HEY NETWORK	48	0.0246287	0.210695	3717;6774
NCI:144	NCI:CALCINEURIN-REGULATED NFAT-DEPENDENT TRANSCRIPTION IN LYMPHOCYTES	48	0.0246287	0.210695	10320;3559
GO:0043627	GO:RESPONSE TO ESTROGEN STIMULUS	124	0.0251057	0.214105	3586;5155;6774
KEGG:HSA05200	KEGG:PATHWAYS IN CANCER	327	0.025201	0.214247	5155;6774;8453;4088;1050
KEGG:HSA05144	KEGG:MALARIA	49	0.0255936	0.216557	3586;6347
GO:0045785	GO:POSITIVE REGULATION OF CELL ADHESION	125	0.0256313	0.216557	3717;4088;8600
GO:0007015	GO:ACTIN FILAMENT ORGANIZATION	221	0.0259067	0.218208	3717;4088;5734;8477
NCI:161	NCI:PDGFR-BETA SIGNALING PATHWAY	126	0.0261628	0.219687	3717;5155;6774
GO:0051345	GO:POSITIVE REGULATION OF HYDROLASE ACTIVITY	450	0.026588	0.222573	3717;4088;6347;8477;9966;120892
GO:0000187	GO:ACTIVATION OF MAPK ACTIVITY	128	0.0272436	0.227022	8600;64127;120892
GO:0042493	GO:RESPONSE TO DRUG	334	0.0272859	0.227022	3586;5155;6347;6774;64170
GO:0001666	GO:RESPONSE TO HYPOXIA	225	0.0274325	0.227548	4088;5155;6347;8453
REACT:230	CHEMOKINE RECEPTORS BIND CHEMOKINES	51	0.0275688	0.227986	6347;6354
GO:0036293	GO:RESPONSE TO DECREASED OXYGEN LEVELS	227	0.0282152	0.232626	4088;5155;6347;8453
GO:0042306	GO:REGULATION OF PROTEIN IMPORT INTO NUCLEUS	130	0.028348	0.233017	3586;3717;4088
NCI:127	NCI:SIGNALING EVENTS MEDIATED BY STEM CELL FACTOR RECEPTOR (C-KIT)	52	0.0285788	0.234209	3717;6774
GO:0046328	GO:REGULATION OF JNK CASCADE	133	0.0300488	0.244674	8600;64127;64170
GO:0006913	GO:NUCLEOCYTOPLASMIC TRANSPORT	343	0.0301247	0.244674	2646;3586;3717;4088;6774
GO:0048568	GO:EMBRYONIC ORGAN DEVELOPMENT	343	0.0301247	0.244674	639;1050;3586;4088;5155
GO:1900180	GO:REGULATION OF PROTEIN LOCALIZATION TO NUCLEUS	134	0.0306275	0.247286	3586;3717;4088
REACT:1113	SIGNALING BY SCF-KIT	134	0.0306275	0.247286	3717;5155;6774
GO:0007584	GO:RESPONSE TO NUTRIENT	135	0.0312121	0.251262	1050;6347;64127
GO:0051169	GO:NUCLEAR TRANSPORT	347	0.0314442	0.252386	2646;3586;3717;4088;6774
GO:0044703	GO:MULTI-ORGANISM REPRODUCTIVE PROCESS	733	0.0319906	0.256019	639;1050;4012;4088;6304;6347;6774;8453
GO:0030522	GO:INTRACELLULAR RECEPTOR MEDIATED SIGNALING PATHWAY	237	0.0323285	0.257967	3717;6774;64127;64170
GO:0055065	GO:METAL ION HOMEOSTASIS	350	0.0324575	0.258241	1201;3717;6347;6354;80762
GO:0043434	GO:RESPONSE TO PEPTIDE HORMONE STIMULUS	351	0.0327998	0.260205	3586;3717;5155;5771;6774
GO:0009896	GO:POSITIVE REGULATION OF CATABOLIC PROCESS	138	0.0330011	0.261044	10221;80762;120892
GO:0070482	GO:RESPONSE TO OXYGEN LEVELS	240	0.0336278	0.265232	4088;5155;6347;8453
KEGG:HSA05221	KEGG:ACUTE MYELOID LEUKEMIA	57	0.0338458	0.266182	1050;6774
GO:0006873	GO:CELLULAR ION HOMEOSTASIS	607	0.0340884	0.267319	745;1201;3717;6347;6354;80762;120892
GO:0051248	GO:NEGATIVE REGULATION OF PROTEIN METABOLIC PROCESS	480	0.0348733	0.272691	1201;3586;4088;10221;11116;84619
GO:0009986	GO:CELL SURFACE	482	0.0354789	0.276634	3559;5155;8995;9173;23308;64127
GO:0019725	GO:CELLULAR HOMEOSTASIS	750	0.0359214	0.279287	745;1201;2646;3717;6347;6354;80762;120892
GO:0071417	GO:CELLULAR RESPONSE TO ORGANIC NITROGEN	362	0.0367147	0.28432	1788;3717;5771;6774;64127
GO:0006874	GO:CELLULAR CALCIUM ION HOMEOSTASIS	247	0.0367772	0.28432	1201;3717;6347;6354
NCI:109	NCI:IL4-MEDIATED SIGNALING EVENTS	60	0.0371736	0.286542	3586;3717
GO:0004713	GO:PROTEIN TYROSINE KINASE ACTIVITY	145	0.0373797	0.286542	3717;7297;11116
GO:0051427	GO:HORMONE RECEPTOR BINDING	145	0.0373797	0.286542	3717;6774;7297
GO:0052548	GO:REGULATION OF ENDOPEPTIDASE ACTIVITY	249	0.0377074	0.288245	3717;4088;9966;25824
GO:0030003	GO:CELLULAR CATION HOMEOSTASIS	367	0.0385859	0.293813	1201;3717;6347;6354;80762
GO:0044437	GO:VACUOLAR PART	251	0.0386511	0.293813	1201;2581;55054;345611
GO:0051130	GO:POSITIVE REGULATION OF CELLULAR COMPONENT ORGANIZATION	493	0.0389318	0.295125	1272;4088;5155;6347;8477;64127
GO:0009628	GO:RESPONSE TO ABIOTIC STIMULUS	763	0.0391414	0.295892	4088;5155;5734;6347;6354;8453;8477;23308
GO:0043603	GO:CELLULAR AMIDE METABOLIC PROCESS	148	0.0393431	0.296595	1050;1201;64127
REACT:243	CLASS I MHC MEDIATED ANTIGEN PROCESSING & PRESENTATION	253	0.0396084	0.297772	8453;64167;4012;7332
GO:0019048	GO:VIRUS-HOST INTERACTION	370	0.0397363	0.297913	1050;4088;6304;6774;8453
GO:0006469	GO:NEGATIVE REGULATION OF PROTEIN KINASE ACTIVITY	149	0.0400091	0.298938	10221;11116;84619
GO:0016311	GO:DEPHOSPHORYLATION	254	0.0400921	0.298938	3717;4088;5771;26191
GO:0032872	GO:REGULATION OF STRESS-ACTIVATED MAPK CASCADE	151	0.0413583	0.30739	8600;64127;64170
GO:0040007	GO:GROWTH	772	0.0414817	0.30739	3586;4088;5155;6774;10320;11116;57178;64127
GO:0052547	GO:REGULATION OF PEPTIDASE ACTIVITY	257	0.0415635	0.30739	3717;4088;9966;25824
GO:0070302	GO:REGULATION OF STRESS-ACTIVATED PROTEIN KINASE SIGNALING CASCADE	152	0.0420414	0.310084	8600;64127;64170
GO:0055074	GO:CALCIUM ION HOMEOSTASIS	259	0.0425614	0.313073	1201;3717;6347;6354
GO:0072503	GO:CELLULAR DIVALENT INORGANIC CATION HOMEOSTASIS	262	0.0440836	0.321555	1201;3717;6347;6354
GO:0048871	GO:MULTICELLULAR ORGANISMAL HOMEOSTASIS	155	0.044125	0.321555	6774;8600;25824
KEGG:HSA05211	KEGG:RENAL CELL CARCINOMA	66	0.0441858	0.321555	8453;5155
KEGG:HSA05212	KEGG:PANCREATIC CANCER	66	0.0441858	0.321555	6774;4088
GO:0032870	GO:CELLULAR RESPONSE TO HORMONE STIMULUS	384	0.0453817	0.32863	3586;3717;5771;6774;7332
REACT:597	INTERFERON GAMMA SIGNALING	67	0.0453989	0.32863	3717;5771
GO:0030278	GO:REGULATION OF OSSIFICATION	157	0.0455424	0.328797	1050;4088;5734
GO:0046822	GO:REGULATION OF NUCLEOCYTOPLASMIC TRANSPORT	159	0.0469823	0.337934	3586;3717;4088
GO:0018193	GO:PEPTIDYL-AMINO ACID MODIFICATION	652	0.0471285	0.337934	3717;5155;11116;64127;84619;120892;149233
GO:0040008	GO:REGULATION OF GROWTH	517	0.0471947	0.337934	3586;4088;6774;10320;11116;64127
GO:0046903	GO:SECRETION	793	0.0473034	0.337934	3586;3717;5155;5734;8600;9173;9966;64127
NCI:11	NCI:AP-1 TRANSCRIPTION FACTOR NETWORK	69	0.0478617	0.34103	3586;6347
KEGG:HSA04920	KEGG:ADIPOCYTOKINE SIGNALING PATHWAY	70	0.0491111	0.348115	6774;3717
KEGG:HSA05140	KEGG:LEISHMANIASIS	70	0.0491111	0.348115	3717;3586
GO:0009887	GO:ORGAN MORPHOGENESIS	802	0.0499559	0.353185	1050;4088;6347;6774;8600;57178;120892;159296
GO:0072507	GO:DIVALENT INORGANIC CATION HOMEOSTASIS	275	0.0510317	0.359859	1201;3717;6347;6354
GO:0042063	GO:GLIOGENESIS	165	0.0514359	0.361775	745;6347;6774
REACT:595	INTERFERON SIGNALING	166	0.0521975	0.366188	3717;5771;7297
REACT:1086	SIGNALING BY FGFR IN DISEASE	167	0.0529646	0.370617	11116;5155;6774
GO:0080135	GO:REGULATION OF CELLULAR RESPONSE TO STRESS	282	0.0550091	0.383938	1201;8600;64127;64170
GO:0007179	GO:TRANSFORMING GROWTH FACTOR BETA RECEPTOR SIGNALING PATHWAY	171	0.0560876	0.389473	4088;5155;6347
GO:0005539	GO:GLYCOSAMINOGLYCAN BINDING	171	0.0560876	0.389473	6347;6354;64127
GO:0030234	GO:ENZYME REGULATOR ACTIVITY	971	0.0566498	0.391996	2646;5155;10221;11116;25824;64407;117289;120892;163486
GO:0001503	GO:OSSIFICATION	285	0.056764	0.391996	1050;4088;5734;8600
GO:0033157	GO:REGULATION OF INTRACELLULAR PROTEIN TRANSPORT	172	0.0568818	0.391996	3586;3717;4088
KEGG:HSA05164	KEGG:INFLUENZA A	173	0.0576815	0.396506	7297;6347;3717
GO:0022415	GO:VIRAL REPRODUCTIVE PROCESS	546	0.0585439	0.401423	1050;4088;6304;6347;6774;8453
GO:0070997	GO:NEURON DEATH	175	0.0592969	0.405567	1201;3717;120892
GO:0030036	GO:ACTIN CYTOSKELETON ORGANIZATION	419	0.0615104	0.419655	3717;4088;5155;5734;8477
GO:0022412	GO:CELLULAR PROCESS INVOLVED IN REPRODUCTION IN MULTICELLULAR ORGANISM	178	0.0617598	0.420306	639;57178;124626
NCI:195	NCI:REGULATION OF NUCLEAR SMAD2/3 SIGNALING	81	0.0636025	0.431769	3586;4088
REACT:240	CLASS A/1 (RHODOPSIN-LIKE RECEPTORS)	297	0.0640835	0.43307	6347;6354;8477;5734
GO:0032956	GO:REGULATION OF ACTIN CYTOSKELETON ORGANIZATION	181	0.0642701	0.43307	4088;5734;8477
GO:0046777	GO:PROTEIN AUTOPHOSPHORYLATION	181	0.0642701	0.43307	3717;5155;120892
GO:0043068	GO:POSITIVE REGULATION OF PROGRAMMED CELL DEATH	426	0.0650831	0.437467	3559;3586;3717;4088;120892
GO:0005774	GO:VACUOLAR MEMBRANE	184	0.0668273	0.448088	1201;55054;345611
GO:0007568	GO:AGING	185	0.06769	0.45276	6347;57178;120892
GO:0022604	GO:REGULATION OF CELL MORPHOGENESIS	303	0.0679216	0.453198	4088;6347;6354;120892
GO:0016568	GO:CHROMATIN MODIFICATION	433	0.068771	0.457746	1788;3717;6304;10320;56946
GO:0044265	GO:CELLULAR MACROMOLECULE CATABOLIC PROCESS	715	0.0702121	0.46571	677;7332;8453;10221;29761;80762;120892
GO:0051607	GO:DEFENSE RESPONSE TO VIRUS	188	0.0703088	0.46571	3559;64170;149233
KEGG:HSA05323	KEGG:RHEUMATOID ARTHRITIS	86	0.0706105	0.466576	8600;6347
GO:0071496	GO:CELLULAR RESPONSE TO EXTERNAL STIMULUS	190	0.07208	0.475136	1201;5734;55054
GO:0045926	GO:NEGATIVE REGULATION OF GROWTH	191	0.0729731	0.479447	3586;4088;64127
REACT:360	EICOSANOID LIGAND-BINDING RECEPTORS	15	0.0734368	0.479447	5734
REACT:890	PROLACTIN RECEPTOR SIGNALING	15	0.0734368	0.479447	3717
BIOC:93	BIOC:IL3_PATHWAY	15	0.0734368	0.479447	3717
GO:0006066	GO:ALCOHOL METABOLIC PROCESS	312	0.0738988	0.481312	1050;1201;55911;253430
GO:0044706	GO:MULTI-MULTICELLULAR ORGANISM PROCESS	193	0.0747743	0.483707	639;4012;6347
GO:0030136	GO:CLATHRIN-COATED VESICLE	193	0.0747743	0.483707	1201;120892;163486
GO:0010942	GO:POSITIVE REGULATION OF CELL DEATH	444	0.0747982	0.483707	3559;3586;3717;4088;120892
GO:0004857	GO:ENZYME INHIBITOR ACTIVITY	316	0.0766391	0.49444	2646;10221;11116;25824
GO:0031329	GO:REGULATION OF CELLULAR CATABOLIC PROCESS	449	0.077631	0.499658	1201;3586;8477;10221;120892
REACT:612	JNK (C-JUN KINASES) PHOSPHORYLATION AND ACTIVATION MEDIATED BY ACTIVATED HUMAN TAK1	16	0.0781386	0.501742	64127
GO:0009897	GO:EXTERNAL SIDE OF PLASMA MEMBRANE	197	0.0784359	0.502468	3559;9173;23308
GO:0031400	GO:NEGATIVE REGULATION OF PROTEIN MODIFICATION PROCESS	319	0.0787279	0.503158	4088;10221;11116;84619
GO:0007186	GO:G-PROTEIN COUPLED RECEPTOR SIGNALING PATHWAY	591	0.0791626	0.503681	3717;5734;6347;8477;64407;120892
GO:0044057	GO:REGULATION OF SYSTEM PROCESS	452	0.0793585	0.503681	745;3586;3717;5155;6347
GO:0071560	GO:CELLULAR RESPONSE TO TRANSFORMING GROWTH FACTOR BETA STIMULUS	198	0.0793635	0.503681	4088;5155;6347
GO:0071559	GO:RESPONSE TO TRANSFORMING GROWTH FACTOR BETA STIMULUS	199	0.0802959	0.506068	4088;5155;6347
GO:0097194	GO:EXECUTION PHASE OF APOPTOSIS	199	0.0802959	0.506068	3717;6304;8453
KEGG:HSA05169	KEGG:EPSTEIN-BARR VIRUS INFECTION	199	0.0802959	0.506068	3586;7297;6774
GO:0001763	GO:MORPHOGENESIS OF A BRANCHING STRUCTURE	200	0.0812331	0.510795	3586;5155;120892
KEGG:HSA04614	KEGG:RENIN-ANGIOTENSIN SYSTEM	17	0.0828169	0.515999	4012
REACT:319	DESTABILIZATION OF MRNA BY BUTYRATE RESPONSE FACTOR 1 (BRF1)	17	0.0828169	0.515999	677
REACT:1338	ACTIVATED TAK1 MEDIATES P38 MAPK ACTIVATION	17	0.0828169	0.515999	64127
BIOC:135	BIOC:CCR5_PATHWAY	17	0.0828169	0.515999	6347
GO:0034470	GO:NCRNA PROCESSING	203	0.0840735	0.522635	4088;54901;150962
GO:0097190	GO:APOPTOTIC SIGNALING PATHWAY	204	0.0850298	0.526182	3717;4088;8453
GO:1900117	GO:REGULATION OF EXECUTION PHASE OF APOPTOSIS	204	0.0850298	0.526182	3717;4088;8453
GO:0060429	GO:EPITHELIUM DEVELOPMENT	606	0.0868485	0.536221	3586;3717;4088;5155;8600;253430
NCI:91	NCI:HYPOXIC AND OXYGEN HOMEOSTASIS REGULATION OF HIF-1-ALPHA	18	0.0874718	0.537636	8453
REACT:799	OXYGEN-DEPENDENT PROLINE HYDROXYLATION OF HYPOXIA-INDUCIBLE FACTOR ALPHA	18	0.0874718	0.537636	8453
GO:0051336	GO:REGULATION OF HYDROLASE ACTIVITY	755	0.0878859	0.538968	3717;4088;6347;8477;9966;25824;120892
GO:0030029	GO:ACTIN FILAMENT-BASED PROCESS	467	0.0883061	0.54033	3717;4088;5155;5734;8477
GO:0048471	GO:PERINUCLEAR REGION OF CYTOPLASM	470	0.0901571	0.547604	4012;11116;25824;26191;80762
GO:0032970	GO:REGULATION OF ACTIN FILAMENT-BASED PROCESS	210	0.090865	0.547604	4088;5734;8477
NCI:45	NCI:CXCR4-MEDIATED SIGNALING EVENTS	100	0.0914555	0.547604	3717;6774
GO:0010638	GO:POSITIVE REGULATION OF ORGANELLE ORGANIZATION	211	0.0918536	0.547604	4088;5155;8477
GO:0019882	GO:ANTIGEN PROCESSING AND PRESENTATION	211	0.0918536	0.547604	4012;64127;64167
GO:0031644	GO:REGULATION OF NEUROLOGICAL SYSTEM PROCESS	211	0.0918536	0.547604	745;3586;6347
REACT:116	ANTIGEN PROCESSING: UBIQUITINATION & PROTEASOME DEGRADATION	211	0.0918536	0.547604	8453;4012;7332
NCI:196	NCI:REGULATION OF CYTOPLASMIC AND NUCLEAR SMAD2/3 SIGNALING	19	0.0921033	0.547604	4088
REACT:1099	SIGNALING BY NODAL	19	0.0921033	0.547604	4088
BIOC:40	BIOC:TID_PATHWAY	19	0.0921033	0.547604	3717
BIOC:64	BIOC:EPO_PATHWAY	19	0.0921033	0.547604	3717
BIOC:195	BIOC:TGFB_PATHWAY	19	0.0921033	0.547604	4088
BIOC:199	BIOC:CTLA4_PATHWAY	19	0.0921033	0.547604	23308
GO:0008238	GO:EXOPEPTIDASE ACTIVITY	101	0.0930071	0.551775	4012;64167
GO:0009790	GO:EMBRYO DEVELOPMENT	921	0.0942907	0.557391	639;1050;1788;3586;4088;5155;57178;253430
GO:0006664	GO:GLYCOLIPID METABOLIC PROCESS	102	0.0945665	0.557391	1201;2581
GO:0051495	GO:POSITIVE REGULATION OF CYTOSKELETON ORGANIZATION	102	0.0945665	0.557391	4088;8477
GO:0044212	GO:TRANSCRIPTION REGULATORY REGION DNA BINDING	342	0.0956751	0.559378	1050;4088;6774;25824
GO:0006959	GO:HUMORAL IMMUNE RESPONSE	103	0.0961334	0.559378	6347;64127
GO:0031331	GO:POSITIVE REGULATION OF CELLULAR CATABOLIC PROCESS	103	0.0961334	0.559378	10221;120892
GO:1901215	GO:NEGATIVE REGULATION OF NEURON DEATH	103	0.0961334	0.559378	1201;3717
GO:0004725	GO:PROTEIN TYROSINE PHOSPHATASE ACTIVITY	103	0.0961334	0.559378	5771;26191
GO:0005057	GO:RECEPTOR SIGNALING PROTEIN ACTIVITY	103	0.0961334	0.559378	4088;9173
GO:0007169	GO:TRANSMEMBRANE RECEPTOR PROTEIN TYROSINE KINASE SIGNALING PATHWAY	624	0.0966014	0.560905	3717;5155;5771;6347;6774;84619
GO:0048565	GO:DIGESTIVE TRACT DEVELOPMENT	104	0.0977079	0.566125	4088;159296
GO:0006605	GO:PROTEIN TARGETING	484	0.0990621	0.572755	2646;3586;3717;4088;6774
GO:0019838	GO:GROWTH FACTOR BINDING	105	0.0992897	0.572857	3559;5155
GO:0008277	GO:REGULATION OF G-PROTEIN COUPLED RECEPTOR PROTEIN SIGNALING PATHWAY	106	0.100879	0.575915	64407;120892
GO:0008360	GO:REGULATION OF CELL SHAPE	106	0.100879	0.575915	6347;6354
GO:0010212	GO:RESPONSE TO IONIZING RADIATION	106	0.100879	0.575915	6347;6354
GO:0048747	GO:MUSCLE FIBER DEVELOPMENT	106	0.100879	0.575915	120892;284358
KEGG:HSA04066	KEGG:HIF-1 SIGNALING PATHWAY	106	0.100879	0.575915	8453;6774
NCI:189	NCI:S1P1 PATHWAY	21	0.101297	0.575915	5155
BIOC:51	BIOC:CYTOKINE_PATHWAY	21	0.101297	0.575915	3586
GO:0000975	GO:REGULATORY REGION DNA BINDING	350	0.101946	0.576607	1050;4088;6774;25824
GO:0001067	GO:REGULATORY REGION NUCLEIC ACID BINDING	350	0.101946	0.576607	1050;4088;6774;25824
GO:0010810	GO:REGULATION OF CELL-SUBSTRATE ADHESION	107	0.102475	0.576607	3717;4088
GO:0033002	GO:MUSCLE CELL PROLIFERATION	107	0.102475	0.576607	5155;10221
GO:0051651	GO:MAINTENANCE OF LOCATION IN CELL	107	0.102475	0.576607	3586;11116
GO:0016202	GO:REGULATION OF STRIATED MUSCLE TISSUE DEVELOPMENT	108	0.104078	0.583223	4088;284358
GO:1901861	GO:REGULATION OF MUSCLE TISSUE DEVELOPMENT	108	0.104078	0.583223	4088;284358
GO:0050778	GO:POSITIVE REGULATION OF IMMUNE RESPONSE	353	0.104346	0.583524	26191;64127;64170;149233
GO:0006109	GO:REGULATION OF CARBOHYDRATE METABOLIC PROCESS	109	0.105688	0.583615	2646;5155
GO:0042594	GO:RESPONSE TO STARVATION	109	0.105688	0.583615	1201;55054
GO:0043491	GO:PROTEIN KINASE B SIGNALING CASCADE	109	0.105688	0.583615	6347;8600
GO:0048634	GO:REGULATION OF MUSCLE ORGAN DEVELOPMENT	109	0.105688	0.583615	4088;284358
BIOC:54	BIOC:DC_PATHWAY	22	0.105859	0.583615	3586
BIOC:92	BIOC:IL2_PATHWAY	22	0.105859	0.583615	3559
BIOC:166	BIOC:HER2_PATHWAY	22	0.105859	0.583615	6774
GO:0001894	GO:TISSUE HOMEOSTASIS	110	0.107305	0.588382	8600;25824
GO:0045185	GO:MAINTENANCE OF PROTEIN LOCATION	110	0.107305	0.588382	3586;11116
GO:0070647	GO:PROTEIN MODIFICATION BY SMALL PROTEIN CONJUGATION OR REMOVAL	643	0.107513	0.588382	4012;7332;8453;29761;80762;120892
GO:0046982	GO:PROTEIN HETERODIMERIZATION ACTIVITY	357	0.107586	0.588382	1050;5155;10320;22806
NCI:147	NCI:CANONICAL NF-KAPPAB PATHWAY	23	0.110398	0.595103	64127
REACT:337	DOWNREGULATION OF SMAD2/3:SMAD4 TRANSCRIPTIONAL ACTIVITY	23	0.110398	0.595103	4088
BIOC:105	BIOC:GLEEVEC_PATHWAY	23	0.110398	0.595103	3717
GO:0022612	GO:GLAND MORPHOGENESIS	112	0.11056	0.595103	5155;159296
GO:0031669	GO:CELLULAR RESPONSE TO NUTRIENT LEVELS	112	0.11056	0.595103	1201;55054
GO:0035303	GO:REGULATION OF DEPHOSPHORYLATION	112	0.11056	0.595103	3717;4088
GO:0005795	GO:GOLGI STACK	112	0.11056	0.595103	1201;2524
GO:0005802	GO:TRANS-GOLGI NETWORK	112	0.11056	0.595103	1201;120892
GO:0008645	GO:HEXOSE TRANSPORT	113	0.112196	0.599186	2646;55600
GO:0015758	GO:GLUCOSE TRANSPORT	113	0.112196	0.599186	2646;55600
GO:0035264	GO:MULTICELLULAR ORGANISM GROWTH	113	0.112196	0.599186	6774;10320
GO:0055123	GO:DIGESTIVE SYSTEM DEVELOPMENT	113	0.112196	0.599186	4088;159296
GO:0008203	GO:CHOLESTEROL METABOLIC PROCESS	114	0.11384	0.605591	1050;55911
GO:0019887	GO:PROTEIN KINASE REGULATOR ACTIVITY	114	0.11384	0.605591	10221;11116
GO:0002757	GO:IMMUNE RESPONSE-ACTIVATING SIGNAL TRANSDUCTION	233	0.114703	0.607758	26191;64127;64170
REACT:114	ANTIGEN PRESENTATION: FOLDING, ASSEMBLY AND PEPTIDE LOADING OF CLASS I MHC	24	0.114915	0.607758	64167
BIOC:125	BIOC:NTHI_PATHWAY	24	0.114915	0.607758	4088
GO:0015749	GO:MONOSACCHARIDE TRANSPORT	115	0.115489	0.608436	2646;55600
GO:0043433	GO:NEGATIVE REGULATION OF SEQUENCE-SPECIFIC DNA BINDING TRANSCRIPTION FACTOR ACTIVITY	115	0.115489	0.608436	10221;64127
GO:0048469	GO:CELL MATURATION	116	0.117145	0.61597	1050;120892
GO:0097193	GO:INTRINSIC APOPTOTIC SIGNALING PATHWAY	117	0.118807	0.61952	3717;8453
REACT:59	ACTIVATION OF GENES BY ATF4	25	0.119409	0.61952	6347
REACT:224	CELLULAR RESPONSE TO HYPOXIA	25	0.119409	0.61952	8453
REACT:225	CELLULAR RESPONSES TO STRESS	25	0.119409	0.61952	8453
REACT:969	REGULATION OF HYPOXIA-INDUCIBLE FACTOR (HIF) BY OXYGEN	25	0.119409	0.61952	8453
REACT:970	REGULATION OF IFNA SIGNALING	25	0.119409	0.61952	7297
REACT:1191	TAK1 ACTIVATES NFKB BY PHOSPHORYLATION AND ACTIVATION OF IKKS COMPLEX	25	0.119409	0.61952	64127
GO:0004222	GO:METALLOENDOPEPTIDASE ACTIVITY	118	0.120474	0.622679	4012;64167
KEGG:HSA05012	KEGG:PARKINSON'S DISEASE	118	0.120474	0.622679	120892;7332
GO:0033365	GO:PROTEIN LOCALIZATION TO ORGANELLE	516	0.121019	0.624314	2646;3586;3717;4088;6774
GO:0007005	GO:MITOCHONDRION ORGANIZATION	239	0.121279	0.624475	1050;4088;120892
GO:0030135	GO:COATED VESICLE	240	0.122389	0.629001	1201;120892;163486
GO:0004175	GO:ENDOPEPTIDASE ACTIVITY	376	0.123591	0.629553	327;4012;4485;64167
GO:0016125	GO:STEROL METABOLIC PROCESS	120	0.123827	0.629553	1050;55911
KEGG:HSA04142	KEGG:LYSOSOME	120	0.123827	0.629553	2581;1201
KEGG:HSA00601	KEGG:GLYCOSPHINGOLIPID BIOSYNTHESIS - LACTO AND NEOLACTO SERIES	26	0.12388	0.629553	2524
NCI:108	NCI:IL3-MEDIATED SIGNALING EVENTS	26	0.12388	0.629553	3717
REACT:338	DOWNREGULATION OF TGF-BETA RECEPTOR SIGNALING	26	0.12388	0.629553	4088
GO:0006665	GO:SPHINGOLIPID METABOLIC PROCESS	121	0.125512	0.636632	1201;2581
GO:0032868	GO:RESPONSE TO INSULIN STIMULUS	243	0.12574	0.636632	3586;5155;5771
GO:0002009	GO:MORPHOGENESIS OF AN EPITHELIUM	382	0.128848	0.647759	3586;4088;5155;253430
GO:0006399	GO:TRNA METABOLIC PROCESS	123	0.128899	0.647759	54901;150962
GO:0072593	GO:REACTIVE OXYGEN SPECIES METABOLIC PROCESS	123	0.128899	0.647759	5155;25824
GO:0002764	GO:IMMUNE RESPONSE-REGULATING SIGNALING PATHWAY	246	0.129125	0.647759	26191;64127;64170
GO:0072001	GO:RENAL SYSTEM DEVELOPMENT	246	0.129125	0.647759	4088;5155;120892
GO:0006325	GO:CHROMATIN ORGANIZATION	528	0.129805	0.649977	1788;3717;6304;10320;56946
GO:0030100	GO:REGULATION OF ENDOCYTOSIS	124	0.130601	0.651572	6347;64127
GO:0043414	GO:MACROMOLECULE METHYLATION	124	0.130601	0.651572	1788;6304
GO:1901615	GO:ORGANIC HYDROXY COMPOUND METABOLIC PROCESS	386	0.132405	0.653956	1050;1201;55911;253430
KEGG:HSA05310	KEGG:ASTHMA	28	0.132756	0.653956	3586
NCI:140	NCI:NECTIN ADHESION PATHWAY	28	0.132756	0.653956	5155
REACT:804	PERK REGULATED GENE EXPRESSION	28	0.132756	0.653956	6347
BIOC:35	BIOC:G1_PATHWAY	28	0.132756	0.653956	4088
BIOC:66	BIOC:ERK_PATHWAY	28	0.132756	0.653956	6774
BIOC:81	BIOC:GH_PATHWAY	28	0.132756	0.653956	3717
REACT:1054	SLC-MEDIATED TRANSMEMBRANE TRANSPORT	250	0.133688	0.656962	2646;114134;389015
GO:0005615	GO:EXTRACELLULAR SPACE	843	0.134909	0.656962	3586;6347;6354;8600;8995;9966;55911
GO:0033500	GO:CARBOHYDRATE HOMEOSTASIS	127	0.135737	0.656962	2646;6774
GO:0042593	GO:GLUCOSE HOMEOSTASIS	127	0.135737	0.656962	2646;6774
GO:0051048	GO:NEGATIVE REGULATION OF SECRETION	127	0.135737	0.656962	3586;5734
NCI:28	NCI:BARD1 SIGNALING EVENTS	29	0.137161	0.656962	7332
NCI:116	NCI:INSULIN-MEDIATED GLUCOSE TRANSPORT	29	0.137161	0.656962	4012
REACT:968	REGULATION OF GLUCOKINASE BY GLUCOKINASE REGULATORY PROTEIN	29	0.137161	0.656962	2646
REACT:1058	SMAD2/SMAD3:SMAD4 HETEROTRIMER REGULATES TRANSCRIPTION	29	0.137161	0.656962	4088
REACT:1193	TGF-BETA RECEPTOR SIGNALING ACTIVATES SMADS	29	0.137161	0.656962	4088
BIOC:52	BIOC:INFLAM_PATHWAY	29	0.137161	0.656962	3586
BIOC:178	BIOC:NKT_PATHWAY	29	0.137161	0.656962	8809
GO:0002221	GO:PATTERN RECOGNITION RECEPTOR SIGNALING PATHWAY	128	0.137459	0.656962	64127;64170
GO:0009636	GO:RESPONSE TO TOXIN	128	0.137459	0.656962	3717;6347
GO:0018105	GO:PEPTIDYL-SERINE PHOSPHORYLATION	128	0.137459	0.656962	5155;120892
GO:0030879	GO:MAMMARY GLAND DEVELOPMENT	128	0.137459	0.656962	3717;8600
GO:0008201	GO:HEPARIN BINDING	128	0.137459	0.656962	6347;6354
GO:0006979	GO:RESPONSE TO OXIDATIVE STRESS	254	0.138307	0.65986	3717;25824;120892
GO:0040029	GO:REGULATION OF GENE EXPRESSION, EPIGENETIC	129	0.139186	0.662894	1788;4088
GO:0016032	GO:VIRAL REPRODUCTION	694	0.139813	0.664722	1050;4088;6304;6347;6774;8453
GO:0000139	GO:GOLGI MEMBRANE	542	0.140416	0.665984	1201;2524;5155;80762;345611
GO:0044764	GO:MULTI-ORGANISM CELLULAR PROCESS	696	0.141166	0.665984	1050;4088;6304;6347;6774;8453
GO:0016567	GO:PROTEIN UBIQUITINATION	543	0.141189	0.665984	4012;7332;8453;80762;120892
KEGG:HSA04710	KEGG:CIRCADIAN RHYTHM	30	0.141543	0.665984	8863
NCI:107	NCI:IL2 SIGNALING EVENTS MEDIATED BY STAT5	30	0.141543	0.665984	3559
REACT:37	ACTIVATED NOTCH1 TRANSMITS SIGNAL TO THE NUCLEUS	30	0.141543	0.665984	1272
GO:0042802	GO:IDENTICAL PROTEIN BINDING	855	0.142151	0.667696	1050;4088;5155;11116;22806;64170;120892
GO:0051276	GO:CHROMOSOME ORGANIZATION	698	0.142524	0.667759	1788;3717;6304;10320;56946;150280
GO:0032388	GO:POSITIVE REGULATION OF INTRACELLULAR TRANSPORT	131	0.142654	0.667759	3717;4088
REACT:465	GPCR LIGAND BINDING	399	0.144242	0.673599	6347;6354;8477;5734
GO:0002758	GO:INNATE IMMUNE RESPONSE-ACTIVATING SIGNAL TRANSDUCTION	132	0.144396	0.673599	64127;64170
GO:0048610	GO:CELLULAR PROCESS INVOLVED IN REPRODUCTION	549	0.145863	0.674822	639;1788;57178;124626;150280
NCI:204	NCI:CALCIUM SIGNALING IN THE CD4+ TCR PATHWAY	31	0.145903	0.674822	3559
BIOC:60	BIOC:EGF_PATHWAY	31	0.145903	0.674822	6774
GO:0009612	GO:RESPONSE TO MECHANICAL STIMULUS	133	0.146141	0.674822	5734;6347
KEGG:HSA04380	KEGG:OSTEOCLAST DIFFERENTIATION	133	0.146141	0.674822	8600;7297
KEGG:HSA05160	KEGG:HEPATITIS C	133	0.146141	0.674822	7297;6774
GO:0005773	GO:VACUOLE	402	0.147033	0.67604	1201;2581;55054;345611
GO:0070011	GO:PEPTIDASE ACTIVITY, ACTING ON L-AMINO ACID PEPTIDES	551	0.147436	0.67604	327;4012;4485;29761;64167
KEGG:HSA05166	KEGG:HTLV-I INFECTION	262	0.147708	0.67604	4088;3559;5155
GO:0031398	GO:POSITIVE REGULATION OF PROTEIN UBIQUITINATION	134	0.147892	0.67604	80762;120892
GO:0055002	GO:STRIATED MUSCLE CELL DEVELOPMENT	134	0.147892	0.67604	120892;284358
GO:0019207	GO:KINASE REGULATOR ACTIVITY	134	0.147892	0.67604	10221;11116
GO:0032386	GO:REGULATION OF INTRACELLULAR TRANSPORT	263	0.148897	0.6795	3586;3717;4088
GO:0016773	GO:PHOSPHOTRANSFERASE ACTIVITY, ALCOHOL GROUP AS ACCEPTOR	708	0.149409	0.679951	3717;6347;7297;11116;120892;253430
GO:0031668	GO:CELLULAR RESPONSE TO EXTRACELLULAR STIMULUS	135	0.149646	0.679951	1201;55054
NCI:7	NCI:ALPHA-SYNUCLEIN SIGNALING	32	0.150242	0.679951	7332
NCI:65	NCI:EGF RECEPTOR (ERBB1) SIGNALING PATHWAY	32	0.150242	0.679951	6774
BIOC:134	BIOC:PDGF_PATHWAY	32	0.150242	0.679951	6774
GO:0007281	GO:GERM CELL DEVELOPMENT	136	0.151405	0.682949	639;124626
GO:0032259	GO:METHYLATION	136	0.151405	0.682949	1788;6304
KEGG:HSA04120	KEGG:UBIQUITIN MEDIATED PROTEOLYSIS	137	0.153168	0.689761	8453;7332
GO:0009615	GO:RESPONSE TO VIRUS	267	0.153688	0.690961	3559;64170;149233
NCI:61	NCI:EPO SIGNALING PATHWAY	33	0.154559	0.69201	3717
GO:0008643	GO:CARBOHYDRATE TRANSPORT	138	0.154935	0.69201	2646;55600
GO:0048015	GO:PHOSPHATIDYLINOSITOL-MEDIATED SIGNALING	138	0.154935	0.69201	3717;5155
GO:0048017	GO:INOSITOL LIPID-MEDIATED SIGNALING	138	0.154935	0.69201	3717;5155
GO:0030155	GO:REGULATION OF CELL ADHESION	269	0.156101	0.694943	3717;4088;8600
GO:0051493	GO:REGULATION OF CYTOSKELETON ORGANIZATION	269	0.156101	0.694943	4088;5734;8477
GO:0008217	GO:REGULATION OF BLOOD PRESSURE	139	0.156706	0.696501	5155;64167
GO:0002218	GO:ACTIVATION OF INNATE IMMUNE RESPONSE	140	0.158481	0.698901	64127;64170
GO:0007187	GO:G-PROTEIN COUPLED RECEPTOR SIGNALING PATHWAY, COUPLED TO CYCLIC NUCLEOTIDE SECOND MESSENGER	140	0.158481	0.698901	5734;6347
GO:0018209	GO:PEPTIDYL-SERINE MODIFICATION	140	0.158481	0.698901	5155;120892
KEGG:HSA04514	KEGG:CELL ADHESION MOLECULES (CAMS)	140	0.158481	0.698901	1272;23308
GO:0016569	GO:COVALENT CHROMATIN MODIFICATION	271	0.158527	0.698901	1788;3717;6304
KEGG:HSA05143	KEGG:AFRICAN TRYPANOSOMIASIS	34	0.158854	0.699213	3586
GO:0007167	GO:ENZYME LINKED RECEPTOR PROTEIN SIGNALING PATHWAY	883	0.159775	0.702135	3717;4088;5155;5771;6347;6774;84619
GO:0003690	GO:DOUBLE-STRANDED DNA BINDING	141	0.16026	0.703136	4088;6304
GO:0007178	GO:TRANSMEMBRANE RECEPTOR PROTEIN SERINE/THREONINE KINASE SIGNALING PATHWAY	273	0.160964	0.705091	4088;5155;6347
GO:0001649	GO:OSTEOBLAST DIFFERENTIATION	142	0.162043	0.706627	1050;4088
GO:0010001	GO:GLIAL CELL DIFFERENTIATION	142	0.162043	0.706627	745;6774
GO:0042391	GO:REGULATION OF MEMBRANE POTENTIAL	274	0.162188	0.706627	745;1201;120892
KEGG:HSA00270	KEGG:CYSTEINE AND METHIONINE METABOLISM	35	0.163127	0.706627	1788
KEGG:HSA05330	KEGG:ALLOGRAFT REJECTION	35	0.163127	0.706627	3586
NCI:67	NCI:ERBB4 SIGNALING EVENTS	35	0.163127	0.706627	3717
NCI:79	NCI:VALIDATED TRANSCRIPTIONAL TARGETS OF AP1 FAMILY MEMBERS FRA1 AND FRA2	35	0.163127	0.706627	6347
GO:0071375	GO:CELLULAR RESPONSE TO PEPTIDE HORMONE STIMULUS	276	0.164642	0.710932	3717;5771;6774
GO:1901653	GO:CELLULAR RESPONSE TO PEPTIDE	276	0.164642	0.710932	3717;5771;6774
GO:0043065	GO:POSITIVE REGULATION OF APOPTOTIC PROCESS	421	0.165187	0.712156	3559;3586;3717;4088
GO:0031225	GO:ANCHORED TO MEMBRANE	144	0.16562	0.712487	1272;55600
GO:0032844	GO:REGULATION OF HOMEOSTATIC PROCESS	277	0.165874	0.712487	745;3559;8600
GO:0008233	GO:PEPTIDASE ACTIVITY	574	0.166047	0.712487	327;4012;4485;29761;64167
GO:0001654	GO:EYE DEVELOPMENT	278	0.167108	0.712747	4088;6774;10320
GO:0043269	GO:REGULATION OF ION TRANSPORT	278	0.167108	0.712747	1272;5155;8600
GO:0006470	GO:PROTEIN DEPHOSPHORYLATION	145	0.167413	0.712747	5771;26191
GO:0010741	GO:NEGATIVE REGULATION OF INTRACELLULAR PROTEIN KINASE CASCADE	145	0.167413	0.712747	3586;9173
REACT:1084	SIGNALING BY ERBB4	145	0.167413	0.712747	3717;5155
GO:0032446	GO:PROTEIN MODIFICATION BY SMALL PROTEIN CONJUGATION	576	0.167709	0.712893	4012;7332;8453;80762;120892
GO:0045927	GO:POSITIVE REGULATION OF GROWTH	146	0.16921	0.717041	10320;11116
GO:0090287	GO:REGULATION OF CELLULAR RESPONSE TO GROWTH FACTOR STIMULUS	146	0.16921	0.717041	4088;5155
GO:0043523	GO:REGULATION OF NEURON APOPTOTIC PROCESS	147	0.171011	0.722427	1201;3717
GO:0000775	GO:CHROMOSOME, CENTROMERIC REGION	147	0.171011	0.722427	1788;10320
NCI:106	NCI:IL2 SIGNALING EVENTS MEDIATED BY PI3K	37	0.17161	0.722723	3559
BIOC:180	BIOC:MET_PATHWAY	37	0.17161	0.722723	6774
KEGG:HSA05161	KEGG:HEPATITIS B	148	0.172814	0.726672	6774;4088
GO:0004252	GO:SERINE-TYPE ENDOPEPTIDASE ACTIVITY	149	0.174621	0.73314	327;4485
REACT:121	APOPTOTIC CLEAVAGE OF CELLULAR PROTEINS	38	0.17582	0.733519	6304
REACT:503	GLYCOSPHINGOLIPID METABOLISM	38	0.17582	0.733519	2581
GO:0001655	GO:UROGENITAL SYSTEM DEVELOPMENT	285	0.175826	0.733519	4088;5155;120892
GO:0002253	GO:ACTIVATION OF IMMUNE RESPONSE	285	0.175826	0.733519	26191;64127;64170
GO:0007017	GO:MICROTUBULE-BASED PROCESS	432	0.176055	0.733519	1201;11116;23046;283234
GO:0043547	GO:POSITIVE REGULATION OF GTPASE ACTIVITY	150	0.176431	0.733964	8477;120892
REACT:341	DOWNSTREAM SIGNAL TRANSDUCTION	151	0.178244	0.73965	5155;6774
GO:0051051	GO:NEGATIVE REGULATION OF TRANSPORT	287	0.17834	0.73965	3586;5734;80762
GO:0019953	GO:SEXUAL REPRODUCTION	589	0.178673	0.739908	639;1788;6774;57178;124626
REACT:780	NUCLEAR SIGNALING BY ERBB4	39	0.180008	0.743395	3717
GO:0001508	GO:REGULATION OF ACTION POTENTIAL	152	0.18006	0.743395	745;1201
GO:0048514	GO:BLOOD VESSEL MORPHOGENESIS	437	0.181077	0.746463	677;5155;6347;57178
GO:0000151	GO:UBIQUITIN LIGASE COMPLEX	153	0.181879	0.747419	7332;8453
GO:0000790	GO:NUCLEAR CHROMATIN	153	0.181879	0.747419	1788;6304
GO:0034660	GO:NCRNA METABOLIC PROCESS	290	0.18213	0.747419	4088;54901;150962
GO:0030695	GO:GTPASE REGULATOR ACTIVITY	439	0.183099	0.750266	64407;117289;120892;163486
GO:0004672	GO:PROTEIN KINASE ACTIVITY	595	0.183826	0.751294	3717;6347;7297;11116;120892
REACT:491	GLUCOSE TRANSPORT	40	0.184176	0.751294	2646
REACT:600	INTERLEUKIN-1 SIGNALING	40	0.184176	0.751294	64127
GO:0031410	GO:CYTOPLASMIC VESICLE	922	0.185918	0.75707	1201;5155;25824;120892;124626;163486;345611
GO:0007423	GO:SENSORY ORGAN DEVELOPMENT	442	0.186147	0.75707	1050;4088;6774;10320
NCI:8	NCI:AMB2 INTEGRIN SIGNALING	41	0.188322	0.763643	4485
REACT:1261	TRANSCRIPTIONAL ACTIVITY OF SMAD2/SMAD3:SMAD4 HETEROTRIMER	41	0.188322	0.763643	4088
GO:0007565	GO:FEMALE PREGNANCY	157	0.189182	0.764858	639;4012
GO:1901214	GO:REGULATION OF NEURON DEATH	157	0.189182	0.764858	1201;3717
GO:0016301	GO:KINASE ACTIVITY	763	0.189856	0.766444	3717;6347;7297;11116;120892;253430
GO:0044344	GO:CELLULAR RESPONSE TO FIBROBLAST GROWTH FACTOR STIMULUS	158	0.191015	0.768715	5155;6347
GO:0016323	GO:BASOLATERAL PLASMA MEMBRANE	158	0.191015	0.768715	5155;389015
GO:0008134	GO:TRANSCRIPTION FACTOR BINDING	447	0.191263	0.768715	1050;4088;6774;10221
GO:0000785	GO:CHROMATIN	298	0.192344	0.770551	1788;6304;10320
REACT:522	HEXOSE TRANSPORT	42	0.192448	0.770551	2646
GO:0055001	GO:MUSCLE CELL DEVELOPMENT	159	0.19285	0.770551	120892;284358
GO:0071774	GO:RESPONSE TO FIBROBLAST GROWTH FACTOR STIMULUS	159	0.19285	0.770551	5155;6347
GO:0060589	GO:NUCLEOSIDE-TRIPHOSPHATASE REGULATOR ACTIVITY	450	0.194355	0.77449	64407;117289;120892;163486
GO:0051402	GO:NEURON APOPTOTIC PROCESS	160	0.194687	0.77449	1201;3717
GO:0015631	GO:TUBULIN BINDING	160	0.194687	0.77449	120892;283234
NCI:120	NCI:BETA3 INTEGRIN CELL SURFACE INTERACTIONS	43	0.196553	0.780776	5155
GO:0008083	GO:GROWTH FACTOR ACTIVITY	163	0.200212	0.792387	3586;5155
NCI:2	NCI:A6B1 AND A6B4 INTEGRIN SIGNALING	44	0.200637	0.792387	4485
NCI:96	NCI:FOXA2 AND FOXA3 TRANSCRIPTION FACTOR NETWORKS	44	0.200637	0.792387	1050
REACT:578	INOSITOL PHOSPHATE METABOLISM	44	0.200637	0.792387	253430
GO:0006643	GO:MEMBRANE LIPID METABOLIC PROCESS	164	0.202058	0.796845	1201;2581
GO:0004721	GO:PHOSPHOPROTEIN PHOSPHATASE ACTIVITY	165	0.203906	0.802973	5771;26191
GO:0006461	GO:PROTEIN COMPLEX ASSEMBLY	782	0.204755	0.805153	3717;4088;5734;8600;55054;64127
GO:0070271	GO:PROTEIN COMPLEX BIOGENESIS	784	0.206348	0.810153	3717;4088;5734;8600;55054;64127
GO:0014706	GO:STRIATED MUSCLE TISSUE DEVELOPMENT	309	0.20662	0.810153	4088;120892;284358
GO:0000209	GO:PROTEIN POLYUBIQUITINATION	167	0.207608	0.810534	4012;7332
GO:0045089	GO:POSITIVE REGULATION OF INNATE IMMUNE RESPONSE	167	0.207608	0.810534	64127;64170
GO:1901681	GO:SULFUR COMPOUND BINDING	167	0.207608	0.810534	6347;6354
KEGG:HSA00600	KEGG:SPHINGOLIPID METABOLISM	46	0.208745	0.812645	2581
BIOC:109	BIOC:KERATINOCYTE_PATHWAY	46	0.208745	0.812645	1050
GO:0005788	GO:ENDOPLASMIC RETICULUM LUMEN	168	0.209462	0.813119	5155;64167
GO:0008236	GO:SERINE-TYPE PEPTIDASE ACTIVITY	168	0.209462	0.813119	327;4485
GO:1901342	GO:REGULATION OF VASCULATURE DEVELOPMENT	169	0.211318	0.817995	5155;6347
GO:0043235	GO:RECEPTOR COMPLEX	169	0.211318	0.817995	4088;149233
GO:0017171	GO:SERINE HYDROLASE ACTIVITY	170	0.213175	0.824016	327;4485
GO:0005635	GO:NUCLEAR ENVELOPE	316	0.215831	0.833103	327;4088;11262
GO:0007346	GO:REGULATION OF MITOTIC CELL CYCLE	318	0.21848	0.842134	4088;5155;7332
GO:0007018	GO:MICROTUBULE-BASED MOVEMENT	174	0.220621	0.843749	1201;23046
GO:0051640	GO:ORGANELLE LOCALIZATION	174	0.220621	0.843749	1201;120892
REACT:1110	SIGNALING BY PDGF	174	0.220621	0.843749	5155;6774
NCI:15	NCI:ARF6 TRAFFICKING EVENTS	49	0.220754	0.843749	3559
NCI:78	NCI:FOXO FAMILY SIGNALING	49	0.220754	0.843749	4485
REACT:641	MAP KINASE ACTIVATION IN TLR CASCADE	49	0.220754	0.843749	64127
GO:0060537	GO:MUSCLE TISSUE DEVELOPMENT	321	0.222465	0.847915	4088;120892;284358
GO:0044440	GO:ENDOSOMAL PART	321	0.222465	0.847915	3717;4012;80762
GO:0021700	GO:DEVELOPMENTAL MATURATION	176	0.224352	0.853915	1050;120892
KEGG:HSA05320	KEGG:AUTOIMMUNE THYROID DISEASE	50	0.224717	0.854111	3586
GO:0003007	GO:HEART MORPHOGENESIS	178	0.228089	0.862124	4088;57178
GO:0051098	GO:REGULATION OF BINDING	178	0.228089	0.862124	3717;4088
GO:0051235	GO:MAINTENANCE OF LOCATION	178	0.228089	0.862124	3586;11116
REACT:835	PEPTIDE LIGAND-BINDING RECEPTORS	178	0.228089	0.862124	6347;6354
REACT:1271	TRANSLOCATION OF GLUT4 TO THE PLASMA MEMBRANE	51	0.228659	0.863087	4012
KEGG:HSA05202	KEGG:TRANSCRIPTIONAL MISREGULATION IN CANCER	179	0.229959	0.866792	5155;1050
GO:0048729	GO:TISSUE MORPHOGENESIS	485	0.231519	0.871471	3586;4088;5155;253430
NCI:18	NCI:REGULATION OF ANDROGEN RECEPTOR ACTIVITY	52	0.232583	0.872466	1050
REACT:122	APOPTOTIC EXECUTION PHASE	52	0.232583	0.872466	6304
GO:0007519	GO:SKELETAL MUSCLE TISSUE DEVELOPMENT	181	0.233702	0.872466	120892;284358
GO:0048002	GO:ANTIGEN PROCESSING AND PRESENTATION OF PEPTIDE ANTIGEN	181	0.233702	0.872466	4012;64167
GO:0051480	GO:CYTOSOLIC CALCIUM ION HOMEOSTASIS	181	0.233702	0.872466	1201;3717
GO:0008237	GO:METALLOPEPTIDASE ACTIVITY	181	0.233702	0.872466	4012;64167
GO:0048609	GO:MULTICELLULAR ORGANISMAL REPRODUCTIVE PROCESS	651	0.234385	0.873821	639;1788;6347;57178;124626
GO:0031396	GO:REGULATION OF PROTEIN UBIQUITINATION	182	0.235575	0.876904	80762;120892
GO:0003682	GO:CHROMATIN BINDING	331	0.235855	0.876904	1788;4088;6304
KEGG:HSA05150	KEGG:STAPHYLOCOCCUS AUREUS INFECTION	53	0.236486	0.878055	3586
GO:0044431	GO:GOLGI APPARATUS PART	654	0.237205	0.879239	1201;2524;5155;80762;345611
GO:0005085	GO:GUANYL-NUCLEOTIDE EXCHANGE FACTOR ACTIVITY	183	0.237449	0.879239	117289;163486
GO:0045202	GO:SYNAPSE	492	0.239165	0.882589	1201;8927;80315;120892
GO:0010959	GO:REGULATION OF METAL ION TRANSPORT	184	0.239324	0.882589	1272;5155
REACT:437	G ALPHA (Q) SIGNALLING EVENTS	184	0.239324	0.882589	8477;64407
NCI:174	NCI:RAC1 SIGNALING PATHWAY	54	0.24037	0.884056	6774
NCI:209	NCI:TGF-BETA RECEPTOR SIGNALING	54	0.24037	0.884056	4088
GO:0010769	GO:REGULATION OF CELL MORPHOGENESIS INVOLVED IN DIFFERENTIATION	186	0.243076	0.892807	4088;120892
GO:0032504	GO:MULTICELLULAR ORGANISM REPRODUCTION	661	0.243823	0.893452	639;1788;6347;57178;124626
GO:0051259	GO:PROTEIN OLIGOMERIZATION	337	0.243959	0.893452	8600;55054;64127
NCI:34	NCI:CASPASE CASCADE IN APOPTOSIS	55	0.244234	0.893452	6304
GO:0001568	GO:BLOOD VESSEL DEVELOPMENT	497	0.244664	0.893827	677;5155;6347;57178
GO:0046883	GO:REGULATION OF HORMONE SECRETION	188	0.246832	0.899337	3717;8600
GO:0060538	GO:SKELETAL MUSCLE ORGAN DEVELOPMENT	188	0.246832	0.899337	120892;284358
GO:0061138	GO:MORPHOGENESIS OF A BRANCHING EPITHELIUM	189	0.24871	0.903768	3586;5155
GO:0005769	GO:EARLY ENDOSOME	189	0.24871	0.903768	1201;4012
GO:0007517	GO:MUSCLE ORGAN DEVELOPMENT	342	0.250748	0.909962	4088;120892;284358
GO:0060284	GO:REGULATION OF CELL DEVELOPMENT	503	0.251302	0.91076	1272;4088;120892;284358
NCI:17	NCI:COREGULATION OF ANDROGEN RECEPTOR ACTIVITY	57	0.251905	0.911267	57178
GO:0008015	GO:BLOOD CIRCULATION	343	0.25211	0.911267	3717;5155;64167
GO:0003013	GO:CIRCULATORY SYSTEM PROCESS	344	0.253472	0.913955	3717;5155;64167
GO:0033043	GO:REGULATION OF ORGANELLE ORGANIZATION	505	0.253523	0.913955	4088;5155;5734;8477
GO:0060249	GO:ANATOMICAL STRUCTURE HOMEOSTASIS	192	0.254349	0.915062	8600;25824
GO:0006644	GO:PHOSPHOLIPID METABOLIC PROCESS	345	0.254836	0.915062	1201;2581;5155
KEGG:HSA04151	KEGG:PI3K-AKT SIGNALING PATHWAY	345	0.254836	0.915062	5155;3559;3717
GO:0007276	GO:GAMETE GENERATION	508	0.256863	0.92113	639;1788;57178;124626
GO:0042578	GO:PHOSPHORIC ESTER HYDROLASE ACTIVITY	347	0.257567	0.92244	5334;5771;26191
NCI:76	NCI:FGF SIGNALING PATHWAY	59	0.259498	0.926925	6774
NCI:148	NCI:NOTCH SIGNALING PATHWAY	59	0.259498	0.926925	1272
GO:0031965	GO:NUCLEAR MEMBRANE	196	0.261872	0.932962	327;4088
REACT:733	NGF SIGNALLING VIA TRKA FROM THE PLASMA MEMBRANE	196	0.261872	0.932962	5155;6774
NCI:216	NCI:NEUROTROPHIC FACTOR-MEDIATED TRK RECEPTOR SIGNALING	60	0.263267	0.936707	6774
GO:0051969	GO:REGULATION OF TRANSMISSION OF NERVE IMPULSE	197	0.263753	0.937217	745;6347
GO:0044087	GO:REGULATION OF CELLULAR COMPONENT BIOGENESIS	353	0.265784	0.943205	4088;5734;8477
GO:0016023	GO:CYTOPLASMIC MEMBRANE-BOUNDED VESICLE	856	0.266471	0.943894	1201;5155;120892;124626;163486;345611
KEGG:HSA00562	KEGG:INOSITOL PHOSPHATE METABOLISM	61	0.267016	0.943894	253430
KEGG:HSA05131	KEGG:SHIGELLOSIS	61	0.267016	0.943894	64127
GO:0044456	GO:SYNAPSE PART	355	0.268531	0.948021	1201;8927;120892
KEGG:HSA05210	KEGG:COLORECTAL CANCER	62	0.270746	0.950922	4088
NCI:53	NCI:ENDOTHELINS	62	0.270746	0.950922	3717
REACT:634	LOSS OF NLP FROM MITOTIC CENTROSOMES	62	0.270746	0.950922	11116
REACT:635	LOSS OF PROTEINS REQUIRED FOR INTERPHASE MICROTUBULE ORGANIZATION├é┬áFROM THE CENTROSOME	62	0.270746	0.950922	11116
GO:0001944	GO:VASCULATURE DEVELOPMENT	522	0.272569	0.955424	677;5155;6347;57178
GO:0007417	GO:CENTRAL NERVOUS SYSTEM DEVELOPMENT	691	0.272728	0.955424	745;1272;6774;10320;120892
GO:0001822	GO:KIDNEY DEVELOPMENT	203	0.275043	0.959836	5155;120892
GO:0061448	GO:CONNECTIVE TISSUE DEVELOPMENT	203	0.275043	0.959836	4088;5155
KEGG:HSA04144	KEGG:ENDOCYTOSIS	203	0.275043	0.959836	4088;3559
NCI:179	NCI:REGULATION OF RETINOBLASTOMA PROTEIN	64	0.278151	0.968207	1050
REACT:596	INTERFERON ALPHA/BETA SIGNALING	64	0.278151	0.968207	7297
REACT:481	GASTRIN-CREB SIGNALLING PATHWAY VIA PKC AND MAPK	205	0.278805	0.969248	8477;64407
GO:0006897	GO:ENDOCYTOSIS	363	0.279551	0.970606	1201;6347;64127
GO:0016049	GO:CELL GROWTH	364	0.280933	0.973547	4088;5155;11116
KEGG:HSA05214	KEGG:GLIOMA	65	0.281825	0.973547	5155
NCI:92	NCI:HIF-1-ALPHA TRANSCRIPTION FACTOR NETWORK	65	0.281825	0.973547	4088
REACT:270	COSTIMULATION BY THE CD28 FAMILY	65	0.281825	0.973547	23308
GO:0006869	GO:LIPID TRANSPORT	207	0.282567	0.974873	8600;55911
NCI:87	NCI:SIGNALING EVENTS MEDIATED BY HDAC CLASS I	66	0.285481	0.982445	6774
NCI:208	NCI:REGULATION OF TELOMERASE	66	0.285481	0.982445	4088
GO:0031301	GO:INTEGRAL TO ORGANELLE MEMBRANE	209	0.286327	0.984113	1201;2524
NCI:36	NCI:DOWNSTREAM SIGNALING IN NAIVE CD8+ T CELLS	67	0.289119	0.98997	3559
REACT:1114	SIGNALING BY TGF-BETA RECEPTOR COMPLEX	67	0.289119	0.98997	4088
REACT:1197	TRAF6 MEDIATED INDUCTION OF PROINFLAMMATORY CYTOKINES	67	0.289119	0.98997	64127
GO:0010975	GO:REGULATION OF NEURON PROJECTION DEVELOPMENT	211	0.290085	0.992033	1272;120892
GO:0006310	GO:DNA RECOMBINATION	212	0.291964	0.997208	3586;80762
GO:0006886	GO:INTRACELLULAR PROTEIN TRANSPORT	711	0.292413	0.997495	2646;3586;3717;4088;6774
GO:0016772	GO:TRANSFERASE ACTIVITY, TRANSFERRING PHOSPHORUS-CONTAINING GROUPS	887	0.293705	1	3717;6347;7297;11116;120892;253430
GO:0015849	GO:ORGANIC ACID TRANSPORT	216	0.299472	1	1201;8600
GO:0019216	GO:REGULATION OF LIPID METABOLIC PROCESS	216	0.299472	1	5155;64127
GO:0046942	GO:CARBOXYLIC ACID TRANSPORT	216	0.299472	1	1201;8600
REACT:1135	SPHINGOLIPID METABOLISM	70	0.299923	1	2581
GO:0060627	GO:REGULATION OF VESICLE-MEDIATED TRANSPORT	217	0.301347	1	6347;64127
GO:0051146	GO:STRIATED MUSCLE CELL DIFFERENTIATION	218	0.303221	1	120892;284358
GO:0043566	GO:STRUCTURE-SPECIFIC DNA BINDING	218	0.303221	1	4088;6304
GO:0005768	GO:ENDOSOME	549	0.303312	1	1201;3717;4012;80762
KEGG:HSA05218	KEGG:MELANOMA	71	0.303488	1	5155
GO:0030246	GO:CARBOHYDRATE BINDING	219	0.305095	1	1272;2646
GO:0016482	GO:CYTOPLASMIC TRANSPORT	725	0.306351	1	2646;3586;3717;4088;6774
GO:0043087	GO:REGULATION OF GTPASE ACTIVITY	220	0.306968	1	8477;120892
NCI:48	NCI:E2F TRANSCRIPTION FACTOR NETWORK	72	0.307035	1	1050
REACT:226	CENTROSOME MATURATION	72	0.307035	1	11116
REACT:385	FBXW7 MUTANTS AND NOTCH1 IN CANCER	72	0.307035	1	1272
REACT:953	RECRUITMENT OF MITOTIC CENTROSOME PROTEINS AND COMPLEXES	72	0.307035	1	11116
REACT:1101	SIGNALING BY NOTCH1	72	0.307035	1	1272
REACT:1102	SIGNALING BY NOTCH1 HD DOMAIN MUTANTS IN CANCER	72	0.307035	1	1272
REACT:1103	SIGNALING BY NOTCH1 HD+PEST DOMAIN MUTANTS IN CANCER	72	0.307035	1	1272
REACT:1104	SIGNALING BY NOTCH1 PEST DOMAIN MUTANTS IN CANCER	72	0.307035	1	1272
REACT:1105	SIGNALING BY NOTCH1 IN CANCER	72	0.307035	1	1272
REACT:1106	SIGNALING BY NOTCH1 T(7;9)(NOTCH1:M1580_K2555) TRANSLOCATION MUTANT	72	0.307035	1	1272
GO:0031589	GO:CELL-SUBSTRATE ADHESION	221	0.30884	1	3717;4088
GO:0051260	GO:PROTEIN HOMOOLIGOMERIZATION	221	0.30884	1	8600;55054
KEGG:HSA04520	KEGG:ADHERENS JUNCTION	73	0.310564	1	4088
KEGG:HSA05220	KEGG:CHRONIC MYELOID LEUKEMIA	73	0.310564	1	4088
GO:0033124	GO:REGULATION OF GTP CATABOLIC PROCESS	222	0.310711	1	8477;120892
GO:0007507	GO:HEART DEVELOPMENT	386	0.311454	1	4088;5155;57178
GO:0051093	GO:NEGATIVE REGULATION OF DEVELOPMENTAL PROCESS	557	0.312508	1	4088;6347;6774;120892
GO:0045165	GO:CELL FATE COMMITMENT	223	0.312581	1	639;149233
GO:0046879	GO:HORMONE SECRETION	224	0.31445	1	3717;8600
KEGG:HSA04971	KEGG:GASTRIC ACID SECRETION	75	0.317569	1	389015
KEGG:HSA05133	KEGG:PERTUSSIS	75	0.317569	1	3586
GO:0031988	GO:MEMBRANE-BOUNDED VESICLE	914	0.317899	1	1201;5155;120892;124626;163486;345611
GO:0043161	GO:PROTEASOMAL UBIQUITIN-DEPENDENT PROTEIN CATABOLIC PROCESS	226	0.318185	1	10221;120892
REACT:715	MYD88 CASCADE INITIATED ON PLASMA MEMBRANE	77	0.324504	1	64127
REACT:1240	TOLL LIKE RECEPTOR 10 (TLR10) CASCADE	77	0.324504	1	64127
REACT:1244	TOLL LIKE RECEPTOR 5 (TLR5) CASCADE	77	0.324504	1	64127
GO:0009914	GO:HORMONE TRANSPORT	230	0.325642	1	3717;8600
GO:0044702	GO:SINGLE ORGANISM REPRODUCTIVE PROCESS	745	0.326439	1	639;1788;6347;57178;124626
GO:0031300	GO:INTRINSIC TO ORGANELLE MEMBRANE	231	0.327503	1	1201;2524
REACT:1201	TRAF6 MEDIATED INDUCTION OF NFKB AND MAP KINASES UPON TLR7/8 OR 9 ACTIVATION	78	0.327946	1	64127
REACT:1259	TRANSCRIPTIONAL REGULATION OF WHITE ADIPOCYTE DIFFERENTIATION	78	0.327946	1	1050
GO:0051329	GO:INTERPHASE OF MITOTIC CELL CYCLE	398	0.328168	1	7332;8453;11116
GO:0008047	GO:ENZYME ACTIVATOR ACTIVITY	400	0.330954	1	5155;64407;120892
REACT:115	ANTIGEN PROCESSING-CROSS PRESENTATION	79	0.33137	1	4012
REACT:854	PLATELET DEGRANULATION	79	0.33137	1	5155
REACT:1307	UNFOLDED PROTEIN RESPONSE	79	0.33137	1	6347
KEGG:HSA04146	KEGG:PEROXISOME	80	0.334776	1	25824
REACT:716	MYD88 DEPENDENT CASCADE INITIATED ON ENDOSOME	80	0.334776	1	64127
REACT:1245	TOLL LIKE RECEPTOR 7/8 (TLR7/8) CASCADE	80	0.334776	1	64127
GO:0051325	GO:INTERPHASE	404	0.336528	1	7332;8453;11116
GO:0010498	GO:PROTEASOMAL PROTEIN CATABOLIC PROCESS	236	0.336789	1	10221;120892
GO:0043010	GO:CAMERA-TYPE EYE DEVELOPMENT	236	0.336789	1	4088;10320
KEGG:HSA04350	KEGG:TGF-BETA SIGNALING PATHWAY	81	0.338166	1	4088
NCI:42	NCI:C-MYB TRANSCRIPTION FACTOR NETWORK	81	0.338166	1	1050
NCI:136	NCI:VALIDATED TARGETS OF C-MYC TRANSCRIPTIONAL ACTIVATION	81	0.338166	1	4088
GO:0010876	GO:LIPID LOCALIZATION	237	0.338642	1	8600;55911
GO:0051346	GO:NEGATIVE REGULATION OF HYDROLASE ACTIVITY	241	0.346038	1	25824;120892
GO:0000902	GO:CELL MORPHOGENESIS	946	0.346986	1	1272;3717;4088;6347;6354;120892
REACT:1022	RESPONSE TO ELEVATED PLATELET CYTOSOLIC CA2+	84	0.348233	1	5155
REACT:1246	TOLL LIKE RECEPTOR 9 (TLR9) CASCADE	84	0.348233	1	64127
GO:0072358	GO:CARDIOVASCULAR SYSTEM DEVELOPMENT	767	0.348712	1	677;4088;5155;6347;57178
GO:0072359	GO:CIRCULATORY SYSTEM DEVELOPMENT	767	0.348712	1	677;4088;5155;6347;57178
REACT:322	DEVELOPMENTAL BIOLOGY	413	0.349061	1	1050;1272;4088
GO:0005096	GO:GTPASE ACTIVATOR ACTIVITY	243	0.349727	1	64407;120892
GO:0000278	GO:MITOTIC CELL CYCLE	772	0.353792	1	4088;5155;7332;8453;11116
KEGG:HSA04640	KEGG:HEMATOPOIETIC CELL LINEAGE	86	0.35486	1	3559
REACT:263	CONSTITUTIVE PI3K/AKT SIGNALING IN CANCER	86	0.35486	1	5155
REACT:718	MYD88:MAL CASCADE INITIATED ON PLASMA MEMBRANE	86	0.35486	1	64127
REACT:994	REGULATION OF MRNA STABILITY BY PROTEINS THAT BIND AU-RICH ELEMENTS	86	0.35486	1	677
REACT:1241	TOLL LIKE RECEPTOR 2 (TLR2) CASCADE	86	0.35486	1	64127
REACT:1247	TOLL LIKE RECEPTOR TLR1:TLR2 CASCADE	86	0.35486	1	64127
REACT:1248	TOLL LIKE RECEPTOR TLR6:TLR2 CASCADE	86	0.35486	1	64127
GO:0019318	GO:HEXOSE METABOLIC PROCESS	247	0.357084	1	2524;2646
BIOC:114	BIOC:MAPK_PATHWAY	87	0.358149	1	1050
GO:0033121	GO:REGULATION OF PURINE NUCLEOTIDE CATABOLIC PROCESS	248	0.358919	1	8477;120892
GO:0030811	GO:REGULATION OF NUCLEOTIDE CATABOLIC PROCESS	249	0.360752	1	8477;120892
GO:0005975	GO:CARBOHYDRATE METABOLIC PROCESS	779	0.360912	1	2524;2581;2646;5155;150223
GO:0009118	GO:REGULATION OF NUCLEOSIDE METABOLIC PROCESS	251	0.364412	1	8477;120892
GO:0016791	GO:PHOSPHATASE ACTIVITY	251	0.364412	1	5771;26191
KEGG:HSA04540	KEGG:GAP JUNCTION	89	0.364676	1	5155
KEGG:HSA04727	KEGG:GABAERGIC SYNAPSE	89	0.364676	1	5334
KEGG:HSA05215	KEGG:PROSTATE CANCER	89	0.364676	1	5155
REACT:455	G2/M TRANSITION	89	0.364676	1	11116
GO:0030141	GO:SECRETORY GRANULE	252	0.36624	1	5155;124626
GO:0000981	GO:SEQUENCE-SPECIFIC DNA BINDING RNA POLYMERASE II TRANSCRIPTION FACTOR ACTIVITY	252	0.36624	1	1050;6774
GO:0022603	GO:REGULATION OF ANATOMICAL STRUCTURE MORPHOGENESIS	604	0.366939	1	4088;6347;6354;120892
GO:0034613	GO:CELLULAR PROTEIN LOCALIZATION	969	0.368076	1	2646;3586;3717;4088;6774;11116
KEGG:HSA04064	KEGG:NF-KAPPA B SIGNALING PATHWAY	91	0.371139	1	8600
REACT:717	MYD88-INDEPENDENT CASCADE	91	0.371139	1	64127
REACT:1204	TRIF-MEDIATED TLR3/TLR4 SIGNALING	91	0.371139	1	64127
REACT:1242	TOLL LIKE RECEPTOR 3 (TLR3) CASCADE	91	0.371139	1	64127
GO:0044454	GO:NUCLEAR CHROMOSOME PART	255	0.37171	1	1788;6304
GO:0070727	GO:CELLULAR MACROMOLECULE LOCALIZATION	973	0.371754	1	2646;3586;3717;4088;6774;11116
REACT:699	MITOTIC G2-G2/M PHASES	92	0.374345	1	11116
GO:0015078	GO:HYDROGEN ION TRANSMEMBRANE TRANSPORTER ACTIVITY	93	0.377536	1	389015
REACT:620	L1CAM INTERACTIONS	93	0.377536	1	1272
GO:0071363	GO:CELLULAR RESPONSE TO GROWTH FACTOR STIMULUS	434	0.378211	1	4088;5155;6347
GO:0043025	GO:NEURONAL CELL BODY	259	0.378976	1	6347;120892
REACT:1288	TRANSPORT OF INORGANIC CATIONS/ANIONS AND AMINO ACIDS/OLIGOPEPTIDES	94	0.38071	1	389015
GO:0035295	GO:TUBE DEVELOPMENT	437	0.382358	1	1050;4088;253430
GO:0031344	GO:REGULATION OF CELL PROJECTION ORGANIZATION	261	0.382596	1	1272;120892
KEGG:HSA04713	KEGG:CIRCADIAN ENTRAINMENT	96	0.387011	1	8863
REACT:807	PI-3K CASCADE	96	0.387011	1	5155
REACT:809	PI3K EVENTS IN ERBB2 SIGNALING	96	0.387011	1	5155
REACT:810	PI3K EVENTS IN ERBB4 SIGNALING	96	0.387011	1	5155
REACT:811	PI3K/AKT SIGNALING IN CANCER	96	0.387011	1	5155
REACT:813	PIP3 ACTIVATES AKT SIGNALING	96	0.387011	1	5155
REACT:1287	TRANSPORT OF GLUCOSE AND OTHER SUGARS, BILE SALTS AND ORGANIC ACIDS, METAL IONS AND AMINE COMPOUNDS	96	0.387011	1	114134
GO:0016570	GO:HISTONE MODIFICATION	265	0.38981	1	3717;6304
GO:0008757	GO:S-ADENOSYLMETHIONINE-DEPENDENT METHYLTRANSFERASE ACTIVITY	97	0.390138	1	1788
GO:0030041	GO:ACTIN FILAMENT POLYMERIZATION	98	0.393249	1	3717
GO:0051960	GO:REGULATION OF NERVOUS SYSTEM DEVELOPMENT	447	0.39614	1	745;1272;120892
GO:0070848	GO:RESPONSE TO GROWTH FACTOR STIMULUS	447	0.39614	1	4088;5155;6347
GO:0006275	GO:REGULATION OF DNA REPLICATION	99	0.396344	1	5155
GO:0051054	GO:POSITIVE REGULATION OF DNA METABOLIC PROCESS	99	0.396344	1	5155
REACT:812	PI3K/AKT ACTIVATION	99	0.396344	1	5155
GO:0015711	GO:ORGANIC ANION TRANSPORT	269	0.396988	1	1201;8600
GO:0006984	GO:ER-NUCLEUS SIGNALING PATHWAY	100	0.399424	1	6347
REACT:456	GAB1 SIGNALOSOME	100	0.399424	1	5155
GO:0005694	GO:CHROMOSOME	634	0.401697	1	1788;6304;10320;150280
GO:0006024	GO:GLYCOSAMINOGLYCAN BIOSYNTHETIC PROCESS	101	0.402488	1	5155
GO:0009581	GO:DETECTION OF EXTERNAL STIMULUS	101	0.402488	1	64127
GO:0030518	GO:INTRACELLULAR STEROID HORMONE RECEPTOR SIGNALING PATHWAY	101	0.402488	1	3717
GO:0030808	GO:REGULATION OF NUCLEOTIDE BIOSYNTHETIC PROCESS	101	0.402488	1	8477
GO:0032409	GO:REGULATION OF TRANSPORTER ACTIVITY	101	0.402488	1	80762
GO:0048864	GO:STEM CELL DEVELOPMENT	101	0.402488	1	6774
GO:1900371	GO:REGULATION OF PURINE NUCLEOTIDE BIOSYNTHETIC PROCESS	101	0.402488	1	8477
GO:0045596	GO:NEGATIVE REGULATION OF CELL DIFFERENTIATION	452	0.403004	1	4088;6774;120892
GO:0048589	GO:DEVELOPMENTAL GROWTH	273	0.404128	1	4088;57178
GO:0006023	GO:AMINOGLYCAN BIOSYNTHETIC PROCESS	102	0.405537	1	5155
GO:0009898	GO:INTERNAL SIDE OF PLASMA MEMBRANE	102	0.405537	1	26191
GO:0008202	GO:STEROID METABOLIC PROCESS	274	0.405907	1	1050;55911
GO:0005996	GO:MONOSACCHARIDE METABOLIC PROCESS	275	0.407683	1	2524;2646
GO:0001657	GO:URETERIC BUD DEVELOPMENT	103	0.40857	1	4088
GO:0009266	GO:RESPONSE TO TEMPERATURE STIMULUS	103	0.40857	1	6347
GO:0060041	GO:RETINA DEVELOPMENT IN CAMERA-TYPE EYE	103	0.40857	1	10320
GO:0042393	GO:HISTONE BINDING	103	0.40857	1	3717
REACT:1122	SIGNALLING BY NGF	277	0.411229	1	5155;6774
GO:0007009	GO:PLASMA MEMBRANE ORGANIZATION	104	0.411588	1	745
GO:0007188	GO:ADENYLATE CYCLASE-MODULATING G-PROTEIN COUPLED RECEPTOR SIGNALING PATHWAY	104	0.411588	1	5734
GO:0010675	GO:REGULATION OF CELLULAR CARBOHYDRATE METABOLIC PROCESS	104	0.411588	1	2646
GO:0030176	GO:INTEGRAL TO ENDOPLASMIC RETICULUM MEMBRANE	104	0.411588	1	1201
GO:0016604	GO:NUCLEAR BODY	278	0.412998	1	6304;57178
GO:0006641	GO:TRIGLYCERIDE METABOLIC PROCESS	105	0.414591	1	159296
GO:0009566	GO:FERTILIZATION	105	0.414591	1	124626
GO:0030799	GO:REGULATION OF CYCLIC NUCLEOTIDE METABOLIC PROCESS	105	0.414591	1	8477
REACT:38	ACTIVATED TLR4 SIGNALLING	105	0.414591	1	64127
GO:0061061	GO:MUSCLE STRUCTURE DEVELOPMENT	462	0.416667	1	4088;120892;284358
GO:0019228	GO:REGULATION OF ACTION POTENTIAL IN NEURON	106	0.417579	1	745
GO:0042476	GO:ODONTOGENESIS	106	0.417579	1	159296
GO:0043542	GO:ENDOTHELIAL CELL MIGRATION	106	0.417579	1	5155
GO:0030666	GO:ENDOCYTIC VESICLE MEMBRANE	106	0.417579	1	345611
GO:0003705	GO:RNA POLYMERASE II DISTAL ENHANCER SEQUENCE-SPECIFIC DNA BINDING TRANSCRIPTION FACTOR ACTIVITY	106	0.417579	1	1050
NCI:63	NCI:ERBB1 DOWNSTREAM SIGNALING	106	0.417579	1	6774
GO:0030900	GO:FOREBRAIN DEVELOPMENT	282	0.420048	1	10320;120892
GO:0031647	GO:REGULATION OF PROTEIN STABILITY	107	0.420551	1	4088
GO:0060191	GO:REGULATION OF LIPASE ACTIVITY	107	0.420551	1	3717
GO:0070925	GO:ORGANELLE ASSEMBLY	107	0.420551	1	55054
GO:0043112	GO:RECEPTOR METABOLIC PROCESS	108	0.423509	1	3586
GO:0046058	GO:CAMP METABOLIC PROCESS	108	0.423509	1	8477
GO:0008017	GO:MICROTUBULE BINDING	108	0.423509	1	283234
GO:0016298	GO:LIPASE ACTIVITY	108	0.423509	1	5334
KEGG:HSA04660	KEGG:T CELL RECEPTOR SIGNALING PATHWAY	108	0.423509	1	3586
KEGG:HSA05146	KEGG:AMOEBIASIS	108	0.423509	1	3586
GO:0000226	GO:MICROTUBULE CYTOSKELETON ORGANIZATION	285	0.425308	1	11116;283234
GO:0034599	GO:CELLULAR RESPONSE TO OXIDATIVE STRESS	109	0.426452	1	25824
GO:0051147	GO:REGULATION OF MUSCLE CELL DIFFERENTIATION	109	0.426452	1	284358
GO:0044297	GO:CELL BODY	286	0.427056	1	6347;120892
GO:0006639	GO:ACYLGLYCEROL METABOLIC PROCESS	110	0.42938	1	159296
GO:0045787	GO:POSITIVE REGULATION OF CELL CYCLE	110	0.42938	1	5155
GO:0001558	GO:REGULATION OF CELL GROWTH	288	0.430544	1	4088;11116
GO:0060562	GO:EPITHELIAL TUBE MORPHOGENESIS	289	0.432284	1	4088;253430
GO:0001838	GO:EMBRYONIC EPITHELIAL TUBE FORMATION	111	0.432293	1	253430
GO:0002224	GO:TOLL-LIKE RECEPTOR SIGNALING PATHWAY	111	0.432293	1	64127
GO:0006638	GO:NEUTRAL LIPID METABOLIC PROCESS	111	0.432293	1	159296
GO:0052652	GO:CYCLIC PURINE NUCLEOTIDE METABOLIC PROCESS	111	0.432293	1	8477
GO:0022403	GO:CELL CYCLE PHASE	850	0.433109	1	5155;7332;8453;11116;150280
GO:0009190	GO:CYCLIC NUCLEOTIDE BIOSYNTHETIC PROCESS	112	0.435191	1	8477
GO:0009746	GO:RESPONSE TO HEXOSE STIMULUS	112	0.435191	1	2646
GO:0072175	GO:EPITHELIAL TUBE FORMATION	112	0.435191	1	253430
GO:0005088	GO:RAS GUANYL-NUCLEOTIDE EXCHANGE FACTOR ACTIVITY	112	0.435191	1	163486
GO:0016790	GO:THIOLESTER HYDROLASE ACTIVITY	112	0.435191	1	29761
KEGG:HSA04725	KEGG:CHOLINERGIC SYNAPSE	112	0.435191	1	3717
GO:0034765	GO:REGULATION OF ION TRANSMEMBRANE TRANSPORT	113	0.438075	1	5155
GO:0016798	GO:HYDROLASE ACTIVITY, ACTING ON GLYCOSYL BONDS	113	0.438075	1	2581
GO:0042692	GO:MUSCLE CELL DIFFERENTIATION	294	0.440942	1	120892;284358
GO:0048706	GO:EMBRYONIC SKELETAL SYSTEM DEVELOPMENT	114	0.440945	1	4088
GO:0016810	GO:HYDROLASE ACTIVITY, ACTING ON CARBON-NITROGEN (BUT NOT PEPTIDE) BONDS	114	0.440945	1	150223
REACT:1100	SIGNALING BY NOTCH	114	0.440945	1	1272
REACT:1243	TOLL LIKE RECEPTOR 4 (TLR4) CASCADE	114	0.440945	1	64127
GO:0000228	GO:NUCLEAR CHROMOSOME	295	0.442665	1	1788;6304
GO:0006814	GO:SODIUM ION TRANSPORT	115	0.443799	1	1272
GO:0031214	GO:BIOMINERAL TISSUE DEVELOPMENT	115	0.443799	1	4088
GO:0034976	GO:RESPONSE TO ENDOPLASMIC RETICULUM STRESS	115	0.443799	1	6347
GO:0017124	GO:SH3 DOMAIN BINDING	115	0.443799	1	26191
GO:0019902	GO:PHOSPHATASE BINDING	115	0.443799	1	4088
GO:0005667	GO:TRANSCRIPTION FACTOR COMPLEX	296	0.444386	1	1050;4088
GO:0030902	GO:HINDBRAIN DEVELOPMENT	116	0.44664	1	1272
GO:0034284	GO:RESPONSE TO MONOSACCHARIDE STIMULUS	116	0.44664	1	2646
GO:0050851	GO:ANTIGEN RECEPTOR-MEDIATED SIGNALING PATHWAY	118	0.452278	1	26191
GO:0006259	GO:DNA METABOLIC PROCESS	870	0.453248	1	1788;3586;5155;56946;80762
GO:0010721	GO:NEGATIVE REGULATION OF CELL DEVELOPMENT	119	0.455076	1	120892
GO:0048771	GO:TISSUE REMODELING	119	0.455076	1	8600
GO:0035239	GO:TUBE MORPHOGENESIS	303	0.456347	1	4088;253430
GO:0035148	GO:TUBE FORMATION	120	0.457859	1	253430
GO:0017016	GO:RAS GTPASE BINDING	120	0.457859	1	120892
GO:0008016	GO:REGULATION OF HEART CONTRACTION	121	0.460629	1	3717
GO:0016358	GO:DENDRITE DEVELOPMENT	121	0.460629	1	120892
GO:0034762	GO:REGULATION OF TRANSMEMBRANE TRANSPORT	121	0.460629	1	5155
GO:0005777	GO:PEROXISOME	121	0.460629	1	25824
GO:0031227	GO:INTRINSIC TO ENDOPLASMIC RETICULUM MEMBRANE	121	0.460629	1	1201
GO:0042579	GO:MICROBODY	121	0.460629	1	25824
GO:0015081	GO:SODIUM ION TRANSMEMBRANE TRANSPORTER ACTIVITY	121	0.460629	1	389015
REACT:1032	RHO GTPASE CYCLE	121	0.460629	1	117289
REACT:1111	SIGNALING BY RHO GTPASES	121	0.460629	1	117289
GO:0055085	GO:TRANSMEMBRANE TRANSPORT	687	0.462235	1	2646;5155;114134;389015
GO:0051082	GO:UNFOLDED PROTEIN BINDING	122	0.463384	1	1201
GO:0008154	GO:ACTIN POLYMERIZATION OR DEPOLYMERIZATION	123	0.466126	1	3717
GO:0006865	GO:AMINO ACID TRANSPORT	124	0.468854	1	1201
KEGG:HSA04110	KEGG:CELL CYCLE	124	0.468854	1	4088
REACT:402	FACTORS INVOLVED IN MEGAKARYOCYTE DEVELOPMENT AND PLATELET PRODUCTION	124	0.468854	1	3717
GO:0048598	GO:EMBRYONIC MORPHOGENESIS	501	0.468934	1	3586;4088;253430
GO:0010035	GO:RESPONSE TO INORGANIC SUBSTANCE	311	0.469839	1	1050;25824
GO:0009314	GO:RESPONSE TO RADIATION	312	0.471512	1	6347;6354
GO:0016485	GO:PROTEIN PROCESSING	125	0.471568	1	1201
GO:0035257	GO:NUCLEAR HORMONE RECEPTOR BINDING	125	0.471568	1	6774
REACT:438	G ALPHA (S) SIGNALLING EVENTS	125	0.471568	1	5734
GO:0046486	GO:GLYCEROLIPID METABOLIC PROCESS	314	0.474848	1	5155;159296
GO:0007420	GO:BRAIN DEVELOPMENT	506	0.475495	1	1272;10320;120892
GO:0000904	GO:CELL MORPHOGENESIS INVOLVED IN DIFFERENTIATION	700	0.476803	1	1272;3717;4088;120892
GO:0002429	GO:IMMUNE RESPONSE-ACTIVATING CELL SURFACE RECEPTOR SIGNALING PATHWAY	127	0.476955	1	26191
GO:0006576	GO:CELLULAR BIOGENIC AMINE METABOLIC PROCESS	127	0.476955	1	1201
GO:0020037	GO:HEME BINDING	128	0.479628	1	3717
GO:0043623	GO:CELLULAR PROTEIN COMPLEX ASSEMBLY	317	0.479829	1	3717;4088
GO:0010951	GO:NEGATIVE REGULATION OF ENDOPEPTIDASE ACTIVITY	129	0.482288	1	25824
GO:0048592	GO:EYE MORPHOGENESIS	129	0.482288	1	6774
GO:0060828	GO:REGULATION OF CANONICAL WNT RECEPTOR SIGNALING PATHWAY	129	0.482288	1	4088
GO:0003774	GO:MOTOR ACTIVITY	129	0.482288	1	23046
GO:0000988	GO:PROTEIN BINDING TRANSCRIPTION FACTOR ACTIVITY	513	0.484621	1	4088;7332;284358
GO:0006820	GO:ANION TRANSPORT	320	0.484782	1	1201;8600
GO:0000302	GO:RESPONSE TO REACTIVE OXYGEN SPECIES	130	0.484934	1	25824
GO:0035270	GO:ENDOCRINE SYSTEM DEVELOPMENT	130	0.484934	1	4088
GO:0051924	GO:REGULATION OF CALCIUM ION TRANSPORT	130	0.484934	1	5155
GO:0014031	GO:MESENCHYMAL CELL DEVELOPMENT	131	0.487567	1	4088
GO:0046165	GO:ALCOHOL BIOSYNTHETIC PROCESS	131	0.487567	1	253430
GO:0005875	GO:MICROTUBULE ASSOCIATED COMPLEX	131	0.487567	1	23046
REACT:1249	TOLL-LIKE RECEPTORS CASCADES	131	0.487567	1	64127
GO:0006898	GO:RECEPTOR-MEDIATED ENDOCYTOSIS	132	0.490187	1	1201
GO:0010466	GO:NEGATIVE REGULATION OF PEPTIDASE ACTIVITY	132	0.490187	1	25824
GO:0044724	GO:SINGLE-ORGANISM CARBOHYDRATE CATABOLIC PROCESS	132	0.490187	1	2524
KEGG:HSA05322	KEGG:SYSTEMIC LUPUS ERYTHEMATOSUS	132	0.490187	1	3586
GO:0001505	GO:REGULATION OF NEUROTRANSMITTER LEVELS	133	0.492793	1	1201
GO:0031267	GO:SMALL GTPASE BINDING	133	0.492793	1	120892
GO:0045664	GO:REGULATION OF NEURON DIFFERENTIATION	325	0.492973	1	1272;120892
GO:0090407	GO:ORGANOPHOSPHATE BIOSYNTHETIC PROCESS	520	0.493673	1	5155;8477;253430
GO:0006986	GO:RESPONSE TO UNFOLDED PROTEIN	134	0.495387	1	6347
GO:0045444	GO:FAT CELL DIFFERENTIATION	134	0.495387	1	1050
GO:0030425	GO:DENDRITE	327	0.496227	1	8927;120892
GO:0009743	GO:RESPONSE TO CARBOHYDRATE STIMULUS	135	0.497967	1	2646
GO:0042277	GO:PEPTIDE BINDING	135	0.497967	1	64127
GO:0044432	GO:ENDOPLASMIC RETICULUM PART	916	0.49884	1	1201;5155;54901;64167;134288
GO:0031346	GO:POSITIVE REGULATION OF CELL PROJECTION ORGANIZATION	136	0.500534	1	1272
GO:0072521	GO:PURINE-CONTAINING COMPOUND METABOLIC PROCESS	722	0.501124	1	1788;2646;8477;120892
GO:0016052	GO:CARBOHYDRATE CATABOLIC PROCESS	137	0.503088	1	2524
GO:0030308	GO:NEGATIVE REGULATION OF CELL GROWTH	137	0.503088	1	4088
GO:0046488	GO:PHOSPHATIDYLINOSITOL METABOLIC PROCESS	137	0.503088	1	5155
GO:0046906	GO:TETRAPYRROLE BINDING	137	0.503088	1	3717
NCI:154	NCI:DIRECT P53 EFFECTORS	137	0.503088	1	639
GO:0002768	GO:IMMUNE RESPONSE-REGULATING CELL SURFACE RECEPTOR SIGNALING PATHWAY	138	0.505629	1	26191
GO:0007369	GO:GASTRULATION	138	0.505629	1	4088
GO:0009187	GO:CYCLIC NUCLEOTIDE METABOLIC PROCESS	138	0.505629	1	8477
GO:0051604	GO:PROTEIN MATURATION	138	0.505629	1	1201
GO:0044455	GO:MITOCHONDRIAL MEMBRANE PART	138	0.505629	1	120892
GO:0046128	GO:PURINE RIBONUCLEOSIDE METABOLIC PROCESS	530	0.506473	1	1788;8477;120892
GO:0097458	GO:NEURON PART	727	0.506587	1	1201;6347;8927;120892
GO:0016331	GO:MORPHOGENESIS OF EMBRYONIC EPITHELIUM	139	0.508158	1	253430
GO:0005765	GO:LYSOSOMAL MEMBRANE	139	0.508158	1	1201
GO:0016853	GO:ISOMERASE ACTIVITY	139	0.508158	1	150962
GO:0033218	GO:AMIDE BINDING	139	0.508158	1	64127
REACT:342	DOWNSTREAM SIGNALING OF ACTIVATED FGFR	139	0.508158	1	5155
GO:0042278	GO:PURINE NUCLEOSIDE METABOLIC PROCESS	533	0.510281	1	1788;8477;120892
GO:0000084	GO:S PHASE OF MITOTIC CELL CYCLE	140	0.510673	1	7332
GO:0000323	GO:LYTIC VACUOLE	336	0.510708	1	1201;2581
GO:0005764	GO:LYSOSOME	336	0.510708	1	1201;2581
GO:0051129	GO:NEGATIVE REGULATION OF CELLULAR COMPONENT ORGANIZATION	337	0.512301	1	5734;120892
GO:0003015	GO:HEART PROCESS	141	0.513176	1	3717
GO:0035966	GO:RESPONSE TO TOPOLOGICALLY INCORRECT PROTEIN	141	0.513176	1	6347
GO:0048863	GO:STEM CELL DIFFERENTIATION	141	0.513176	1	6774
GO:0050808	GO:SYNAPSE ORGANIZATION	141	0.513176	1	120892
GO:0060047	GO:HEART CONTRACTION	141	0.513176	1	3717
GO:0006184	GO:GTP CATABOLIC PROCESS	339	0.515476	1	8477;120892
GO:0044708	GO:SINGLE-ORGANISM BEHAVIOR	339	0.515476	1	1201;120892
GO:0008543	GO:FIBROBLAST GROWTH FACTOR RECEPTOR SIGNALING PATHWAY	142	0.515667	1	5155
GO:0021915	GO:NEURAL TUBE DEVELOPMENT	142	0.515667	1	253430
GO:0048762	GO:MESENCHYMAL CELL DIFFERENTIATION	142	0.515667	1	4088
GO:0044427	GO:CHROMOSOMAL PART	539	0.517853	1	1788;6304;10320
KEGG:HSA04310	KEGG:WNT SIGNALING PATHWAY	143	0.518144	1	4088
GO:1901069	GO:GUANOSINE-CONTAINING COMPOUND CATABOLIC PROCESS	341	0.518638	1	8477;120892
GO:0051726	GO:REGULATION OF CELL CYCLE	739	0.519596	1	4088;5155;7332;8453
GO:0016788	GO:HYDROLASE ACTIVITY, ACTING ON ESTER BONDS	739	0.519596	1	5334;5771;26191;29761
GO:0003001	GO:GENERATION OF A SIGNAL INVOLVED IN CELL-CELL SIGNALING	342	0.520214	1	3717;8600
GO:0023061	GO:SIGNAL RELEASE	342	0.520214	1	3717;8600
GO:0044242	GO:CELLULAR LIPID CATABOLIC PROCESS	144	0.52061	1	2581
GO:0007059	GO:CHROMOSOME SEGREGATION	145	0.523062	1	150280
GO:0050796	GO:REGULATION OF INSULIN SECRETION	145	0.523062	1	3717
GO:0051020	GO:GTPASE BINDING	145	0.523062	1	120892
GO:0010927	GO:CELLULAR COMPONENT ASSEMBLY INVOLVED IN MORPHOGENESIS	146	0.525503	1	124626
GO:0019226	GO:TRANSMISSION OF NERVE IMPULSE	745	0.526042	1	745;1201;6347;8927
GO:0000086	GO:G2/M TRANSITION OF MITOTIC CELL CYCLE	147	0.527931	1	11116
GO:0007160	GO:CELL-MATRIX ADHESION	148	0.530346	1	4088
GO:0051320	GO:S PHASE	148	0.530346	1	7332
GO:1900542	GO:REGULATION OF PURINE NUCLEOTIDE METABOLIC PROCESS	349	0.53115	1	8477;120892
GO:0046039	GO:GTP METABOLIC PROCESS	350	0.532699	1	8477;120892
GO:0030203	GO:GLYCOSAMINOGLYCAN METABOLIC PROCESS	150	0.535141	1	5155
GO:2000021	GO:REGULATION OF ION HOMEOSTASIS	150	0.535141	1	745
GO:0016607	GO:NUCLEAR SPECK	150	0.535141	1	57178
GO:0009119	GO:RIBONUCLEOSIDE METABOLIC PROCESS	554	0.536513	1	1788;8477;120892
GO:0006140	GO:REGULATION OF NUCLEOTIDE METABOLIC PROCESS	353	0.537324	1	8477;120892
GO:0030324	GO:LUNG DEVELOPMENT	151	0.537521	1	1050
GO:0005770	GO:LATE ENDOSOME	152	0.539888	1	1201
REACT:1085	SIGNALING BY FGFR	152	0.539888	1	5155
GO:0007155	GO:CELL ADHESION	959	0.540198	1	1272;3717;4088;6347;8600
GO:0022610	GO:BIOLOGICAL ADHESION	961	0.542086	1	1272;3717;4088;6347;8600
GO:0007611	GO:LEARNING OR MEMORY	153	0.542243	1	1201
REACT:1083	SIGNALING BY ERBB2	153	0.542243	1	5155
GO:1901136	GO:CARBOHYDRATE DERIVATIVE CATABOLIC PROCESS	559	0.542645	1	2581;8477;120892
GO:0030323	GO:RESPIRATORY TUBE DEVELOPMENT	154	0.544587	1	1050
GO:0008234	GO:CYSTEINE-TYPE PEPTIDASE ACTIVITY	154	0.544587	1	29761
REACT:292	DAP12 SIGNALING	154	0.544587	1	5155
GO:1901068	GO:GUANOSINE-CONTAINING COMPOUND METABOLIC PROCESS	358	0.544965	1	8477;120892
GO:0010720	GO:POSITIVE REGULATION OF CELL DEVELOPMENT	155	0.546918	1	4088
GO:0051258	GO:PROTEIN POLYMERIZATION	155	0.546918	1	3717
GO:0071214	GO:CELLULAR RESPONSE TO ABIOTIC STIMULUS	155	0.546918	1	5734
KEGG:HSA04390	KEGG:HIPPO SIGNALING PATHWAY	155	0.546918	1	4088
GO:0005789	GO:ENDOPLASMIC RETICULUM MEMBRANE	766	0.548285	1	1201;54901;64167;134288
GO:0045765	GO:REGULATION OF ANGIOGENESIS	156	0.549238	1	6347
REACT:118	APOPTOSIS	156	0.549238	1	6304
GO:0035637	GO:MULTICELLULAR ORGANISMAL SIGNALING	767	0.549331	1	745;1201;6347;8927
GO:0010608	GO:POSTTRANSCRIPTIONAL REGULATION OF GENE EXPRESSION	361	0.549508	1	677;4088
GO:0005525	GO:GTP BINDING	362	0.551015	1	120892;345611
GO:0048667	GO:CELL MORPHOGENESIS INVOLVED IN NEURON DIFFERENTIATION	566	0.551153	1	1272;3717;120892
GO:1901617	GO:ORGANIC HYDROXY COMPOUND BIOSYNTHETIC PROCESS	157	0.551546	1	253430
GO:0044723	GO:SINGLE-ORGANISM CARBOHYDRATE METABOLIC PROCESS	568	0.553567	1	2524;2646;5155
GO:0021537	GO:TELENCEPHALON DEVELOPMENT	158	0.553843	1	120892
GO:0090276	GO:REGULATION OF PEPTIDE HORMONE SECRETION	158	0.553843	1	3717
GO:2000602	GO:REGULATION OF INTERPHASE OF MITOTIC CELL CYCLE	158	0.553843	1	7332
GO:0008022	GO:PROTEIN C-TERMINUS BINDING	158	0.553843	1	3717
GO:0006022	GO:AMINOGLYCAN METABOLIC PROCESS	159	0.556127	1	5155
GO:0007173	GO:EPIDERMAL GROWTH FACTOR RECEPTOR SIGNALING PATHWAY	159	0.556127	1	84619
GO:0048812	GO:NEURON PROJECTION MORPHOGENESIS	571	0.557174	1	1272;3717;120892
GO:0002791	GO:REGULATION OF PEPTIDE SECRETION	160	0.5584	1	3717
GO:0007126	GO:MEIOSIS	160	0.5584	1	150280
GO:0032318	GO:REGULATION OF RAS GTPASE ACTIVITY	160	0.5584	1	8477
GO:0051327	GO:M PHASE OF MEIOTIC CELL CYCLE	160	0.5584	1	150280
GO:0090087	GO:REGULATION OF PEPTIDE TRANSPORT	160	0.5584	1	3717
GO:0000976	GO:TRANSCRIPTION REGULATORY REGION SEQUENCE-SPECIFIC DNA BINDING	160	0.5584	1	4088
GO:0004866	GO:ENDOPEPTIDASE INHIBITOR ACTIVITY	160	0.5584	1	25824
GO:0051056	GO:REGULATION OF SMALL GTPASE MEDIATED SIGNAL TRANSDUCTION	367	0.5585	1	8477;117289
GO:0038127	GO:ERBB SIGNALING PATHWAY	161	0.560662	1	84619
GO:0030139	GO:ENDOCYTIC VESICLE	161	0.560662	1	345611
GO:0016705	GO:OXIDOREDUCTASE ACTIVITY, ACTING ON PAIRED DONORS, WITH INCORPORATION OR REDUCTION OF MOLECULAR OXYGEN	162	0.562912	1	25824
GO:0048839	GO:INNER EAR DEVELOPMENT	163	0.565151	1	1050
GO:0042175	GO:NUCLEAR OUTER MEMBRANE-ENDOPLASMIC RETICULUM MEMBRANE NETWORK	784	0.566929	1	1201;54901;64167;134288
GO:0002478	GO:ANTIGEN PROCESSING AND PRESENTATION OF EXOGENOUS PEPTIDE ANTIGEN	164	0.567379	1	4012
GO:0051321	GO:MEIOTIC CELL CYCLE	164	0.567379	1	150280
GO:0061135	GO:ENDOPEPTIDASE REGULATOR ACTIVITY	164	0.567379	1	25824
GO:0016051	GO:CARBOHYDRATE BIOSYNTHETIC PROCESS	165	0.569595	1	5155
GO:0090068	GO:POSITIVE REGULATION OF CELL CYCLE PROCESS	165	0.569595	1	5155
GO:0007050	GO:CELL CYCLE ARREST	375	0.570295	1	4088;8453
GO:0019001	GO:GUANYL NUCLEOTIDE BINDING	376	0.571753	1	120892;345611
GO:0032561	GO:GUANYL RIBONUCLEOTIDE BINDING	376	0.571753	1	120892;345611
GO:0008286	GO:INSULIN RECEPTOR SIGNALING PATHWAY	166	0.5718	1	5771
GO:0019884	GO:ANTIGEN PROCESSING AND PRESENTATION OF EXOGENOUS ANTIGEN	166	0.5718	1	4012
GO:0030073	GO:INSULIN SECRETION	166	0.5718	1	3717
GO:0050890	GO:COGNITION	166	0.5718	1	1201
GO:0060485	GO:MESENCHYME DEVELOPMENT	166	0.5718	1	4088
REACT:291	DAP12 INTERACTIONS	166	0.5718	1	5155
REACT:339	DOWNSTREAM SIGNALING EVENTS OF B CELL RECEPTOR (BCR)	166	0.5718	1	5155
GO:0090092	GO:REGULATION OF TRANSMEMBRANE RECEPTOR PROTEIN SERINE/THREONINE KINASE SIGNALING PATHWAY	167	0.573994	1	4088
GO:0030414	GO:PEPTIDASE INHIBITOR ACTIVITY	167	0.573994	1	25824
GO:0035023	GO:REGULATION OF RHO PROTEIN SIGNAL TRANSDUCTION	168	0.576177	1	8477
GO:0051216	GO:CARTILAGE DEVELOPMENT	168	0.576177	1	4088
GO:0010817	GO:REGULATION OF HORMONE LEVELS	380	0.577552	1	3717;8600
REACT:1081	SIGNALING BY EGFR	169	0.578349	1	5155
GO:0045216	GO:CELL-CELL JUNCTION ORGANIZATION	170	0.58051	1	4088
GO:0000956	GO:NUCLEAR-TRANSCRIBED MRNA CATABOLIC PROCESS	171	0.582659	1	677
GO:0007204	GO:ELEVATION OF CYTOSOLIC CALCIUM ION CONCENTRATION	171	0.582659	1	3717
REACT:1082	SIGNALING BY EGFR IN CANCER	171	0.582659	1	5155
GO:0060541	GO:RESPIRATORY SYSTEM DEVELOPMENT	172	0.584798	1	1050
GO:0001501	GO:SKELETAL SYSTEM DEVELOPMENT	389	0.590393	1	4088;5734
GO:0034329	GO:CELL JUNCTION ASSEMBLY	175	0.591151	1	4088
GO:0050804	GO:REGULATION OF SYNAPTIC TRANSMISSION	175	0.591151	1	6347
GO:1901605	GO:ALPHA-AMINO ACID METABOLIC PROCESS	175	0.591151	1	1788
GO:0009116	GO:NUCLEOSIDE METABOLIC PROCESS	600	0.591155	1	1788;8477;120892
GO:0031253	GO:CELL PROJECTION MEMBRANE	178	0.597407	1	55600
GO:0008168	GO:METHYLTRANSFERASE ACTIVITY	179	0.599471	1	1788
FMRP	FMRP:targets	817	0.600021	1	8927;23046;57178;22891
GO:0042060	GO:WOUND HEALING	610	0.602487	1	3717;4088;5155
GO:0050767	GO:REGULATION OF NEUROGENESIS	398	0.602948	1	1272;120892
GO:0048511	GO:RHYTHMIC PROCESS	181	0.603568	1	8863
REACT:661	MEMBRANE TRAFFICKING	181	0.603568	1	4012
GO:0031967	GO:ORGANELLE ENVELOPE	821	0.603931	1	327;4088;11262;120892
GO:1901657	GO:GLYCOSYL COMPOUND METABOLIC PROCESS	614	0.606964	1	1788;8477;120892
GO:0006402	GO:MRNA CATABOLIC PROCESS	183	0.607624	1	677
GO:0048705	GO:SKELETAL SYSTEM MORPHOGENESIS	183	0.607624	1	4088
GO:0007283	GO:SPERMATOGENESIS	402	0.608436	1	1788;124626
GO:0044451	GO:NUCLEOPLASM PART	826	0.608788	1	1050;4088;6304;57178
GO:0044463	GO:CELL PROJECTION PART	616	0.60919	1	8927;55600;120892
GO:0044445	GO:CYTOSOLIC PART	184	0.609637	1	25824
GO:0048232	GO:MALE GAMETE GENERATION	403	0.609799	1	1788;124626
GO:0030111	GO:REGULATION OF WNT RECEPTOR SIGNALING PATHWAY	185	0.611639	1	4088
GO:0060070	GO:CANONICAL WNT RECEPTOR SIGNALING PATHWAY	185	0.611639	1	4088
GO:0016741	GO:TRANSFERASE ACTIVITY, TRANSFERRING ONE-CARBON GROUPS	185	0.611639	1	1788
GO:0044255	GO:CELLULAR LIPID METABOLIC PROCESS	832	0.61457	1	1201;2581;5155;159296
GO:0030072	GO:PEPTIDE HORMONE SECRETION	187	0.615614	1	3717
GO:0016758	GO:TRANSFERASE ACTIVITY, TRANSFERRING HEXOSYL GROUPS	187	0.615614	1	2524
GO:0009203	GO:RIBONUCLEOSIDE TRIPHOSPHATE CATABOLIC PROCESS	408	0.616561	1	8477;120892
GO:0009207	GO:PURINE RIBONUCLEOSIDE TRIPHOSPHATE CATABOLIC PROCESS	408	0.616561	1	8477;120892
GO:0031975	GO:ENVELOPE	835	0.617442	1	327;4088;11262;120892
GO:0005938	GO:CELL CORTEX	188	0.617586	1	80762
GO:0016337	GO:CELL-CELL ADHESION	409	0.617903	1	3717;8600
GO:0009146	GO:PURINE NUCLEOSIDE TRIPHOSPHATE CATABOLIC PROCESS	410	0.619242	1	8477;120892
GO:0006732	GO:COENZYME METABOLIC PROCESS	190	0.6215	1	25824
GO:0043583	GO:EAR DEVELOPMENT	190	0.6215	1	1050
GO:0015291	GO:SECONDARY ACTIVE TRANSMEMBRANE TRANSPORTER ACTIVITY	190	0.6215	1	389015
REACT:1121	SIGNALING BY THE B CELL RECEPTOR (BCR)	190	0.6215	1	5155
GO:0002790	GO:PEPTIDE SECRETION	191	0.623442	1	3717
GO:0006575	GO:CELLULAR MODIFIED AMINO ACID METABOLIC PROCESS	191	0.623442	1	1788
GO:0044106	GO:CELLULAR AMINE METABOLIC PROCESS	191	0.623442	1	1201
GO:0043005	GO:NEURON PROJECTION	632	0.626702	1	1201;8927;120892
GO:0009143	GO:NUCLEOSIDE TRIPHOSPHATE CATABOLIC PROCESS	416	0.627197	1	8477;120892
GO:0043254	GO:REGULATION OF PROTEIN COMPLEX ASSEMBLY	193	0.627297	1	5734
GO:0046474	GO:GLYCEROPHOSPHOLIPID BIOSYNTHETIC PROCESS	193	0.627297	1	5155
GO:0006152	GO:PURINE NUCLEOSIDE CATABOLIC PROCESS	418	0.629821	1	8477;120892
GO:0046130	GO:PURINE RIBONUCLEOSIDE CATABOLIC PROCESS	418	0.629821	1	8477;120892
GO:0044433	GO:CYTOPLASMIC VESICLE PART	418	0.629821	1	5155;345611
GO:0006367	GO:TRANSCRIPTION INITIATION FROM RNA POLYMERASE II PROMOTER	196	0.633007	1	4088
GO:0006917	GO:INDUCTION OF APOPTOSIS	196	0.633007	1	4088
REACT:436	G ALPHA (I) SIGNALLING EVENTS	196	0.633007	1	64407
GO:0012502	GO:INDUCTION OF PROGRAMMED CELL DEATH	197	0.634891	1	4088
GO:0003006	GO:DEVELOPMENTAL PROCESS INVOLVED IN REPRODUCTION	422	0.635026	1	639;124626
GO:0006812	GO:CATION TRANSPORT	641	0.63632	1	1201;1272;5155
GO:0000082	GO:G1/S TRANSITION OF MITOTIC CELL CYCLE	198	0.636765	1	8453
GO:0034330	GO:CELL JUNCTION ORGANIZATION	199	0.63863	1	4088
GO:0016044	GO:CELLULAR MEMBRANE ORGANIZATION	425	0.638893	1	745;1201
GO:1901566	GO:ORGANONITROGEN COMPOUND BIOSYNTHETIC PROCESS	645	0.64054	1	5155;8477;64127
GO:0042454	GO:RIBONUCLEOSIDE CATABOLIC PROCESS	427	0.641453	1	8477;120892
GO:0006396	GO:RNA PROCESSING	646	0.64159	1	4088;54901;150962
GO:0051606	GO:DETECTION OF STIMULUS	201	0.642332	1	64127
GO:0015833	GO:PEPTIDE TRANSPORT	202	0.644168	1	3717
GO:0061134	GO:PEPTIDASE REGULATOR ACTIVITY	202	0.644168	1	25824
GO:0061024	GO:MEMBRANE ORGANIZATION	430	0.645267	1	745;1201
GO:0015630	GO:MICROTUBULE CYTOSKELETON	866	0.646351	1	8927;11116;22891;23046
GO:0009154	GO:PURINE RIBONUCLEOTIDE CATABOLIC PROCESS	431	0.646532	1	8477;120892
GO:0009261	GO:RIBONUCLEOTIDE CATABOLIC PROCESS	432	0.647792	1	8477;120892
GO:0006417	GO:REGULATION OF TRANSLATION	204	0.647814	1	677
GO:0009152	GO:PURINE RIBONUCLEOTIDE BIOSYNTHETIC PROCESS	204	0.647814	1	8477
REACT:852	PLATELET ACTIVATION, SIGNALING AND AGGREGATION	204	0.647814	1	5155
KEGG:HSA04510	KEGG:FOCAL ADHESION	205	0.649623	1	5155
GO:0055086	GO:NUCLEOBASE-CONTAINING SMALL MOLECULE METABOLIC PROCESS	871	0.650881	1	1788;8477;25824;120892
GO:0007268	GO:SYNAPTIC TRANSMISSION	655	0.650944	1	1201;6347;8927
GO:0032869	GO:CELLULAR RESPONSE TO INSULIN STIMULUS	206	0.651422	1	5771
GO:1901137	GO:CARBOHYDRATE DERIVATIVE BIOSYNTHETIC PROCESS	657	0.652999	1	2524;5155;8477
GO:0030198	GO:EXTRACELLULAR MATRIX ORGANIZATION	207	0.653213	1	4088
KEGG:HSA05203	KEGG:VIRAL CARCINOGENESIS	207	0.653213	1	6774
GO:0043062	GO:EXTRACELLULAR STRUCTURE ORGANIZATION	208	0.654994	1	4088
GO:0009164	GO:NUCLEOSIDE CATABOLIC PROCESS	438	0.655284	1	8477;120892
GO:0042886	GO:AMIDE TRANSPORT	209	0.656767	1	3717
GO:0010564	GO:REGULATION OF CELL CYCLE PROCESS	440	0.657754	1	5155;7332
GO:0006164	GO:PURINE NUCLEOTIDE BIOSYNTHETIC PROCESS	210	0.65853	1	8477
GO:0006401	GO:RNA CATABOLIC PROCESS	210	0.65853	1	677
GO:0009308	GO:AMINE METABOLIC PROCESS	210	0.65853	1	1201
GO:0006006	GO:GLUCOSE METABOLIC PROCESS	211	0.660285	1	2646
GO:0009952	GO:ANTERIOR/POSTERIOR PATTERN SPECIFICATION	211	0.660285	1	4088
GO:0044262	GO:CELLULAR CARBOHYDRATE METABOLIC PROCESS	211	0.660285	1	2646
GO:1901658	GO:GLYCOSYL COMPOUND CATABOLIC PROCESS	443	0.661432	1	8477;120892
GO:0016324	GO:APICAL PLASMA MEMBRANE	212	0.66203	1	389015
GO:0030031	GO:CELL PROJECTION ASSEMBLY	213	0.663767	1	5155
KEGG:HSA04810	KEGG:REGULATION OF ACTIN CYTOSKELETON	213	0.663767	1	5155
GO:0045786	GO:NEGATIVE REGULATION OF CELL CYCLE	449	0.668695	1	4088;8453
GO:0006457	GO:PROTEIN FOLDING	216	0.668925	1	1201
GO:0008654	GO:PHOSPHOLIPID BIOSYNTHETIC PROCESS	216	0.668925	1	5155
GO:0010038	GO:RESPONSE TO METAL ION	216	0.668925	1	1050
GO:0048858	GO:CELL PROJECTION MORPHOGENESIS	676	0.672105	1	1272;3717;120892
GO:0009260	GO:RIBONUCLEOTIDE BIOSYNTHETIC PROCESS	218	0.67232	1	8477
GO:0016192	GO:VESICLE-MEDIATED TRANSPORT	897	0.67383	1	1201;5155;6347;64127
REACT:670	METABOLISM OF MRNA	219	0.674004	1	677
GO:0030168	GO:PLATELET ACTIVATION	220	0.67568	1	5155
REACT:484	GENERIC TRANSCRIPTION PATHWAY	456	0.677011	1	4088;91975
GO:0046390	GO:RIBOSE PHOSPHATE BIOSYNTHETIC PROCESS	222	0.679006	1	8477
GO:0048011	GO:NERVE GROWTH FACTOR RECEPTOR SIGNALING PATHWAY	223	0.680657	1	6774
GO:0048562	GO:EMBRYONIC ORGAN MORPHOGENESIS	223	0.680657	1	4088
GO:0006520	GO:CELLULAR AMINO ACID METABOLIC PROCESS	460	0.681688	1	1201;1788
GO:0032990	GO:CELL PART MORPHOGENESIS	688	0.683778	1	1272;3717;120892
KEGG:HSA05205	KEGG:PROTEOGLYCANS IN CANCER	225	0.683933	1	6774
GO:0006816	GO:CALCIUM ION TRANSPORT	226	0.685559	1	5155
GO:0072522	GO:PURINE-CONTAINING COMPOUND BIOSYNTHETIC PROCESS	226	0.685559	1	8477
GO:0006352	GO:DNA-DEPENDENT TRANSCRIPTION, INITIATION	227	0.687176	1	4088
GO:0019058	GO:VIRAL INFECTIOUS CYCLE	228	0.688785	1	6347
GO:0003924	GO:GTPASE ACTIVITY	228	0.688785	1	120892
GO:0006195	GO:PURINE NUCLEOTIDE CATABOLIC PROCESS	468	0.690879	1	8477;120892
REACT:520	HEMOSTASIS	468	0.690879	1	3717;5155
GO:0006790	GO:SULFUR COMPOUND METABOLIC PROCESS	230	0.691979	1	1788
GO:0009205	GO:PURINE RIBONUCLEOSIDE TRIPHOSPHATE METABOLIC PROCESS	469	0.692012	1	8477;120892
GO:0031175	GO:NEURON PROJECTION DEVELOPMENT	697	0.692333	1	1272;3717;120892
GO:0045017	GO:GLYCEROLIPID BIOSYNTHETIC PROCESS	231	0.693563	1	5155
GO:0072523	GO:PURINE-CONTAINING COMPOUND CATABOLIC PROCESS	471	0.694269	1	8477;120892
GO:0051186	GO:COFACTOR METABOLIC PROCESS	233	0.696709	1	25824
GO:0009144	GO:PURINE NUCLEOSIDE TRIPHOSPHATE METABOLIC PROCESS	474	0.69763	1	8477;120892
GO:0009199	GO:RIBONUCLEOSIDE TRIPHOSPHATE METABOLIC PROCESS	475	0.698743	1	8477;120892
GO:0006650	GO:GLYCEROPHOSPHOLIPID METABOLIC PROCESS	235	0.699822	1	5155
GO:0070838	GO:DIVALENT METAL ION TRANSPORT	236	0.701367	1	5155
REACT:667	METABOLISM OF CARBOHYDRATES	236	0.701367	1	2646
GO:0030030	GO:CELL PROJECTION ORGANIZATION	937	0.707118	1	1272;3717;5155;120892
GO:0072511	GO:DIVALENT INORGANIC CATION TRANSPORT	240	0.707468	1	5155
GO:0009166	GO:NUCLEOTIDE CATABOLIC PROCESS	485	0.709696	1	8477;120892
GO:0005815	GO:MICROTUBULE ORGANIZING CENTER	490	0.715048	1	11116;22891
GO:0009141	GO:NUCLEOSIDE TRIPHOSPHATE METABOLIC PROCESS	492	0.717166	1	8477;120892
GO:1901292	GO:NUCLEOSIDE PHOSPHATE CATABOLIC PROCESS	494	0.719272	1	8477;120892
GO:0000989	GO:TRANSCRIPTION FACTOR BINDING TRANSCRIPTION FACTOR ACTIVITY	497	0.722405	1	7332;284358
GO:1901565	GO:ORGANONITROGEN COMPOUND CATABOLIC PROCESS	731	0.723112	1	2581;8477;120892
GO:0016042	GO:LIPID CATABOLIC PROCESS	251	0.723619	1	2581
GO:0007596	GO:BLOOD COAGULATION	499	0.724478	1	3717;5155
GO:0004842	GO:UBIQUITIN-PROTEIN LIGASE ACTIVITY	253	0.726459	1	7332
GO:0050817	GO:COAGULATION	502	0.727563	1	3717;5155
GO:0007599	GO:HEMOSTASIS	503	0.728585	1	3717;5155
GO:0006486	GO:PROTEIN GLYCOSYLATION	255	0.729271	1	2524
GO:0043413	GO:MACROMOLECULE GLYCOSYLATION	255	0.729271	1	2524
GO:0070085	GO:GLYCOSYLATION	258	0.733434	1	2524
GO:0016757	GO:TRANSFERASE ACTIVITY, TRANSFERRING GLYCOSYL GROUPS	258	0.733434	1	2524
REACT:143	AXON GUIDANCE	258	0.733434	1	1272
KEGG:HSA04010	KEGG:MAPK SIGNALING PATHWAY	259	0.734808	1	5155
GO:0030001	GO:METAL ION TRANSPORT	511	0.736646	1	1272;5155
GO:0007409	GO:AXONOGENESIS	517	0.74256	1	1272;3717
REACT:665	METABOLISM OF RNA	265	0.742906	1	677
GO:0007264	GO:SMALL GTPASE MEDIATED SIGNAL TRANSDUCTION	518	0.743534	1	117289;120892
GO:0030182	GO:NEURON DIFFERENTIATION	986	0.744536	1	1272;3717;6774;120892
GO:0019787	GO:SMALL CONJUGATING PROTEIN LIGASE ACTIVITY	269	0.748168	1	7332
GO:0003713	GO:TRANSCRIPTION COACTIVATOR ACTIVITY	270	0.749467	1	7332
GO:0006260	GO:DNA REPLICATION	272	0.752045	1	5155
GO:0006887	GO:EXOCYTOSIS	274	0.754597	1	5155
GO:0008544	GO:EPIDERMIS DEVELOPMENT	274	0.754597	1	6304
KEGG:HSA04080	KEGG:NEUROACTIVE LIGAND-RECEPTOR INTERACTION	274	0.754597	1	5734
GO:0034655	GO:NUCLEOBASE-CONTAINING COMPOUND CATABOLIC PROCESS	770	0.755466	1	677;8477;120892
GO:0009165	GO:NUCLEOTIDE BIOSYNTHETIC PROCESS	276	0.757122	1	8477
GO:0046578	GO:REGULATION OF RAS PROTEIN SIGNAL TRANSDUCTION	276	0.757122	1	8477
GO:0046434	GO:ORGANOPHOSPHATE CATABOLIC PROCESS	534	0.758711	1	8477;120892
GO:0000279	GO:M PHASE	535	0.759633	1	5155;150280
GO:1901293	GO:NUCLEOSIDE PHOSPHATE BIOSYNTHETIC PROCESS	280	0.762097	1	8477
GO:0045177	GO:APICAL PART OF CELL	280	0.762097	1	389015
GO:0015672	GO:MONOVALENT INORGANIC CATION TRANSPORT	284	0.766971	1	1272
GO:0034622	GO:CELLULAR MACROMOLECULAR COMPLEX ASSEMBLY	546	0.769586	1	3717;4088
GO:0090066	GO:REGULATION OF ANATOMICAL STRUCTURE SIZE	288	0.771747	1	120892
GO:0016817	GO:HYDROLASE ACTIVITY, ACTING ON ACID ANHYDRIDES	795	0.774592	1	23046;120892;345611
GO:0071705	GO:NITROGEN COMPOUND TRANSPORT	555	0.777465	1	1201;3717
GO:0022411	GO:CELLULAR COMPONENT DISASSEMBLY	294	0.778729	1	6304
GO:0034220	GO:ION TRANSMEMBRANE TRANSPORT	294	0.778729	1	5155
GO:0005083	GO:SMALL GTPASE REGULATOR ACTIVITY	294	0.778729	1	163486
GO:0048666	GO:NEURON DEVELOPMENT	802	0.779728	1	1272;3717;120892
GO:0016881	GO:ACID-AMINO ACID LIGASE ACTIVITY	297	0.782141	1	7332
GO:0044270	GO:CELLULAR NITROGEN COMPOUND CATABOLIC PROCESS	812	0.7869	1	677;8477;120892
GO:0046700	GO:HETEROCYCLE CATABOLIC PROCESS	812	0.7869	1	677;8477;120892
GO:0019439	GO:AROMATIC COMPOUND CATABOLIC PROCESS	814	0.788311	1	677;8477;120892
GO:0022804	GO:ACTIVE TRANSMEMBRANE TRANSPORTER ACTIVITY	305	0.790987	1	389015
GO:0016055	GO:WNT RECEPTOR SIGNALING PATHWAY	306	0.792068	1	4088
GO:0015077	GO:MONOVALENT INORGANIC CATION TRANSMEMBRANE TRANSPORTER ACTIVITY	308	0.794212	1	389015
GO:0009117	GO:NUCLEOTIDE METABOLIC PROCESS	823	0.79457	1	8477;25824;120892
GO:0003002	GO:REGIONALIZATION	313	0.799478	1	4088
GO:0010008	GO:ENDOSOME MEMBRANE	313	0.799478	1	80762
GO:0006753	GO:NUCLEOSIDE PHOSPHATE METABOLIC PROCESS	832	0.800676	1	8477;25824;120892
GO:0009101	GO:GLYCOPROTEIN BIOSYNTHETIC PROCESS	318	0.804612	1	2524
GO:0050878	GO:REGULATION OF BODY FLUID LEVELS	595	0.809733	1	3717;5155
GO:0003723	GO:RNA BINDING	847	0.810522	1	677;80315;150962
GO:1901361	GO:ORGANIC CYCLIC COMPOUND CATABOLIC PROCESS	848	0.811163	1	677;8477;120892
GO:0032403	GO:PROTEIN COMPLEX BINDING	325	0.811581	1	1050
GO:0016879	GO:LIGASE ACTIVITY, FORMING CARBON-NITROGEN BONDS	329	0.815452	1	7332
GO:0005874	GO:MICROTUBULE	332	0.818304	1	23046
GO:0008092	GO:CYTOSKELETAL PROTEIN BINDING	630	0.834526	1	120892;283234
GO:0022857	GO:TRANSMEMBRANE TRANSPORTER ACTIVITY	893	0.83823	1	63027;114134;389015
GO:0030659	GO:CYTOPLASMIC VESICLE MEMBRANE	359	0.842089	1	345611
GO:0007411	GO:AXON GUIDANCE	360	0.842909	1	1272
GO:0009150	GO:PURINE RIBONUCLEOTIDE METABOLIC PROCESS	643	0.842978	1	8477;120892
GO:0000280	GO:NUCLEAR DIVISION	361	0.843724	1	5155
GO:0001525	GO:ANGIOGENESIS	361	0.843724	1	6347
GO:0007067	GO:MITOSIS	361	0.843724	1	5155
GO:0009100	GO:GLYCOPROTEIN METABOLIC PROCESS	365	0.846942	1	2524
GO:0012506	GO:VESICLE MEMBRANE	370	0.850873	1	345611
GO:0019866	GO:ORGANELLE INNER MEMBRANE	371	0.851647	1	4088
GO:0046873	GO:METAL ION TRANSMEMBRANE TRANSPORTER ACTIVITY	371	0.851647	1	389015
GO:0005509	GO:CALCIUM ION BINDING	657	0.851648	1	5334;6774
GO:0009259	GO:RIBONUCLEOTIDE METABOLIC PROCESS	658	0.85225	1	8477;120892
GO:0000087	GO:M PHASE OF MITOTIC CELL CYCLE	372	0.852418	1	5155
GO:0019693	GO:RIBOSE PHOSPHATE METABOLIC PROCESS	663	0.85523	1	8477;120892
GO:0005813	GO:CENTROSOME	378	0.856957	1	11116
REACT:217	CELL CYCLE, MITOTIC	378	0.856957	1	11116
GO:0048285	GO:ORGANELLE FISSION	386	0.862795	1	5155
GO:0006163	GO:PURINE NUCLEOTIDE METABOLIC PROCESS	688	0.869333	1	8477;120892
GO:0006281	GO:DNA REPAIR	399	0.871784	1	56946
GO:0007389	GO:PATTERN SPECIFICATION PROCESS	432	0.892074	1	4088
GO:0004674	GO:PROTEIN SERINE/THREONINE KINASE ACTIVITY	435	0.893753	1	120892
GO:0006091	GO:GENERATION OF PRECURSOR METABOLITES AND ENERGY	439	0.895951	1	1050
GO:0017111	GO:NUCLEOSIDE-TRIPHOSPHATASE ACTIVITY	753	0.900364	1	23046;120892
GO:0044283	GO:SMALL MOLECULE BIOSYNTHETIC PROCESS	450	0.901768	1	253430
GO:0022890	GO:INORGANIC CATION TRANSMEMBRANE TRANSPORTER ACTIVITY	451	0.902281	1	389015
REACT:215	CELL CYCLE	454	0.903803	1	11116
GO:0044711	GO:SINGLE-ORGANISM BIOSYNTHETIC PROCESS	462	0.907749	1	253430
GO:0006412	GO:TRANSLATION	464	0.90871	1	677
GO:0003712	GO:TRANSCRIPTION COFACTOR ACTIVITY	474	0.913369	1	7332
GO:0016462	GO:PYROPHOSPHATASE ACTIVITY	789	0.914487	1	23046;120892
GO:0051301	GO:CELL DIVISION	478	0.915166	1	5155
GO:0016818	GO:HYDROLASE ACTIVITY, ACTING ON ACID ANHYDRIDES, IN PHOSPHORUS-CONTAINING ANHYDRIDES	791	0.915215	1	23046;120892
GO:0016874	GO:LIGASE ACTIVITY	481	0.91649	1	7332
GO:0031966	GO:MITOCHONDRIAL MEMBRANE	490	0.92034	1	120892
GO:0005543	GO:PHOSPHOLIPID BINDING	492	0.921171	1	5334
GO:0004930	GO:G-PROTEIN COUPLED RECEPTOR ACTIVITY	809	0.92151	1	5734;8477
GO:0022891	GO:SUBSTRATE-SPECIFIC TRANSMEMBRANE TRANSPORTER ACTIVITY	809	0.92151	1	114134;389015
GO:0007600	GO:SENSORY PERCEPTION	502	0.925201	1	3586
GO:0005740	GO:MITOCHONDRIAL ENVELOPE	514	0.92977	1	120892
GO:0019752	GO:CARBOXYLIC ACID METABOLIC PROCESS	874	0.940805	1	1201;1788
GO:0055114	GO:OXIDATION-REDUCTION PROCESS	548	0.941271	1	25824
GO:0008324	GO:CATION TRANSMEMBRANE TRANSPORTER ACTIVITY	558	0.944284	1	389015
GO:0008610	GO:LIPID BIOSYNTHETIC PROCESS	559	0.944577	1	5155
GO:0022892	GO:SUBSTRATE-SPECIFIC TRANSPORTER ACTIVITY	940	0.955786	1	114134;389015
GO:0016071	GO:MRNA METABOLIC PROCESS	606	0.956752	1	677
GO:0006974	GO:RESPONSE TO DNA DAMAGE STIMULUS	619	0.959626	1	56946
GO:0005730	GO:NUCLEOLUS	621	0.960051	1	11262
GO:0043436	GO:OXOACID METABOLIC PROCESS	983	0.963538	1	1201;1788
GO:0016491	GO:OXIDOREDUCTASE ACTIVITY	691	0.97244	1	25824
GO:0008289	GO:LIPID BINDING	729	0.977487	1	5334
GO:0044429	GO:MITOCHONDRIAL PART	733	0.977961	1	120892
GO:0015075	GO:ION TRANSMEMBRANE TRANSPORTER ACTIVITY	749	0.979764	1	389015
GO:0030054	GO:CELL JUNCTION	755	0.980402	1	8927
GO:0000075	GO:CELL CYCLE CHECKPOINT	249	1	1
GO:0000077	GO:DNA DAMAGE CHECKPOINT	135	1	1
GO:0000184	GO:NUCLEAR-TRANSCRIBED MRNA CATABOLIC PROCESS, NONSENSE-MEDIATED DECAY	118	1	1
GO:0000375	GO:RNA SPLICING, VIA TRANSESTERIFICATION REACTIONS	216	1	1
GO:0000377	GO:RNA SPLICING, VIA TRANSESTERIFICATION REACTIONS WITH BULGED ADENOSINE AS NUCLEOPHILE	211	1	1
GO:0000398	GO:MRNA SPLICING, VIA SPLICEOSOME	211	1	1
GO:0000910	GO:CYTOKINESIS	108	1	1
GO:0001667	GO:AMEBOIDAL CELL MIGRATION	111	1	1
GO:0001764	GO:NEURON MIGRATION	101	1	1
GO:0003012	GO:MUSCLE SYSTEM PROCESS	287	1	1
GO:0003018	GO:VASCULAR PROCESS IN CIRCULATORY SYSTEM	129	1	1
GO:0003205	GO:CARDIAC CHAMBER DEVELOPMENT	114	1	1
GO:0003206	GO:CARDIAC CHAMBER MORPHOGENESIS	100	1	1
GO:0006112	GO:ENERGY RESERVE METABOLIC PROCESS	167	1	1
GO:0006261	GO:DNA-DEPENDENT DNA REPLICATION	100	1	1
GO:0006302	GO:DOUBLE-STRAND BREAK REPAIR	115	1	1
GO:0006323	GO:DNA PACKAGING	151	1	1
GO:0006333	GO:CHROMATIN ASSEMBLY OR DISASSEMBLY	138	1	1
GO:0006334	GO:NUCLEOSOME ASSEMBLY	105	1	1
GO:0006354	GO:DNA-DEPENDENT TRANSCRIPTION, ELONGATION	109	1	1
GO:0006364	GO:RRNA PROCESSING	106	1	1
GO:0006397	GO:MRNA PROCESSING	401	1	1
GO:0006403	GO:RNA LOCALIZATION	135	1	1
GO:0006413	GO:TRANSLATIONAL INITIATION	153	1	1
GO:0006414	GO:TRANSLATIONAL ELONGATION	107	1	1
GO:0006473	GO:PROTEIN ACETYLATION	133	1	1
GO:0006475	GO:INTERNAL PROTEIN AMINO ACID ACETYLATION	119	1	1
GO:0006612	GO:PROTEIN TARGETING TO MEMBRANE	154	1	1
GO:0006613	GO:COTRANSLATIONAL PROTEIN TARGETING TO MEMBRANE	107	1	1
GO:0006614	GO:SRP-DEPENDENT COTRANSLATIONAL PROTEIN TARGETING TO MEMBRANE	105	1	1
GO:0006631	GO:FATTY ACID METABOLIC PROCESS	301	1	1
GO:0006633	GO:FATTY ACID BIOSYNTHETIC PROCESS	129	1	1
GO:0006694	GO:STEROID BIOSYNTHETIC PROCESS	137	1	1
GO:0006766	GO:VITAMIN METABOLIC PROCESS	100	1	1
GO:0006805	GO:XENOBIOTIC METABOLIC PROCESS	148	1	1
GO:0006813	GO:POTASSIUM ION TRANSPORT	119	1	1
GO:0006836	GO:NEUROTRANSMITTER TRANSPORT	131	1	1
GO:0006839	GO:MITOCHONDRIAL TRANSPORT	119	1	1
GO:0006936	GO:MUSCLE CONTRACTION	255	1	1
GO:0006937	GO:REGULATION OF MUSCLE CONTRACTION	112	1	1
GO:0007093	GO:MITOTIC CELL CYCLE CHECKPOINT	141	1	1
GO:0007156	GO:HOMOPHILIC CELL ADHESION	139	1	1
GO:0007163	GO:ESTABLISHMENT OR MAINTENANCE OF CELL POLARITY	115	1	1
GO:0007265	GO:RAS PROTEIN SIGNAL TRANSDUCTION	252	1	1
GO:0007266	GO:RHO PROTEIN SIGNAL TRANSDUCTION	117	1	1
GO:0007548	GO:SEX DIFFERENTIATION	247	1	1
GO:0007586	GO:DIGESTION	116	1	1
GO:0007601	GO:VISUAL PERCEPTION	205	1	1
GO:0007605	GO:SENSORY PERCEPTION OF SOUND	127	1	1
GO:0007606	GO:SENSORY PERCEPTION OF CHEMICAL STIMULUS	115	1	1
GO:0007626	GO:LOCOMOTORY BEHAVIOR	147	1	1
GO:0008064	GO:REGULATION OF ACTIN POLYMERIZATION OR DEPOLYMERIZATION	100	1	1
GO:0008380	GO:RNA SPLICING	325	1	1
GO:0008406	GO:GONAD DEVELOPMENT	185	1	1
GO:0008584	GO:MALE GONAD DEVELOPMENT	98	1	1
GO:0008652	GO:CELLULAR AMINO ACID BIOSYNTHETIC PROCESS	108	1	1
GO:0009063	GO:CELLULAR AMINO ACID CATABOLIC PROCESS	111	1	1
GO:0009108	GO:COENZYME BIOSYNTHETIC PROCESS	103	1	1
GO:0009163	GO:NUCLEOSIDE BIOSYNTHETIC PROCESS	119	1	1
GO:0009410	GO:RESPONSE TO XENOBIOTIC STIMULUS	151	1	1
GO:0009411	GO:RESPONSE TO UV	102	1	1
GO:0009416	GO:RESPONSE TO LIGHT STIMULUS	211	1	1
GO:0009749	GO:RESPONSE TO GLUCOSE STIMULUS	109	1	1
GO:0009913	GO:EPIDERMAL CELL DIFFERENTIATION	122	1	1
GO:0010565	GO:REGULATION OF CELLULAR KETONE METABOLIC PROCESS	170	1	1
GO:0010639	GO:NEGATIVE REGULATION OF ORGANELLE ORGANIZATION	174	1	1
GO:0010948	GO:NEGATIVE REGULATION OF CELL CYCLE PROCESS	108	1	1
GO:0015850	GO:ORGANIC HYDROXY COMPOUND TRANSPORT	117	1	1
GO:0015931	GO:NUCLEOBASE-CONTAINING COMPOUND TRANSPORT	150	1	1
GO:0015980	GO:ENERGY DERIVATION BY OXIDATION OF ORGANIC COMPOUNDS	319	1	1
GO:0016050	GO:VESICLE ORGANIZATION	107	1	1
GO:0016053	GO:ORGANIC ACID BIOSYNTHETIC PROCESS	292	1	1
GO:0016054	GO:ORGANIC ACID CATABOLIC PROCESS	201	1	1
GO:0016072	GO:RRNA METABOLIC PROCESS	112	1	1
GO:0016197	GO:ENDOSOMAL TRANSPORT	143	1	1
GO:0016573	GO:HISTONE ACETYLATION	111	1	1
GO:0018205	GO:PEPTIDYL-LYSINE MODIFICATION	149	1	1
GO:0018393	GO:INTERNAL PEPTIDYL-LYSINE ACETYLATION	113	1	1
GO:0018394	GO:PEPTIDYL-LYSINE ACETYLATION	116	1	1
GO:0019080	GO:VIRAL GENOME EXPRESSION	152	1	1
GO:0019083	GO:VIRAL TRANSCRIPTION	152	1	1
GO:0019932	GO:SECOND-MESSENGER-MEDIATED SIGNALING	156	1	1
GO:0021953	GO:CENTRAL NERVOUS SYSTEM NEURON DIFFERENTIATION	126	1	1
GO:0022613	GO:RIBONUCLEOPROTEIN COMPLEX BIOGENESIS	233	1	1
GO:0022618	GO:RIBONUCLEOPROTEIN COMPLEX ASSEMBLY	105	1	1
GO:0022900	GO:ELECTRON TRANSPORT CHAIN	136	1	1
GO:0022904	GO:RESPIRATORY ELECTRON TRANSPORT CHAIN	98	1	1
GO:0030178	GO:NEGATIVE REGULATION OF WNT RECEPTOR SIGNALING PATHWAY	114	1	1
GO:0030216	GO:KERATINOCYTE DIFFERENTIATION	102	1	1
GO:0030258	GO:LIPID MODIFICATION	144	1	1
GO:0030326	GO:EMBRYONIC LIMB MORPHOGENESIS	113	1	1
GO:0030330	GO:DNA DAMAGE RESPONSE, SIGNAL TRANSDUCTION BY P53 CLASS MEDIATOR	108	1	1
GO:0030509	GO:BMP SIGNALING PATHWAY	111	1	1
GO:0030534	GO:ADULT BEHAVIOR	109	1	1
GO:0030832	GO:REGULATION OF ACTIN FILAMENT LENGTH	101	1	1
GO:0030855	GO:EPITHELIAL CELL DIFFERENTIATION	299	1	1
GO:0031497	GO:CHROMATIN ASSEMBLY	117	1	1
GO:0031570	GO:DNA INTEGRITY CHECKPOINT	142	1	1
GO:0032271	GO:REGULATION OF PROTEIN POLYMERIZATION	108	1	1
GO:0032535	GO:REGULATION OF CELLULAR COMPONENT SIZE	180	1	1
GO:0032787	GO:MONOCARBOXYLIC ACID METABOLIC PROCESS	427	1	1
GO:0032984	GO:MACROMOLECULAR COMPLEX DISASSEMBLY	182	1	1
GO:0033044	GO:REGULATION OF CHROMOSOME ORGANIZATION	106	1	1
GO:0034728	GO:NUCLEOSOME ORGANIZATION	125	1	1
GO:0035107	GO:APPENDAGE MORPHOGENESIS	133	1	1
GO:0035108	GO:LIMB MORPHOGENESIS	133	1	1
GO:0035113	GO:EMBRYONIC APPENDAGE MORPHOGENESIS	113	1	1
GO:0035150	GO:REGULATION OF TUBE SIZE	111	1	1
GO:0042180	GO:CELLULAR KETONE METABOLIC PROCESS	223	1	1
GO:0042254	GO:RIBOSOME BIOGENESIS	150	1	1
GO:0042445	GO:HORMONE METABOLIC PROCESS	161	1	1
GO:0042455	GO:RIBONUCLEOSIDE BIOSYNTHETIC PROCESS	110	1	1
GO:0042471	GO:EAR MORPHOGENESIS	115	1	1
GO:0042770	GO:SIGNAL TRANSDUCTION IN RESPONSE TO DNA DAMAGE	119	1	1
GO:0043241	GO:PROTEIN COMPLEX DISASSEMBLY	161	1	1
GO:0043409	GO:NEGATIVE REGULATION OF MAPK CASCADE	103	1	1
GO:0043543	GO:PROTEIN ACYLATION	150	1	1
GO:0043624	GO:CELLULAR PROTEIN COMPLEX DISASSEMBLY	156	1	1
GO:0043687	GO:POST-TRANSLATIONAL PROTEIN MODIFICATION	193	1	1
GO:0044272	GO:SULFUR COMPOUND BIOSYNTHETIC PROCESS	115	1	1
GO:0044282	GO:SMALL MOLECULE CATABOLIC PROCESS	259	1	1
GO:0044712	GO:SINGLE-ORGANISM CATABOLIC PROCESS	259	1	1
GO:0045047	GO:PROTEIN TARGETING TO ER	107	1	1
GO:0045137	GO:DEVELOPMENT OF PRIMARY SEXUAL CHARACTERISTICS	215	1	1
GO:0045333	GO:CELLULAR RESPIRATION	150	1	1
GO:0046034	GO:ATP METABOLIC PROCESS	123	1	1
GO:0046394	GO:CARBOXYLIC ACID BIOSYNTHETIC PROCESS	292	1	1
GO:0046395	GO:CARBOXYLIC ACID CATABOLIC PROCESS	201	1	1
GO:0046545	GO:DEVELOPMENT OF PRIMARY FEMALE SEXUAL CHARACTERISTICS	105	1	1
GO:0046546	GO:DEVELOPMENT OF PRIMARY MALE SEXUAL CHARACTERISTICS	115	1	1
GO:0046660	GO:FEMALE SEX DIFFERENTIATION	110	1	1
GO:0046661	GO:MALE SEX DIFFERENTIATION	123	1	1
GO:0048193	GO:GOLGI VESICLE TRANSPORT	182	1	1
GO:0048608	GO:REPRODUCTIVE STRUCTURE DEVELOPMENT	259	1	1
GO:0048638	GO:REGULATION OF DEVELOPMENTAL GROWTH	108	1	1
GO:0048736	GO:APPENDAGE DEVELOPMENT	143	1	1
GO:0048738	GO:CARDIAC MUSCLE TISSUE DEVELOPMENT	138	1	1
GO:0048754	GO:BRANCHING MORPHOGENESIS OF AN EPITHELIAL TUBE	161	1	1
GO:0050657	GO:NUCLEIC ACID TRANSPORT	128	1	1
GO:0050658	GO:RNA TRANSPORT	128	1	1
GO:0050769	GO:POSITIVE REGULATION OF NEUROGENESIS	118	1	1
GO:0050792	GO:REGULATION OF VIRAL REPRODUCTION	113	1	1
GO:0050880	GO:REGULATION OF BLOOD VESSEL SIZE	110	1	1
GO:0050953	GO:SENSORY PERCEPTION OF LIGHT STIMULUS	206	1	1
GO:0050954	GO:SENSORY PERCEPTION OF MECHANICAL STIMULUS	136	1	1
GO:0051028	GO:MRNA TRANSPORT	110	1	1
GO:0051168	GO:NUCLEAR EXPORT	121	1	1
GO:0051188	GO:COFACTOR BIOSYNTHETIC PROCESS	132	1	1
GO:0051236	GO:ESTABLISHMENT OF RNA LOCALIZATION	128	1	1
GO:0051340	GO:REGULATION OF LIGASE ACTIVITY	100	1	1
GO:0051656	GO:ESTABLISHMENT OF ORGANELLE LOCALIZATION	116	1	1
GO:0060173	GO:LIMB DEVELOPMENT	143	1	1
GO:0060271	GO:CILIUM MORPHOGENESIS	106	1	1
GO:0060560	GO:DEVELOPMENTAL GROWTH INVOLVED IN MORPHOGENESIS	130	1	1
GO:0061458	GO:REPRODUCTIVE SYSTEM DEVELOPMENT	259	1	1
GO:0065004	GO:PROTEIN-DNA COMPLEX ASSEMBLY	133	1	1
GO:0070972	GO:PROTEIN LOCALIZATION TO ENDOPLASMIC RETICULUM	121	1	1
GO:0071103	GO:DNA CONFORMATION CHANGE	187	1	1
GO:0071156	GO:REGULATION OF CELL CYCLE ARREST	272	1	1
GO:0071466	GO:CELLULAR RESPONSE TO XENOBIOTIC STIMULUS	149	1	1
GO:0071824	GO:PROTEIN-DNA COMPLEX SUBUNIT ORGANIZATION	153	1	1
GO:0071826	GO:RIBONUCLEOPROTEIN COMPLEX SUBUNIT ORGANIZATION	112	1	1
GO:0072330	GO:MONOCARBOXYLIC ACID BIOSYNTHETIC PROCESS	185	1	1
GO:0072331	GO:SIGNAL TRANSDUCTION BY P53 CLASS MEDIATOR	131	1	1
GO:0072594	GO:ESTABLISHMENT OF PROTEIN LOCALIZATION TO ORGANELLE	212	1	1
GO:0072599	GO:ESTABLISHMENT OF PROTEIN LOCALIZATION TO ENDOPLASMIC RETICULUM	108	1	1
GO:0072657	GO:PROTEIN LOCALIZATION TO MEMBRANE	103	1	1
GO:0090257	GO:REGULATION OF MUSCLE SYSTEM PROCESS	129	1	1
GO:1901659	GO:GLYCOSYL COMPOUND BIOSYNTHETIC PROCESS	119	1	1
GO:2000027	GO:REGULATION OF ORGAN MORPHOGENESIS	147	1	1
GO:2000045	GO:REGULATION OF G1/S TRANSITION OF MITOTIC CELL CYCLE	104	1	1
GO:2000241	GO:REGULATION OF REPRODUCTIVE PROCESS	205	1	1
GO:2000243	GO:POSITIVE REGULATION OF REPRODUCTIVE PROCESS	109	1	1
GO:0000428	GO:DNA-DIRECTED RNA POLYMERASE COMPLEX	100	1	1
GO:0000776	GO:KINETOCHORE	104	1	1
GO:0000793	GO:CONDENSED CHROMOSOME	168	1	1
GO:0000922	GO:SPINDLE POLE	100	1	1
GO:0001726	GO:RUFFLE	126	1	1
GO:0005578	GO:PROTEINACEOUS EXTRACELLULAR MATRIX	360	1	1
GO:0005681	GO:SPLICEOSOMAL COMPLEX	145	1	1
GO:0005741	GO:MITOCHONDRIAL OUTER MEMBRANE	120	1	1
GO:0005743	GO:MITOCHONDRIAL INNER MEMBRANE	340	1	1
GO:0005759	GO:MITOCHONDRIAL MATRIX	285	1	1
GO:0005819	GO:SPINDLE	239	1	1
GO:0005840	GO:RIBOSOME	201	1	1
GO:0005882	GO:INTERMEDIATE FILAMENT	187	1	1
GO:0005911	GO:CELL-CELL JUNCTION	289	1	1
GO:0005912	GO:ADHERENS JUNCTION	197	1	1
GO:0005923	GO:TIGHT JUNCTION	99	1	1
GO:0005924	GO:CELL-SUBSTRATE ADHERENS JUNCTION	133	1	1
GO:0005925	GO:FOCAL ADHESION	128	1	1
GO:0005929	GO:CILIUM	256	1	1
GO:0014069	GO:POSTSYNAPTIC DENSITY	102	1	1
GO:0015629	GO:ACTIN CYTOSKELETON	365	1	1
GO:0019867	GO:OUTER MEMBRANE	149	1	1
GO:0019898	GO:EXTRINSIC TO MEMBRANE	130	1	1
GO:0030016	GO:MYOFIBRIL	166	1	1
GO:0030017	GO:SARCOMERE	145	1	1
GO:0030027	GO:LAMELLIPODIUM	122	1	1
GO:0030055	GO:CELL-SUBSTRATE JUNCTION	139	1	1
GO:0030133	GO:TRANSPORT VESICLE	144	1	1
GO:0030424	GO:AXON	256	1	1
GO:0030529	GO:RIBONUCLEOPROTEIN COMPLEX	567	1	1
GO:0030662	GO:COATED VESICLE MEMBRANE	143	1	1
GO:0030665	GO:CLATHRIN-COATED VESICLE MEMBRANE	104	1	1
GO:0030880	GO:RNA POLYMERASE COMPLEX	101	1	1
GO:0031012	GO:EXTRACELLULAR MATRIX	422	1	1
GO:0031252	GO:CELL LEADING EDGE	262	1	1
GO:0031514	GO:MOTILE CILIUM	137	1	1
GO:0031968	GO:ORGANELLE OUTER MEMBRANE	142	1	1
GO:0032993	GO:PROTEIN-DNA COMPLEX	108	1	1
GO:0033267	GO:AXON PART	124	1	1
GO:0034702	GO:ION CHANNEL COMPLEX	194	1	1
GO:0034703	GO:CATION CHANNEL COMPLEX	130	1	1
GO:0043197	GO:DENDRITIC SPINE	139	1	1
GO:0043292	GO:CONTRACTILE FIBER	176	1	1
GO:0043296	GO:APICAL JUNCTION COMPLEX	115	1	1
GO:0044309	GO:NEURON SPINE	139	1	1
GO:0044327	GO:DENDRITIC SPINE HEAD	102	1	1
GO:0044391	GO:RIBOSOMAL SUBUNIT	134	1	1
GO:0044420	GO:EXTRACELLULAR MATRIX PART	177	1	1
GO:0044441	GO:CILIUM PART	120	1	1
GO:0044449	GO:CONTRACTILE FIBER PART	159	1	1
GO:0045111	GO:INTERMEDIATE FILAMENT CYTOSKELETON	227	1	1
GO:0045211	GO:POSTSYNAPTIC MEMBRANE	184	1	1
GO:0055029	GO:NUCLEAR DNA-DIRECTED RNA POLYMERASE COMPLEX	100	1	1
GO:0070160	GO:OCCLUDING JUNCTION	99	1	1
GO:0070161	GO:ANCHORING JUNCTION	215	1	1
GO:0097060	GO:SYNAPTIC MEMBRANE	216	1	1
GO:0000287	GO:MAGNESIUM ION BINDING	180	1	1
GO:0001653	GO:PEPTIDE RECEPTOR ACTIVITY	113	1	1
GO:0003714	GO:TRANSCRIPTION COREPRESSOR ACTIVITY	192	1	1
GO:0003735	GO:STRUCTURAL CONSTITUENT OF RIBOSOME	153	1	1
GO:0003779	GO:ACTIN BINDING	353	1	1
GO:0004386	GO:HELICASE ACTIVITY	146	1	1
GO:0004518	GO:NUCLEASE ACTIVITY	162	1	1
GO:0004519	GO:ENDONUCLEASE ACTIVITY	99	1	1
GO:0004984	GO:OLFACTORY RECEPTOR ACTIVITY	377	1	1
GO:0005099	GO:RAS GTPASE ACTIVATOR ACTIVITY	109	1	1
GO:0005179	GO:HORMONE ACTIVITY	109	1	1
GO:0005198	GO:STRUCTURAL MOLECULE ACTIVITY	612	1	1
GO:0005216	GO:ION CHANNEL ACTIVITY	366	1	1
GO:0005244	GO:VOLTAGE-GATED ION CHANNEL ACTIVITY	175	1	1
GO:0005261	GO:CATION CHANNEL ACTIVITY	267	1	1
GO:0005267	GO:POTASSIUM CHANNEL ACTIVITY	109	1	1
GO:0005342	GO:ORGANIC ACID TRANSMEMBRANE TRANSPORTER ACTIVITY	100	1	1
GO:0005506	GO:IRON ION BINDING	160	1	1
GO:0005516	GO:CALMODULIN BINDING	162	1	1
GO:0008026	GO:ATP-DEPENDENT HELICASE ACTIVITY	108	1	1
GO:0008194	GO:UDP-GLYCOSYLTRANSFERASE ACTIVITY	127	1	1
GO:0008509	GO:ANION TRANSMEMBRANE TRANSPORTER ACTIVITY	229	1	1
GO:0008514	GO:ORGANIC ANION TRANSMEMBRANE TRANSPORTER ACTIVITY	114	1	1
GO:0008528	GO:G-PROTEIN COUPLED PEPTIDE RECEPTOR ACTIVITY	112	1	1
GO:0009055	GO:ELECTRON CARRIER ACTIVITY	153	1	1
GO:0015079	GO:POTASSIUM ION TRANSMEMBRANE TRANSPORTER ACTIVITY	125	1	1
GO:0015085	GO:CALCIUM ION TRANSMEMBRANE TRANSPORTER ACTIVITY	110	1	1
GO:0015103	GO:INORGANIC ANION TRANSMEMBRANE TRANSPORTER ACTIVITY	104	1	1
GO:0015267	GO:CHANNEL ACTIVITY	394	1	1
GO:0015276	GO:LIGAND-GATED ION CHANNEL ACTIVITY	136	1	1
GO:0015293	GO:SYMPORTER ACTIVITY	128	1	1
GO:0015399	GO:PRIMARY ACTIVE TRANSMEMBRANE TRANSPORTER ACTIVITY	109	1	1
GO:0015405	GO:P-P-BOND-HYDROLYSIS-DRIVEN TRANSMEMBRANE TRANSPORTER ACTIVITY	109	1	1
GO:0016614	GO:OXIDOREDUCTASE ACTIVITY, ACTING ON CH-OH GROUP OF DONORS	127	1	1
GO:0016616	GO:OXIDOREDUCTASE ACTIVITY, ACTING ON THE CH-OH GROUP OF DONORS, NAD OR NADP AS ACCEPTOR	114	1	1
GO:0016746	GO:TRANSFERASE ACTIVITY, TRANSFERRING ACYL GROUPS	225	1	1
GO:0016747	GO:TRANSFERASE ACTIVITY, TRANSFERRING ACYL GROUPS OTHER THAN AMINO-ACYL GROUPS	173	1	1
GO:0016779	GO:NUCLEOTIDYLTRANSFERASE ACTIVITY	117	1	1
GO:0016820	GO:HYDROLASE ACTIVITY, ACTING ON ACID ANHYDRIDES, CATALYZING TRANSMEMBRANE MOVEMENT OF SUBSTANCES	104	1	1
GO:0016829	GO:LYASE ACTIVITY	150	1	1
GO:0016887	GO:ATPASE ACTIVITY	354	1	1
GO:0022803	GO:PASSIVE TRANSMEMBRANE TRANSPORTER ACTIVITY	394	1	1
GO:0022832	GO:VOLTAGE-GATED CHANNEL ACTIVITY	175	1	1
GO:0022834	GO:LIGAND-GATED CHANNEL ACTIVITY	136	1	1
GO:0022836	GO:GATED CHANNEL ACTIVITY	301	1	1
GO:0022838	GO:SUBSTRATE-SPECIFIC CHANNEL ACTIVITY	374	1	1
GO:0022839	GO:ION GATED CHANNEL ACTIVITY	301	1	1
GO:0022843	GO:VOLTAGE-GATED CATION CHANNEL ACTIVITY	129	1	1
GO:0030674	GO:PROTEIN BINDING, BRIDGING	130	1	1
GO:0031406	GO:CARBOXYLIC ACID BINDING	178	1	1
GO:0035091	GO:PHOSPHATIDYLINOSITOL BINDING	153	1	1
GO:0042623	GO:ATPASE ACTIVITY, COUPLED	280	1	1
GO:0042626	GO:ATPASE ACTIVITY, COUPLED TO TRANSMEMBRANE MOVEMENT OF SUBSTANCES	101	1	1
GO:0043492	GO:ATPASE ACTIVITY, COUPLED TO MOVEMENT OF SUBSTANCES	102	1	1
GO:0048037	GO:COFACTOR BINDING	250	1	1
GO:0050662	GO:COENZYME BINDING	177	1	1
GO:0052689	GO:CARBOXYLIC ESTER HYDROLASE ACTIVITY	109	1	1
GO:0060090	GO:BINDING, BRIDGING	142	1	1
GO:0070035	GO:PURINE NTP-DEPENDENT HELICASE ACTIVITY	108	1	1
GO:0072509	GO:DIVALENT INORGANIC CATION TRANSMEMBRANE TRANSPORTER ACTIVITY	137	1	1
KEGG:HSA00010	KEGG:GLYCOLYSIS / GLUCONEOGENESIS	66	1	1
KEGG:HSA00020	KEGG:CITRATE CYCLE (TCA CYCLE)	30	1	1
KEGG:HSA00030	KEGG:PENTOSE PHOSPHATE PATHWAY	28	1	1
KEGG:HSA00040	KEGG:PENTOSE AND GLUCURONATE INTERCONVERSIONS	34	1	1
KEGG:HSA00051	KEGG:FRUCTOSE AND MANNOSE METABOLISM	36	1	1
KEGG:HSA00052	KEGG:GALACTOSE METABOLISM	30	1	1
KEGG:HSA00053	KEGG:ASCORBATE AND ALDARATE METABOLISM	27	1	1
KEGG:HSA00062	KEGG:FATTY ACID ELONGATION	23	1	1
KEGG:HSA00071	KEGG:FATTY ACID METABOLISM	44	1	1
KEGG:HSA00100	KEGG:STEROID BIOSYNTHESIS	16	1	1
KEGG:HSA00120	KEGG:PRIMARY BILE ACID BIOSYNTHESIS	17	1	1
KEGG:HSA00140	KEGG:STEROID HORMONE BIOSYNTHESIS	56	1	1
KEGG:HSA00190	KEGG:OXIDATIVE PHOSPHORYLATION	120	1	1
KEGG:HSA00230	KEGG:PURINE METABOLISM	166	1	1
KEGG:HSA00240	KEGG:PYRIMIDINE METABOLISM	103	1	1
KEGG:HSA00250	KEGG:ALANINE, ASPARTATE AND GLUTAMATE METABOLISM	32	1	1
KEGG:HSA00260	KEGG:GLYCINE, SERINE AND THREONINE METABOLISM	37	1	1
KEGG:HSA00280	KEGG:VALINE, LEUCINE AND ISOLEUCINE DEGRADATION	44	1	1
KEGG:HSA00310	KEGG:LYSINE DEGRADATION	43	1	1
KEGG:HSA00330	KEGG:ARGININE AND PROLINE METABOLISM	56	1	1
KEGG:HSA00340	KEGG:HISTIDINE METABOLISM	27	1	1
KEGG:HSA00350	KEGG:TYROSINE METABOLISM	39	1	1
KEGG:HSA00360	KEGG:PHENYLALANINE METABOLISM	18	1	1
KEGG:HSA00380	KEGG:TRYPTOPHAN METABOLISM	39	1	1
KEGG:HSA00410	KEGG:BETA-ALANINE METABOLISM	29	1	1
KEGG:HSA00450	KEGG:SELENOCOMPOUND METABOLISM	17	1	1
KEGG:HSA00480	KEGG:GLUTATHIONE METABOLISM	50	1	1
KEGG:HSA00500	KEGG:STARCH AND SUCROSE METABOLISM	56	1	1
KEGG:HSA00510	KEGG:N-GLYCAN BIOSYNTHESIS	49	1	1
KEGG:HSA00511	KEGG:OTHER GLYCAN DEGRADATION	17	1	1
KEGG:HSA00512	KEGG:MUCIN TYPE O-GLYCAN BIOSYNTHESIS	31	1	1
KEGG:HSA00514	KEGG:OTHER TYPES OF O-GLYCAN BIOSYNTHESIS	29	1	1
KEGG:HSA00520	KEGG:AMINO SUGAR AND NUCLEOTIDE SUGAR METABOLISM	49	1	1
KEGG:HSA00531	KEGG:GLYCOSAMINOGLYCAN DEGRADATION	19	1	1
KEGG:HSA00532	KEGG:GLYCOSAMINOGLYCAN BIOSYNTHESIS - CHONDROITIN SULFATE / DERMATAN SULFATE	20	1	1
KEGG:HSA00533	KEGG:GLYCOSAMINOGLYCAN BIOSYNTHESIS - KERATAN SULFATE	15	1	1
KEGG:HSA00534	KEGG:GLYCOSAMINOGLYCAN BIOSYNTHESIS - HEPARAN SULFATE / HEPARIN	24	1	1
KEGG:HSA00561	KEGG:GLYCEROLIPID METABOLISM	55	1	1
KEGG:HSA00563	KEGG:GLYCOSYLPHOSPHATIDYLINOSITOL(GPI)-ANCHOR BIOSYNTHESIS	25	1	1
KEGG:HSA00564	KEGG:GLYCEROPHOSPHOLIPID METABOLISM	91	1	1
KEGG:HSA00565	KEGG:ETHER LIPID METABOLISM	42	1	1
KEGG:HSA00590	KEGG:ARACHIDONIC ACID METABOLISM	67	1	1
KEGG:HSA00591	KEGG:LINOLEIC ACID METABOLISM	33	1	1
KEGG:HSA00592	KEGG:ALPHA-LINOLENIC ACID METABOLISM	25	1	1
KEGG:HSA00604	KEGG:GLYCOSPHINGOLIPID BIOSYNTHESIS - GANGLIO SERIES	15	1	1
KEGG:HSA00620	KEGG:PYRUVATE METABOLISM	41	1	1
KEGG:HSA00630	KEGG:GLYOXYLATE AND DICARBOXYLATE METABOLISM	24	1	1
KEGG:HSA00640	KEGG:PROPANOATE METABOLISM	32	1	1
KEGG:HSA00650	KEGG:BUTANOATE METABOLISM	29	1	1
KEGG:HSA00670	KEGG:ONE CARBON POOL BY FOLATE	20	1	1
KEGG:HSA00760	KEGG:NICOTINATE AND NICOTINAMIDE METABOLISM	27	1	1
KEGG:HSA00770	KEGG:PANTOTHENATE AND COA BIOSYNTHESIS	17	1	1
KEGG:HSA00830	KEGG:RETINOL METABOLISM	68	1	1
KEGG:HSA00860	KEGG:PORPHYRIN AND CHLOROPHYLL METABOLISM	43	1	1
KEGG:HSA00900	KEGG:TERPENOID BACKBONE BIOSYNTHESIS	21	1	1
KEGG:HSA00920	KEGG:SULFUR METABOLISM	14	1	1
KEGG:HSA00970	KEGG:AMINOACYL-TRNA BIOSYNTHESIS	41	1	1
KEGG:HSA00980	KEGG:METABOLISM OF XENOBIOTICS BY CYTOCHROME P450	80	1	1
KEGG:HSA00982	KEGG:DRUG METABOLISM - CYTOCHROME P450	73	1	1
KEGG:HSA00983	KEGG:DRUG METABOLISM - OTHER ENZYMES	51	1	1
KEGG:HSA01040	KEGG:BIOSYNTHESIS OF UNSATURATED FATTY ACIDS	21	1	1
KEGG:HSA01210	KEGG:2-OXOCARBOXYLIC ACID METABOLISM	17	1	1
KEGG:HSA01230	KEGG:BIOSYNTHESIS OF AMINO ACIDS	69	1	1
KEGG:HSA02010	KEGG:ABC TRANSPORTERS	44	1	1
KEGG:HSA03008	KEGG:RIBOSOME BIOGENESIS IN EUKARYOTES	77	1	1
KEGG:HSA03010	KEGG:RIBOSOME	133	1	1
KEGG:HSA03013	KEGG:RNA TRANSPORT	158	1	1
KEGG:HSA03015	KEGG:MRNA SURVEILLANCE PATHWAY	91	1	1
KEGG:HSA03018	KEGG:RNA DEGRADATION	72	1	1
KEGG:HSA03020	KEGG:RNA POLYMERASE	31	1	1
KEGG:HSA03022	KEGG:BASAL TRANSCRIPTION FACTORS	45	1	1
KEGG:HSA03030	KEGG:DNA REPLICATION	36	1	1
KEGG:HSA03040	KEGG:SPLICEOSOME	130	1	1
KEGG:HSA03050	KEGG:PROTEASOME	44	1	1
KEGG:HSA03060	KEGG:PROTEIN EXPORT	23	1	1
KEGG:HSA03320	KEGG:PPAR SIGNALING PATHWAY	71	1	1
KEGG:HSA03410	KEGG:BASE EXCISION REPAIR	33	1	1
KEGG:HSA03420	KEGG:NUCLEOTIDE EXCISION REPAIR	47	1	1
KEGG:HSA03430	KEGG:MISMATCH REPAIR	23	1	1
KEGG:HSA03440	KEGG:HOMOLOGOUS RECOMBINATION	28	1	1
KEGG:HSA03460	KEGG:FANCONI ANEMIA PATHWAY	53	1	1
KEGG:HSA04012	KEGG:ERBB SIGNALING PATHWAY	87	1	1
KEGG:HSA04020	KEGG:CALCIUM SIGNALING PATHWAY	183	1	1
KEGG:HSA04070	KEGG:PHOSPHATIDYLINOSITOL SIGNALING SYSTEM	81	1	1
KEGG:HSA04114	KEGG:OOCYTE MEIOSIS	112	1	1
KEGG:HSA04115	KEGG:P53 SIGNALING PATHWAY	68	1	1
KEGG:HSA04130	KEGG:SNARE INTERACTIONS IN VESICULAR TRANSPORT	36	1	1
KEGG:HSA04140	KEGG:REGULATION OF AUTOPHAGY	34	1	1
KEGG:HSA04141	KEGG:PROTEIN PROCESSING IN ENDOPLASMIC RETICULUM	167	1	1
KEGG:HSA04145	KEGG:PHAGOSOME	149	1	1
KEGG:HSA04150	KEGG:MTOR SIGNALING PATHWAY	60	1	1
KEGG:HSA04210	KEGG:APOPTOSIS	88	1	1
KEGG:HSA04260	KEGG:CARDIAC MUSCLE CONTRACTION	73	1	1
KEGG:HSA04270	KEGG:VASCULAR SMOOTH MUSCLE CONTRACTION	120	1	1
KEGG:HSA04320	KEGG:DORSO-VENTRAL AXIS FORMATION	24	1	1
KEGG:HSA04330	KEGG:NOTCH SIGNALING PATHWAY	48	1	1
KEGG:HSA04340	KEGG:HEDGEHOG SIGNALING PATHWAY	51	1	1
KEGG:HSA04360	KEGG:AXON GUIDANCE	131	1	1
KEGG:HSA04370	KEGG:VEGF SIGNALING PATHWAY	67	1	1
KEGG:HSA04512	KEGG:ECM-RECEPTOR INTERACTION	86	1	1
KEGG:HSA04530	KEGG:TIGHT JUNCTION	133	1	1
KEGG:HSA04610	KEGG:COMPLEMENT AND COAGULATION CASCADES	69	1	1
KEGG:HSA04612	KEGG:ANTIGEN PROCESSING AND PRESENTATION	69	1	1
KEGG:HSA04620	KEGG:TOLL-LIKE RECEPTOR SIGNALING PATHWAY	106	1	1
KEGG:HSA04622	KEGG:RIG-I-LIKE RECEPTOR SIGNALING PATHWAY	71	1	1
KEGG:HSA04623	KEGG:CYTOSOLIC DNA-SENSING PATHWAY	62	1	1
KEGG:HSA04650	KEGG:NATURAL KILLER CELL MEDIATED CYTOTOXICITY	134	1	1
KEGG:HSA04662	KEGG:B CELL RECEPTOR SIGNALING PATHWAY	76	1	1
KEGG:HSA04664	KEGG:FC EPSILON RI SIGNALING PATHWAY	70	1	1
KEGG:HSA04666	KEGG:FC GAMMA R-MEDIATED PHAGOCYTOSIS	91	1	1
KEGG:HSA04670	KEGG:LEUKOCYTE TRANSENDOTHELIAL MIGRATION	118	1	1
KEGG:HSA04720	KEGG:LONG-TERM POTENTIATION	71	1	1
KEGG:HSA04721	KEGG:SYNAPTIC VESICLE CYCLE	63	1	1
KEGG:HSA04722	KEGG:NEUROTROPHIN SIGNALING PATHWAY	120	1	1
KEGG:HSA04723	KEGG:RETROGRADE ENDOCANNABINOID SIGNALING	102	1	1
KEGG:HSA04724	KEGG:GLUTAMATERGIC SYNAPSE	117	1	1
KEGG:HSA04726	KEGG:SEROTONERGIC SYNAPSE	113	1	1
KEGG:HSA04728	KEGG:DOPAMINERGIC SYNAPSE	130	1	1
KEGG:HSA04730	KEGG:LONG-TERM DEPRESSION	60	1	1
KEGG:HSA04740	KEGG:OLFACTORY TRANSDUCTION	404	1	1
KEGG:HSA04742	KEGG:TASTE TRANSDUCTION	52	1	1
KEGG:HSA04744	KEGG:PHOTOTRANSDUCTION	29	1	1
KEGG:HSA04910	KEGG:INSULIN SIGNALING PATHWAY	139	1	1
KEGG:HSA04911	KEGG:INSULIN SECRETION	87	1	1
KEGG:HSA04912	KEGG:GNRH SIGNALING PATHWAY	92	1	1
KEGG:HSA04913	KEGG:OVARIAN STEROIDOGENESIS	51	1	1
KEGG:HSA04914	KEGG:PROGESTERONE-MEDIATED OOCYTE MATURATION	86	1	1
KEGG:HSA04915	KEGG:ESTROGEN SIGNALING PATHWAY	99	1	1
KEGG:HSA04916	KEGG:MELANOGENESIS	101	1	1
KEGG:HSA04930	KEGG:TYPE II DIABETES MELLITUS	48	1	1
KEGG:HSA04940	KEGG:TYPE I DIABETES MELLITUS	41	1	1
KEGG:HSA04950	KEGG:MATURITY ONSET DIABETES OF THE YOUNG	25	1	1
KEGG:HSA04960	KEGG:ALDOSTERONE-REGULATED SODIUM REABSORPTION	39	1	1
KEGG:HSA04961	KEGG:ENDOCRINE AND OTHER FACTOR-REGULATED CALCIUM REABSORPTION	48	1	1
KEGG:HSA04962	KEGG:VASOPRESSIN-REGULATED WATER REABSORPTION	45	1	1
KEGG:HSA04964	KEGG:PROXIMAL TUBULE BICARBONATE RECLAMATION	23	1	1
KEGG:HSA04966	KEGG:COLLECTING DUCT ACID SECRETION	27	1	1
KEGG:HSA04970	KEGG:SALIVARY SECRETION	90	1	1
KEGG:HSA04972	KEGG:PANCREATIC SECRETION	96	1	1
KEGG:HSA04973	KEGG:CARBOHYDRATE DIGESTION AND ABSORPTION	45	1	1
KEGG:HSA04974	KEGG:PROTEIN DIGESTION AND ABSORPTION	88	1	1
KEGG:HSA04975	KEGG:FAT DIGESTION AND ABSORPTION	41	1	1
KEGG:HSA04976	KEGG:BILE SECRETION	72	1	1
KEGG:HSA04977	KEGG:VITAMIN DIGESTION AND ABSORPTION	24	1	1
KEGG:HSA04978	KEGG:MINERAL ABSORPTION	51	1	1
KEGG:HSA05010	KEGG:ALZHEIMER'S DISEASE	164	1	1
KEGG:HSA05014	KEGG:AMYOTROPHIC LATERAL SCLEROSIS (ALS)	54	1	1
KEGG:HSA05016	KEGG:HUNTINGTON'S DISEASE	177	1	1
KEGG:HSA05020	KEGG:PRION DISEASES	36	1	1
KEGG:HSA05030	KEGG:COCAINE ADDICTION	50	1	1
KEGG:HSA05031	KEGG:AMPHETAMINE ADDICTION	70	1	1
KEGG:HSA05032	KEGG:MORPHINE ADDICTION	92	1	1
KEGG:HSA05033	KEGG:NICOTINE ADDICTION	40	1	1
KEGG:HSA05034	KEGG:ALCOHOLISM	179	1	1
KEGG:HSA05100	KEGG:BACTERIAL INVASION OF EPITHELIAL CELLS	76	1	1
KEGG:HSA05110	KEGG:VIBRIO CHOLERAE INFECTION	54	1	1
KEGG:HSA05120	KEGG:EPITHELIAL CELL SIGNALING IN HELICOBACTER PYLORI INFECTION	68	1	1
KEGG:HSA05130	KEGG:PATHOGENIC ESCHERICHIA COLI INFECTION	55	1	1
KEGG:HSA05132	KEGG:SALMONELLA INFECTION	85	1	1
KEGG:HSA05134	KEGG:LEGIONELLOSIS	55	1	1
KEGG:HSA05204	KEGG:CHEMICAL CARCINOGENESIS	82	1	1
KEGG:HSA05213	KEGG:ENDOMETRIAL CANCER	52	1	1
KEGG:HSA05216	KEGG:THYROID CANCER	29	1	1
KEGG:HSA05217	KEGG:BASAL CELL CARCINOMA	55	1	1
KEGG:HSA05219	KEGG:BLADDER CANCER	38	1	1
KEGG:HSA05222	KEGG:SMALL CELL LUNG CANCER	86	1	1
KEGG:HSA05223	KEGG:NON-SMALL CELL LUNG CANCER	54	1	1
KEGG:HSA05332	KEGG:GRAFT-VERSUS-HOST DISEASE	37	1	1
KEGG:HSA05340	KEGG:PRIMARY IMMUNODEFICIENCY	36	1	1
KEGG:HSA05410	KEGG:HYPERTROPHIC CARDIOMYOPATHY (HCM)	83	1	1
KEGG:HSA05412	KEGG:ARRHYTHMOGENIC RIGHT VENTRICULAR CARDIOMYOPATHY (ARVC)	74	1	1
KEGG:HSA05414	KEGG:DILATED CARDIOMYOPATHY	90	1	1
KEGG:HSA05416	KEGG:VIRAL MYOCARDITIS	68	1	1
NCI:3	NCI:POSTTRANSLATIONAL REGULATION OF ADHERENS JUNCTION STABILITY AND DISSASSEMBLY	48	1	1
NCI:5	NCI:ALK1 SIGNALING EVENTS	25	1	1
NCI:9	NCI:ANGIOPOIETIN RECEPTOR TIE2-MEDIATED SIGNALING	48	1	1
NCI:10	NCI:CELLULAR ROLES OF ANTHRAX TOXIN	22	1	1
NCI:12	NCI:ARF1 PATHWAY	19	1	1
NCI:13	NCI:ARF6 DOWNSTREAM PATHWAY	15	1	1
NCI:14	NCI:ARF6 SIGNALING EVENTS	35	1	1
NCI:16	NCI:NONGENOTROPIC ANDROGEN SIGNALING	30	1	1
NCI:19	NCI:ATF-2 TRANSCRIPTION FACTOR NETWORK	58	1	1
NCI:20	NCI:ATM PATHWAY	34	1	1
NCI:21	NCI:ATR SIGNALING PATHWAY	39	1	1
NCI:22	NCI:AURORA A SIGNALING	31	1	1
NCI:23	NCI:AURORA B SIGNALING	39	1	1
NCI:26	NCI:INTEGRINS IN ANGIOGENESIS	73	1	1
NCI:27	NCI:OSTEOPONTIN-MEDIATED EVENTS	31	1	1
NCI:29	NCI:BCR SIGNALING PATHWAY	66	1	1
NCI:30	NCI:DEGRADATION OF BETA CATENIN	18	1	1
NCI:31	NCI:REGULATION OF NUCLEAR BETA CATENIN SIGNALING AND TARGET GENE TRANSCRIPTION	78	1	1
NCI:32	NCI:BMP RECEPTOR SIGNALING	42	1	1
NCI:35	NCI:CD40/CD40L SIGNALING	30	1	1
NCI:37	NCI:TCR SIGNALING IN NAIVE CD8+ T CELLS	51	1	1
NCI:38	NCI:CDC42 SIGNALING EVENTS	70	1	1
NCI:39	NCI:REGULATION OF CDC42 ACTIVITY	30	1	1
NCI:40	NCI:CERAMIDE SIGNALING PATHWAY	44	1	1
NCI:41	NCI:CIRCADIAN RHYTHM PATHWAY	16	1	1
NCI:43	NCI:VISUAL SIGNAL TRANSDUCTION: CONES	23	1	1
NCI:44	NCI:CXCR3-MEDIATED SIGNALING EVENTS	42	1	1
NCI:46	NCI:VALIDATED TRANSCRIPTIONAL TARGETS OF DELTANP63 ISOFORMS	45	1	1
NCI:47	NCI:DNA-PK PATHWAY IN NONHOMOLOGOUS END JOINING	16	1	1
NCI:50	NCI:E-CADHERIN SIGNALING IN KERATINOCYTES	21	1	1
NCI:51	NCI:E-CADHERIN SIGNALING IN THE NASCENT ADHERENS JUNCTION	38	1	1
NCI:52	NCI:STABILIZATION AND EXPANSION OF THE E-CADHERIN ADHERENS JUNCTION	40	1	1
NCI:54	NCI:EPHA2 FORWARD SIGNALING	17	1	1
NCI:55	NCI:EPHA FORWARD SIGNALING	34	1	1
NCI:56	NCI:EPHB FORWARD SIGNALING	36	1	1
NCI:60	NCI:EPHRIN B REVERSE SIGNALING	30	1	1
NCI:62	NCI:VALIDATED NUCLEAR ESTROGEN RECEPTOR ALPHA NETWORK	62	1	1
NCI:64	NCI:INTERNALIZATION OF ERBB1	39	1	1
NCI:69	NCI:VALIDATED NUCLEAR ESTROGEN RECEPTOR BETA NETWORK	15	1	1
NCI:70	NCI:PLASMA MEMBRANE ESTROGEN RECEPTOR SIGNALING	38	1	1
NCI:72	NCI:SIGNALING EVENTS MEDIATED BY FOCAL ADHESION KINASE	58	1	1
NCI:73	NCI:FANCONI ANEMIA PATHWAY	48	1	1
NCI:74	NCI:FAS (CD95) SIGNALING PATHWAY	38	1	1
NCI:75	NCI:FC-EPSILON RECEPTOR I SIGNALING IN MAST CELLS	58	1	1
NCI:77	NCI:FOXM1 TRANSCRIPTION FACTOR NETWORK	41	1	1
NCI:80	NCI:GLYPICAN 1 NETWORK	27	1	1
NCI:85	NCI:SIGNALING EVENTS MEDIATED BY HDAC CLASS III	39	1	1
NCI:86	NCI:SIGNALING EVENTS MEDIATED BY HDAC CLASS II	34	1	1
NCI:88	NCI:SIGNALING EVENTS MEDIATED BY THE HEDGEHOG FAMILY	22	1	1
NCI:89	NCI:HEDGEHOG SIGNALING EVENTS MEDIATED BY GLI PROTEINS	48	1	1
NCI:93	NCI:HIF-2-ALPHA TRANSCRIPTION FACTOR NETWORK	34	1	1
NCI:94	NCI:HIV-1 NEF: NEGATIVE EFFECTOR OF FAS AND TNF-ALPHA	35	1	1
NCI:95	NCI:FOXA1 TRANSCRIPTION FACTOR NETWORK	44	1	1
NCI:99	NCI:IGF1 PATHWAY	28	1	1
NCI:102	NCI:IL1-MEDIATED SIGNALING EVENTS	35	1	1
NCI:112	NCI:IL8- AND CXCR1-MEDIATED SIGNALING EVENTS	27	1	1
NCI:113	NCI:IL8- AND CXCR2-MEDIATED SIGNALING EVENTS	33	1	1
NCI:115	NCI:INTEGRIN-LINKED KINASE SIGNALING	45	1	1
NCI:117	NCI:INSULIN PATHWAY	43	1	1
NCI:118	NCI:BETA1 INTEGRIN CELL SURFACE INTERACTIONS	65	1	1
NCI:119	NCI:BETA2 INTEGRIN CELL SURFACE INTERACTIONS	28	1	1
NCI:122	NCI:BETA5 BETA6 BETA7 AND BETA8 INTEGRIN CELL SURFACE INTERACTIONS	17	1	1
NCI:124	NCI:ALPHA4 BETA1 INTEGRIN SIGNALING EVENTS	32	1	1
NCI:125	NCI:ALPHA9 BETA1 INTEGRIN SIGNALING EVENTS	25	1	1
NCI:126	NCI:INTEGRIN FAMILY CELL SURFACE INTERACTIONS	26	1	1
NCI:128	NCI:LISSENCEPHALY GENE (LIS1) IN NEURONAL MIGRATION AND DEVELOPMENT	31	1	1
NCI:129	NCI:LKB1 SIGNALING EVENTS	46	1	1
NCI:130	NCI:LPA4-MEDIATED SIGNALING EVENTS	15	1	1
NCI:131	NCI:VEGFR3 SIGNALING IN LYMPHATIC ENDOTHELIUM	24	1	1
NCI:132	NCI:LPA RECEPTOR MEDIATED EVENTS	65	1	1
NCI:133	NCI:TRK RECEPTOR SIGNALING MEDIATED BY THE MAPK PATHWAY	33	1	1
NCI:134	NCI:SIGNALING EVENTS MEDIATED BY HEPATOCYTE GROWTH FACTOR RECEPTOR (C-MET)	76	1	1
NCI:135	NCI:MTOR SIGNALING PATHWAY	68	1	1
NCI:137	NCI:C-MYC PATHWAY	22	1	1
NCI:139	NCI:N-CADHERIN SIGNALING EVENTS	36	1	1
NCI:141	NCI:NEPHRIN/NEPH1 SIGNALING IN THE KIDNEY PODOCYTE	31	1	1
NCI:142	NCI:NETRIN-MEDIATED SIGNALING EVENTS	30	1	1
NCI:143	NCI:ROLE OF CALCINEURIN-DEPENDENT NFAT SIGNALING IN LYMPHOCYTES	54	1	1
NCI:146	NCI:ATYPICAL NF-KAPPAB PATHWAY	17	1	1
NCI:149	NCI:SIGNALING MEDIATED BY P38-ALPHA AND P38-BETA	38	1	1
NCI:150	NCI:REGULATION OF P38-ALPHA AND P38-BETA	30	1	1
NCI:152	NCI:P38 SIGNALING MEDIATED BY MAPKAP KINASES	21	1	1
NCI:153	NCI:P38 MAPK SIGNALING PATHWAY	29	1	1
NCI:155	NCI:P53 PATHWAY	58	1	1
NCI:157	NCI:P73 TRANSCRIPTION FACTOR NETWORK	73	1	1
NCI:158	NCI:P75(NTR)-MEDIATED SIGNALING	66	1	1
NCI:160	NCI:PDGFR-ALPHA SIGNALING PATHWAY	21	1	1
NCI:162	NCI:CLASS I PI3K SIGNALING EVENTS MEDIATED BY AKT	34	1	1
NCI:164	NCI:CLASS I PI3K SIGNALING EVENTS	46	1	1
NCI:165	NCI:TRK RECEPTOR SIGNALING MEDIATED BY PI3K AND PLC-GAMMA	34	1	1
NCI:166	NCI:PLEXIN-D1 SIGNALING	23	1	1
NCI:167	NCI:PLK1 SIGNALING EVENTS	44	1	1
NCI:171	NCI:SIGNALING EVENTS MEDIATED BY PRL	23	1	1
NCI:172	NCI:PRESENILIN ACTION IN NOTCH AND WNT SIGNALING	46	1	1
NCI:175	NCI:REGULATION OF RAC1 ACTIVITY	38	1	1
NCI:178	NCI:REGULATION OF RAS FAMILY ACTIVATION	33	1	1
NCI:180	NCI:REELIN SIGNALING PATHWAY	29	1	1
NCI:181	NCI:GLUCOCORTICOID RECEPTOR REGULATORY NETWORK	82	1	1
NCI:182	NCI:RETINOIC ACID RECEPTORS-MEDIATED SIGNALING	27	1	1
NCI:183	NCI:SIGNALING EVENTS REGULATED BY RET TYROSINE KINASE	38	1	1
NCI:184	NCI:RHOA SIGNALING PATHWAY	44	1	1
NCI:185	NCI:REGULATION OF RHOA ACTIVITY	46	1	1
[truncated: 730 more rows]

## Sheet: CeD
GsID	GsName	GsSize	P_Value	FDR_BH	egID
BIOC:178	BIOC:NKT_PATHWAY	29	2.39589e-09	6.53838e-06	1230;3558;3592;1233;8809
GO:0050867	GO:POSITIVE REGULATION OF CELL ACTIVATION	236	2.9653e-07	0.000288974	3558;3592;5341;9173;23308;29851;59067
GO:0050865	GO:REGULATION OF CELL ACTIVATION	357	3.1767e-07	0.000288974	3558;3592;5341;7128;9173;23308;29851;59067
KEGG:HSA04060	KEGG:CYTOKINE-CYTOKINE RECEPTOR INTERACTION	264	6.32043e-07	0.000431212	8807;8809;59067;3558;3592;1230;1233
GO:0002694	GO:REGULATION OF LEUKOCYTE ACTIVATION	332	2.91695e-06	0.00158414	3558;3592;7128;9173;23308;29851;59067
GO:0002682	GO:REGULATION OF IMMUNE SYSTEM PROCESS	862	3.4829e-06	0.00158414	1230;2113;3558;3592;5771;7128;9173;23308;29851;59067
GO:0002696	GO:POSITIVE REGULATION OF LEUKOCYTE ACTIVATION	226	4.40701e-06	0.0017181	3558;3592;9173;23308;29851;59067
GO:0002684	GO:POSITIVE REGULATION OF IMMUNE SYSTEM PROCESS	531	6.20785e-06	0.00176897	1230;3558;3592;7128;9173;23308;29851;59067
BIOC:196	BIOC:TH1TH2_PATHWAY	19	6.51199e-06	0.00176897	3592;3558;8809
BIOC:199	BIOC:CTLA4_PATHWAY	19	6.51199e-06	0.00176897	23308;29851;3558
NCI:100	NCI:IL12-MEDIATED SIGNALING EVENTS	64	7.13034e-06	0.00176897	3558;3592;8807;8809
GO:0070663	GO:REGULATION OF LEUKOCYTE PROLIFERATION	152	1.07767e-05	0.00227509	3558;3592;7128;23308;59067
GO:0002520	GO:IMMUNE SYSTEM DEVELOPMENT	573	1.08378e-05	0.00227509	1230;1233;2113;3558;5341;7128;29851;59067
GO:0001816	GO:CYTOKINE PRODUCTION	427	1.51522e-05	0.00291822	864;3558;3592;7128;9173;23308;59067
GO:0050870	GO:POSITIVE REGULATION OF T CELL ACTIVATION	165	1.604e-05	0.00291822	3558;3592;23308;29851;59067
GO:0051249	GO:REGULATION OF LYMPHOCYTE ACTIVATION	291	1.86535e-05	0.00318158	3558;3592;7128;23308;29851;59067
NCI:101	NCI:IL12 SIGNALING MEDIATED BY STAT4	32	3.27611e-05	0.00513207	3558;8807;8809
GO:0070661	GO:LEUKOCYTE PROLIFERATION	193	3.4096e-05	0.00513207	3558;3592;7128;23308;59067
GO:0006954	GO:INFLAMMATORY RESPONSE	491	3.71761e-05	0.00513207	1230;1233;3558;7128;8807;9173;59067
GO:0009897	GO:EXTERNAL SIDE OF PLASMA MEMBRANE	197	3.76113e-05	0.00513207	1230;1233;9173;23308;29851
GO:0070665	GO:POSITIVE REGULATION OF LEUKOCYTE PROLIFERATION	101	4.35556e-05	0.00566015	3558;3592;23308;59067
GO:0051251	GO:POSITIVE REGULATION OF LYMPHOCYTE ACTIVATION	208	4.87421e-05	0.00579697	3558;3592;23308;29851;59067
GO:0042129	GO:REGULATION OF T CELL PROLIFERATION	105	5.07157e-05	0.00579697	3558;3592;23308;59067
NCI:104	NCI:IL23-MEDIATED SIGNALING EVENTS	37	5.0981e-05	0.00579697	3558;8807;8809
GO:0045087	GO:INNATE IMMUNE RESPONSE	520	5.35426e-05	0.00584471	3592;5771;7128;8807;8809;9173;59067
GO:0051241	GO:NEGATIVE REGULATION OF MULTICELLULAR ORGANISMAL PROCESS	360	6.14453e-05	0.00644939	1230;3558;3592;6311;7128;9173
GO:0050863	GO:REGULATION OF T CELL ACTIVATION	223	6.78512e-05	0.006858	3558;3592;23308;29851;59067
GO:0045321	GO:LEUKOCYTE ACTIVATION	549	7.54291e-05	0.00718031	3558;3592;7128;9173;23308;29851;59067
GO:0031349	GO:POSITIVE REGULATION OF DEFENSE RESPONSE	229	7.69372e-05	0.00718031	3558;3592;7128;9173;59067
GO:0001775	GO:CELL ACTIVATION	756	7.89334e-05	0.00718031	3558;3592;5341;7128;9173;23308;29851;59067
GO:0032101	GO:REGULATION OF RESPONSE TO EXTERNAL STIMULUS	381	8.40851e-05	0.00738097	1230;3558;5341;7128;9173;59067
GO:0001817	GO:REGULATION OF CYTOKINE PRODUCTION	383	8.65485e-05	0.00738097	3558;3592;7128;9173;23308;59067
KEGG:HSA04672	KEGG:INTESTINAL IMMUNE NETWORK FOR IGA PRODUCTION	45	9.2119e-05	0.00761796	3558;29851;23308
GO:0042098	GO:T CELL PROLIFERATION	131	0.00011996	0.00962855	3558;3592;23308;59067
GO:0031347	GO:REGULATION OF DEFENSE RESPONSE	430	0.000163203	0.0127252	3558;3592;5771;7128;9173;59067
GO:0050670	GO:REGULATION OF LYMPHOCYTE PROLIFERATION	146	0.000182189	0.0137947	3558;3592;23308;59067
GO:0032944	GO:REGULATION OF MONONUCLEAR CELL PROLIFERATION	147	0.00018703	0.0137947	3558;3592;23308;59067
GO:0032103	GO:POSITIVE REGULATION OF RESPONSE TO EXTERNAL STIMULUS	153	0.000218045	0.0156591	1230;3558;9173;59067
GO:0008284	GO:POSITIVE REGULATION OF CELL PROLIFERATION	663	0.000243626	0.0170152	2113;3558;3592;7128;23308;57178;59067
GO:0046649	GO:LYMPHOCYTE ACTIVATION	465	0.000249399	0.0170152	3558;3592;7128;23308;29851;59067
GO:0009986	GO:CELL SURFACE	482	0.000302555	0.0201384	1230;1233;5796;9173;23308;29851
GO:0042113	GO:B CELL ACTIVATION	169	0.000318751	0.0206887	3558;7128;23308;59067
GO:0002460	GO:ADAPTIVE IMMUNE RESPONSE BASED ON SOMATIC RECOMBINATION OF IMMUNE RECEPTORS BUILT FROM IMMUNOGLOBULIN SUPERFAMILY DOMAINS	170	0.000325986	0.0206887	3558;3592;7128;9173
GO:0048872	GO:HOMEOSTASIS OF NUMBER OF CELLS	176	0.000371892	0.0230658	2113;3558;6311;7128
GO:0046651	GO:LYMPHOCYTE PROLIFERATION	183	0.000431106	0.0257107	3558;3592;23308;59067
GO:0032943	GO:MONONUCLEAR CELL PROLIFERATION	185	0.000449194	0.0257107	3558;3592;23308;59067
GO:0042110	GO:T CELL ACTIVATION	336	0.000457793	0.0257107	3558;3592;23308;29851;59067
GO:0002250	GO:ADAPTIVE IMMUNE RESPONSE	187	0.000467819	0.0257107	3558;3592;7128;9173
GO:0008285	GO:NEGATIVE REGULATION OF CELL PROLIFERATION	523	0.000467843	0.0257107	864;2113;3558;3592;5796;7128
GO:0080134	GO:REGULATION OF RESPONSE TO STRESS	739	0.000471064	0.0257107	3558;3592;5341;5771;7128;9173;59067
GO:0050727	GO:REGULATION OF INFLAMMATORY RESPONSE	192	0.000516788	0.0274169	3558;7128;9173;59067
GO:0050776	GO:REGULATION OF IMMUNE RESPONSE	534	0.000522419	0.0274169	3558;3592;5771;7128;9173;59067
GO:0001819	GO:POSITIVE REGULATION OF CYTOKINE PRODUCTION	202	0.000625533	0.0322091	3558;3592;9173;59067
BIOC:51	BIOC:CYTOKINE_PATHWAY	21	0.000766317	0.0380232	3592;3558
BIOC:98	BIOC:IL12_PATHWAY	21	0.000766317	0.0380232	3592;8809
GO:0002697	GO:REGULATION OF IMMUNE EFFECTOR PROCESS	219	0.000846318	0.0412429	3558;3592;7128;59067
GO:0045088	GO:REGULATION OF INNATE IMMUNE RESPONSE	225	0.000935929	0.0448097	3592;5771;7128;59067
GO:0002699	GO:POSITIVE REGULATION OF IMMUNE EFFECTOR PROCESS	100	0.000975774	0.0459118	3558;3592;59067
GO:0007259	GO:JAK-STAT CASCADE	101	0.00100431	0.0464536	3558;3592;59067
NCI:105	NCI:IL27-MEDIATED SIGNALING EVENTS	26	0.00117873	0.0536128	3558;3592
GO:0007243	GO:INTRACELLULAR PROTEIN KINASE CASCADE	879	0.00131626	0.0588863	1230;3558;3592;5341;7128;9173;59067
BIOC:52	BIOC:INFLAM_PATHWAY	29	0.00146712	0.0645769	3558;3592
GO:0048771	GO:TISSUE REMODELING	119	0.00161124	0.0697947	3558;7128;59067
GO:0045786	GO:NEGATIVE REGULATION OF CELL CYCLE	449	0.00168162	0.0717054	864;2113;3592;5796;7128
GO:0050731	GO:POSITIVE REGULATION OF PEPTIDYL-TYROSINE PHOSPHORYLATION	125	0.00185493	0.0778785	3558;3592;59067
KEGG:HSA05330	KEGG:ALLOGRAFT REJECTION	35	0.00213438	0.0870332	3558;3592
GO:0010627	GO:REGULATION OF INTRACELLULAR PROTEIN KINASE CASCADE	701	0.00213784	0.0870332	1230;3558;3592;7128;9173;59067
GO:0007155	GO:CELL ADHESION	959	0.00217455	0.0870332	1230;3558;3592;4026;5341;5796;29851
GO:0022610	GO:BIOLOGICAL ADHESION	961	0.00220055	0.0870332	1230;3558;3592;4026;5341;5796;29851
KEGG:HSA05162	KEGG:MEASLES	134	0.00226173	0.0881753	3558;3592;7128
GO:0001818	GO:NEGATIVE REGULATION OF CYTOKINE PRODUCTION	136	0.00235906	0.0906741	3592;7128;9173
KEGG:HSA04940	KEGG:TYPE I DIABETES MELLITUS	41	0.00292002	0.109545	3592;3558
GO:0030097	GO:HEMOPOIESIS	510	0.00293031	0.109545	1230;2113;3558;5341;59067
GO:0002449	GO:LYMPHOCYTE MEDIATED IMMUNITY	156	0.00347726	0.128236	3558;3592;59067
KEGG:HSA04630	KEGG:JAK-STAT SIGNALING PATHWAY	157	0.00354031	0.12882	3592;3558;59067
GO:0050730	GO:REGULATION OF PEPTIDYL-TYROSINE PHOSPHORYLATION	160	0.00373366	0.134068	3558;3592;59067
GO:0048534	GO:HEMATOPOIETIC OR LYMPHOID ORGAN DEVELOPMENT	543	0.00383511	0.135922	1230;2113;3558;5341;59067
NCI:144	NCI:CALCINEURIN-REGULATED NFAT-DEPENDENT TRANSCRIPTION IN LYMPHOCYTES	48	0.00398263	0.139341	3558;5796
GO:0045089	GO:POSITIVE REGULATION OF INNATE IMMUNE RESPONSE	167	0.00420966	0.14542	3592;7128;59067
GO:0009306	GO:PROTEIN SECRETION	170	0.00442446	0.149679	3558;5341;9173
REACT:230	CHEMOKINE RECEPTORS BIND CHEMOKINES	51	0.0044852	0.149679	1230;1233
GO:0007204	GO:ELEVATION OF CYTOSOLIC CALCIUM ION CONCENTRATION	171	0.00449751	0.149679	1230;1233;3558
GO:0002683	GO:NEGATIVE REGULATION OF IMMUNE SYSTEM PROCESS	177	0.0049513	0.162796	3558;7128;9173
GO:0051480	GO:CYTOSOLIC CALCIUM ION HOMEOSTASIS	181	0.00526869	0.17117	1230;1233;3558
REACT:436	G ALPHA (I) SIGNALLING EVENTS	196	0.00656722	0.208909	1230;1233;5996
GO:0002443	GO:LEUKOCYTE MEDIATED IMMUNITY	197	0.00665997	0.208909	3558;3592;59067
GO:0005912	GO:ADHERENS JUNCTION	197	0.00665997	0.208909	4026;5796;57514
GO:0018108	GO:PEPTIDYL-TYROSINE PHOSPHORYLATION	201	0.00703882	0.218284	3558;3592;59067
REACT:270	COSTIMULATION BY THE CD28 FAMILY	65	0.00719325	0.21932	29851;23308
GO:0018212	GO:PEPTIDYL-TYROSINE MODIFICATION	203	0.00723298	0.21932	3558;3592;59067
GO:0005125	GO:CYTOKINE ACTIVITY	206	0.00753017	0.225822	3558;3592;59067
NCI:11	NCI:AP-1 TRANSCRIPTION FACTOR NETWORK	69	0.00807374	0.239492	2113;3558
GO:0070161	GO:ANCHORING JUNCTION	215	0.00846497	0.248397	4026;5796;57514
GO:0005126	GO:CYTOKINE RECEPTOR BINDING	216	0.00857287	0.248887	3558;3592;59067
GO:0055080	GO:CATION HOMEOSTASIS	430	0.0095571	0.27454	1230;1233;3558;389015
GO:0002252	GO:IMMUNE EFFECTOR PROCESS	450	0.0111616	0.317292	3558;3592;7128;59067
GO:0006874	GO:CELLULAR CALCIUM ION HOMEOSTASIS	247	0.0123272	0.346813	1230;1233;3558
GO:0016311	GO:DEPHOSPHORYLATION	254	0.0132866	0.369992	5341;5771;5796
GO:0010563	GO:NEGATIVE REGULATION OF PHOSPHORUS METABOLIC PROCESS	256	0.0135684	0.370282	3558;5341;7128
GO:0045936	GO:NEGATIVE REGULATION OF PHOSPHATE METABOLIC PROCESS	256	0.0135684	0.370282	3558;5341;7128
GO:0051726	GO:REGULATION OF CELL CYCLE	739	0.0137232	0.370799	864;2113;3592;5796;7128
GO:0055074	GO:CALCIUM ION HOMEOSTASIS	259	0.0139976	0.374503	1230;1233;3558
GO:0072503	GO:CELLULAR DIVALENT INORGANIC CATION HOMEOSTASIS	262	0.0144344	0.378764	1230;1233;3558
GO:0031252	GO:CELL LEADING EDGE	262	0.0144344	0.378764	5341;5796;57514
GO:0010740	GO:POSITIVE REGULATION OF INTRACELLULAR PROTEIN KINASE CASCADE	496	0.0154922	0.398823	1230;3558;3592;59067
GO:0034097	GO:RESPONSE TO CYTOKINE STIMULUS	496	0.0154922	0.398823	1230;1233;2113;5771
GO:0097285	GO:CELL-TYPE SPECIFIC APOPTOTIC PROCESS	270	0.0156373	0.398823	3558;3592;7128
GO:0045597	GO:POSITIVE REGULATION OF CELL DIFFERENTIATION	500	0.0159127	0.40209	1230;2113;3558;59067
GO:0040007	GO:GROWTH	772	0.0163214	0.407294	3558;6311;10477;57178;84162
GO:0072507	GO:DIVALENT INORGANIC CATION HOMEOSTASIS	275	0.0164171	0.407294	1230;1233;3558
GO:0042089	GO:CYTOKINE BIOSYNTHETIC PROCESS	101	0.0167167	0.407771	23308;59067
GO:0032844	GO:REGULATION OF HOMEOSTATIC PROCESS	277	0.0167352	0.407771	2113;3558;7128
GO:0009411	GO:RESPONSE TO UV	102	0.0170304	0.407779	3592;5796
GO:0004725	GO:PROTEIN TYROSINE PHOSPHATASE ACTIVITY	103	0.0173466	0.407779	5771;5796
GO:0042107	GO:CYTOKINE METABOLIC PROCESS	104	0.0176653	0.407779	23308;59067
GO:0045619	GO:REGULATION OF LYMPHOCYTE DIFFERENTIATION	104	0.0176653	0.407779	3558;59067
KEGG:HSA05142	KEGG:CHAGAS DISEASE (AMERICAN TRYPANOSOMIASIS)	104	0.0176653	0.407779	3592;3558
GO:0040008	GO:REGULATION OF GROWTH	517	0.0177804	0.407779	3558;6311;10477;84162
GO:0048585	GO:NEGATIVE REGULATION OF RESPONSE TO STIMULUS	789	0.0177815	0.407779	3558;5341;5996;7128;9173
GO:0008277	GO:REGULATION OF G-PROTEIN COUPLED RECEPTOR PROTEIN SIGNALING PATHWAY	106	0.0183102	0.416404	5341;5996
GO:0033002	GO:MUSCLE CELL PROLIFERATION	107	0.0186363	0.417928	3592;7128
KEGG:HSA04660	KEGG:T CELL RECEPTOR SIGNALING PATHWAY	108	0.0189649	0.417928	3558;29851
GO:0051240	GO:POSITIVE REGULATION OF MULTICELLULAR ORGANISMAL PROCESS	529	0.0191787	0.417928	3558;3592;9173;59067
GO:0002440	GO:PRODUCTION OF MOLECULAR MEDIATOR OF IMMUNE RESPONSE	109	0.019296	0.417928	3558;59067
GO:0002695	GO:NEGATIVE REGULATION OF LEUKOCYTE ACTIVATION	109	0.019296	0.417928	3558;7128
GO:0034599	GO:CELLULAR RESPONSE TO OXIDATIVE STRESS	109	0.019296	0.417928	2113;5796
KEGG:HSA04668	KEGG:TNF SIGNALING PATHWAY	110	0.0196296	0.421804	8809;7128
GO:0008528	GO:G-PROTEIN COUPLED PEPTIDE RECEPTOR ACTIVITY	112	0.0203039	0.432886	1230;1233
GO:0001653	GO:PEPTIDE RECEPTOR ACTIVITY	113	0.0206448	0.436741	1230;1233
GO:0048469	GO:CELL MATURATION	116	0.0216816	0.455147	864;59067
GO:0050866	GO:NEGATIVE REGULATION OF CELL ACTIVATION	118	0.0223847	0.46632	3558;7128
REACT:1032	RHO GTPASE CYCLE	121	0.0234571	0.481311	57514;117289
REACT:1111	SIGNALING BY RHO GTPASES	121	0.0234571	0.481311	57514;117289
GO:0016477	GO:CELL MIGRATION	850	0.0237381	0.483442	1230;1233;2113;3592;5796
GO:0032102	GO:NEGATIVE REGULATION OF RESPONSE TO EXTERNAL STIMULUS	124	0.0245503	0.49628	3558;7128
GO:0050708	GO:REGULATION OF PROTEIN SECRETION	125	0.0249194	0.498311	3558;9173
GO:0006875	GO:CELLULAR METAL ION HOMEOSTASIS	323	0.025016	0.498311	1230;1233;3558
GO:0005925	GO:FOCAL ADHESION	128	0.0260401	0.514953	4026;57514
GO:0000302	GO:RESPONSE TO REACTIVE OXYGEN SPECIES	130	0.0267986	0.523456	2113;5796
GO:0002521	GO:LEUKOCYTE DIFFERENTIATION	332	0.0268537	0.523456	1230;3558;59067
GO:0019221	GO:CYTOKINE-MEDIATED SIGNALING PATHWAY	333	0.0270623	0.523781	1230;1233;5771
GO:0007186	GO:G-PROTEIN COUPLED RECEPTOR SIGNALING PATHWAY	591	0.0274935	0.526068	1230;3558;5341;5996
GO:0045637	GO:REGULATION OF MYELOID CELL DIFFERENTIATION	132	0.0275661	0.526068	1230;2113
GO:0005924	GO:CELL-SUBSTRATE ADHERENS JUNCTION	133	0.0279531	0.52975	4026;57514
BIOC:33	BIOC:CD40_PATHWAY	15	0.0290786	0.543094	7128
BIOC:156	BIOC:STEM_PATHWAY	15	0.0290786	0.543094	3558
GO:0051247	GO:POSITIVE REGULATION OF PROTEIN METABOLIC PROCESS	898	0.0292542	0.543094	3558;3592;7128;23308;59067
GO:0042578	GO:PHOSPHORIC ESTER HYDROLASE ACTIVITY	347	0.030075	0.551958	1230;5771;5796
GO:0030055	GO:CELL-SUBSTRATE JUNCTION	139	0.0303215	0.551958	4026;57514
GO:0007187	GO:G-PROTEIN COUPLED RECEPTOR SIGNALING PATHWAY, COUPLED TO CYCLIC NUCLEOTIDE SECOND MESSENGER	140	0.0307238	0.551958	1230;5996
KEGG:HSA04514	KEGG:CELL ADHESION MOLECULES (CAMS)	140	0.0307238	0.551958	29851;23308
GO:0055065	GO:METAL ION HOMEOSTASIS	350	0.030743	0.551958	1230;1233;3558
GO:0050778	GO:POSITIVE REGULATION OF IMMUNE RESPONSE	353	0.0314189	0.560406	3592;7128;59067
GO:0048870	GO:CELL MOTILITY	924	0.0325608	0.564566	1230;1233;2113;3592;5796
GO:0051674	GO:LOCALIZATION OF CELL	924	0.0325608	0.564566	1230;1233;2113;3592;5796
GO:0006470	GO:PROTEIN DEPHOSPHORYLATION	145	0.0327674	0.564566	5771;5796
GO:0010741	GO:NEGATIVE REGULATION OF INTRACELLULAR PROTEIN KINASE CASCADE	145	0.0327674	0.564566	7128;9173
BIOC:128	BIOC:NO2IL12_PATHWAY	17	0.0328934	0.564566	3592
BIOC:197	BIOC:41BB_PATHWAY	17	0.0328934	0.564566	3558
GO:0030003	GO:CELLULAR CATION HOMEOSTASIS	367	0.034677	0.586151	1230;1233;3558
BIOC:117	BIOC:ETS_PATHWAY	18	0.0347953	0.586151	2113
BIOC:205	BIOC:TNFR2_PATHWAY	18	0.0347953	0.586151	7128
BIOC:176	BIOC:TOB1_PATHWAY	19	0.0366936	0.614337	3558
GO:0009968	GO:NEGATIVE REGULATION OF SIGNAL TRANSDUCTION	650	0.0371636	0.618412	5341;5996;7128;9173
GO:0045765	GO:REGULATION OF ANGIOGENESIS	156	0.0374461	0.619336	2113;7128
GO:0030234	GO:ENZYME REGULATOR ACTIVITY	971	0.0391246	0.643199	3558;5996;7128;57514;117289
GO:1901701	GO:CELLULAR RESPONSE TO OXYGEN-CONTAINING COMPOUND	389	0.0401412	0.655959	2113;5796;7128
GO:0008083	GO:GROWTH FACTOR ACTIVITY	163	0.04055	0.658695	3558;3592
GO:0004721	GO:PHOSPHOPROTEIN PHOSPHATASE ACTIVITY	165	0.0414543	0.664467	5771;5796
GO:0000209	GO:PROTEIN POLYUBIQUITINATION	167	0.0423663	0.664467	7128;10477
BIOC:54	BIOC:DC_PATHWAY	22	0.042367	0.664467	3592
BIOC:92	BIOC:IL2_PATHWAY	22	0.042367	0.664467	3558
GO:0030334	GO:REGULATION OF CELL MIGRATION	398	0.0424968	0.664467	1230;2113;5796
GO:0019900	GO:KINASE BINDING	398	0.0424968	0.664467	5341;5796;7128
GO:0008047	GO:ENZYME ACTIVATOR ACTIVITY	400	0.0430296	0.664467	3558;5996;57514
GO:0050801	GO:ION HOMEOSTASIS	682	0.0431448	0.664467	1230;1233;3558;389015
GO:1901342	GO:REGULATION OF VASCULATURE DEVELOPMENT	169	0.043286	0.664467	2113;7128
GO:0023057	GO:NEGATIVE REGULATION OF SIGNALING	683	0.0433401	0.664467	5341;5996;7128;9173
GO:0010648	GO:NEGATIVE REGULATION OF CELL COMMUNICATION	686	0.0439291	0.667186	5341;5996;7128;9173
NCI:147	NCI:CANONICAL NF-KAPPAB PATHWAY	23	0.0442509	0.667186	7128
BIOC:126	BIOC:NFKB_PATHWAY	23	0.0442509	0.667186	7128
GO:0032940	GO:SECRETION BY CELL	695	0.0457239	0.679528	1230;3558;5341;9173
GO:0071345	GO:CELLULAR RESPONSE TO CYTOKINE STIMULUS	411	0.0460213	0.679528	1230;1233;5771
GO:0051094	GO:POSITIVE REGULATION OF DEVELOPMENTAL PROCESS	697	0.0461283	0.679528	1230;2113;3558;59067
KEGG:HSA04320	KEGG:DORSO-VENTRAL AXIS FORMATION	24	0.0461312	0.679528	2113
GO:0021700	GO:DEVELOPMENTAL MATURATION	176	0.0465635	0.679528	864;59067
GO:0051222	GO:POSITIVE REGULATION OF PROTEIN TRANSPORT	176	0.0465635	0.679528	3558;9173
GO:0022412	GO:CELLULAR PROCESS INVOLVED IN REPRODUCTION IN MULTICELLULAR ORGANISM	178	0.0475164	0.686097	5619;57178
REACT:835	PEPTIDE LIGAND-BINDING RECEPTORS	178	0.0475164	0.686097	1230;1233
GO:0043065	GO:POSITIVE REGULATION OF APOPTOTIC PROCESS	421	0.0488297	0.697677	864;2113;3592
GO:2000145	GO:REGULATION OF CELL MOTILITY	421	0.0488297	0.697677	1230;2113;5796
GO:0043068	GO:POSITIVE REGULATION OF PROGRAMMED CELL DEATH	426	0.0502654	0.714449	864;2113;3592
KEGG:HSA04062	KEGG:CHEMOKINE SIGNALING PATHWAY	188	0.0523881	0.740762	1230;1233
GO:0048514	GO:BLOOD VESSEL MORPHOGENESIS	437	0.053497	0.750359	2113;7128;57178
REACT:598	INTERLEUKIN RECEPTOR SHC SIGNALING	28	0.0536167	0.750359	3558
GO:0030695	GO:GTPASE REGULATOR ACTIVITY	439	0.0540953	0.753194	5996;57514;117289
GO:0016788	GO:HYDROLASE ACTIVITY, ACTING ON ESTER BONDS	739	0.055094	0.762549	1230;5771;5796;7128
GO:0043122	GO:REGULATION OF I-KAPPAB KINASE/NF-KAPPAB CASCADE	194	0.0553943	0.762549	7128;9173
GO:0010942	GO:POSITIVE REGULATION OF CELL DEATH	444	0.0556054	0.762549	864;2113;3592
GO:0006917	GO:INDUCTION OF APOPTOSIS	196	0.0564098	0.764713	864;2113
GO:0050678	GO:REGULATION OF EPITHELIAL CELL PROLIFERATION	196	0.0564098	0.764713	864;7128
GO:0012502	GO:INDUCTION OF PROGRAMMED CELL DEATH	197	0.0569201	0.764713	864;2113
NCI:35	NCI:CD40/CD40L SIGNALING	30	0.0573382	0.764713	7128
NCI:107	NCI:IL2 SIGNALING EVENTS MEDIATED BY STAT5	30	0.0573382	0.764713	3558
GO:0060589	GO:NUCLEOSIDE-TRIPHOSPHATASE REGULATOR ACTIVITY	450	0.0574446	0.764713	5996;57514;117289
GO:0001933	GO:NEGATIVE REGULATION OF PROTEIN PHOSPHORYLATION	199	0.0579455	0.767637	3558;7128
GO:1901700	GO:RESPONSE TO OXYGEN-CONTAINING COMPOUND	756	0.0589785	0.769234	2113;3592;5796;7128
GO:0040012	GO:REGULATION OF LOCOMOTION	455	0.0589995	0.769234	1230;2113;5796
NCI:204	NCI:CALCIUM SIGNALING IN THE CD4+ TCR PATHWAY	31	0.0591936	0.769234	3558
REACT:736	NOD1/2 SIGNALING PATHWAY	31	0.0591936	0.769234	7128
GO:0032496	GO:RESPONSE TO LIPOPOLYSACCHARIDE	202	0.0594959	0.769499	3592;7128
GO:0009628	GO:RESPONSE TO ABIOTIC STIMULUS	763	0.0606207	0.780348	2113;3592;5796;23308
REACT:754	NEGATIVE REGULATORS OF RIG-I/MDA5 SIGNALING	33	0.0628938	0.805808	7128
GO:0051270	GO:REGULATION OF CELLULAR COMPONENT MOVEMENT	470	0.0637847	0.813404	1230;2113;5796
GO:0009416	GO:RESPONSE TO LIGHT STIMULUS	211	0.0642332	0.814155	3592;5796
KEGG:HSA05143	KEGG:AFRICAN TRYPANOSOMIASIS	34	0.0647386	0.814155	3592
NCI:93	NCI:HIF-2-ALPHA TRANSCRIPTION FACTOR NETWORK	34	0.0647386	0.814155	2113
GO:0002237	GO:RESPONSE TO MOLECULE OF BACTERIAL ORIGIN	213	0.065303	0.817486	3592;7128
GO:0042326	GO:NEGATIVE REGULATION OF PHOSPHORYLATION	214	0.0658402	0.820448	3558;7128
GO:0007249	GO:I-KAPPAB KINASE/NF-KAPPAB CASCADE	217	0.067461	0.836823	7128;9173
GO:0046903	GO:SECRETION	793	0.0679384	0.838932	1230;3558;5341;9173
KEGG:HSA05340	KEGG:PRIMARY IMMUNODEFICIENCY	36	0.0684177	0.841044	29851
GO:0051047	GO:POSITIVE REGULATION OF SECRETION	221	0.0696428	0.852078	3558;9173
KEGG:HSA05332	KEGG:GRAFT-VERSUS-HOST DISEASE	37	0.0702519	0.852078	3558
NCI:106	NCI:IL2 SIGNALING EVENTS MEDIATED BY PI3K	37	0.0702519	0.852078	3558
GO:0051050	GO:POSITIVE REGULATION OF TRANSPORT	492	0.0711238	0.858836	1230;3558;9173
GO:0001568	GO:BLOOD VESSEL DEVELOPMENT	497	0.072844	0.87493	2113;7128;57178
GO:0030098	GO:LYMPHOCYTE DIFFERENTIATION	228	0.0735171	0.87493	3558;59067
GO:0030335	GO:POSITIVE REGULATION OF CELL MIGRATION	228	0.0735171	0.87493	1230;2113
GO:0050673	GO:EPITHELIAL CELL PROLIFERATION	229	0.0740763	0.87493	864;7128
GO:0001932	GO:REGULATION OF PROTEIN PHOSPHORYLATION	818	0.0743802	0.87493	3558;3592;7128;59067
GO:0009967	GO:POSITIVE REGULATION OF SIGNAL TRANSDUCTION	818	0.0743802	0.87493	1230;3558;3592;59067
NCI:52	NCI:STABILIZATION AND EXPANSION OF THE E-CADHERIN ADHERENS JUNCTION	40	0.0757339	0.887029	4026
GO:2000147	GO:POSITIVE REGULATION OF CELL MOTILITY	233	0.076327	0.890156	1230;2113
REACT:601	INTERLEUKIN-2 SIGNALING	42	0.0793711	0.921718	3558
GO:0051272	GO:POSITIVE REGULATION OF CELLULAR COMPONENT MOVEMENT	239	0.0797442	0.922127	1230;2113
GO:0005615	GO:EXTRACELLULAR SPACE	843	0.08113	0.932967	3558;3592;59067;79258
GO:0040017	GO:POSITIVE REGULATION OF LOCOMOTION	242	0.0814709	0.932967	1230;2113
GO:0001944	GO:VASCULATURE DEVELOPMENT	522	0.081727	0.932967	2113;7128;57178
GO:0005096	GO:GTPASE ACTIVATOR ACTIVITY	243	0.0820491	0.932967	5996;57514
REACT:602	INTERLEUKIN-3, 5 AND GM-CSF SIGNALING	44	0.0829945	0.9398	3558
GO:0030099	GO:MYELOID CELL DIFFERENTIATION	247	0.0843749	0.951484	1230;2113
GO:0023056	GO:POSITIVE REGULATION OF SIGNALING	862	0.0864628	0.957727	1230;3558;3592;59067
NCI:213	NCI:TNF RECEPTOR SIGNALING PATHWAY	46	0.086604	0.957727	7128
BIOC:109	BIOC:KERATINOCYTE_PATHWAY	46	0.086604	0.957727	2113
GO:0016791	GO:PHOSPHATASE ACTIVITY	251	0.0867212	0.957727	5771;5796
GO:0033993	GO:RESPONSE TO LIPID	536	0.0869019	0.957727	2113;3592;7128
GO:0010647	GO:POSITIVE REGULATION OF CELL COMMUNICATION	864	0.0870342	0.957727	1230;3558;3592;59067
GO:0004842	GO:UBIQUITIN-PROTEIN LIGASE ACTIVITY	253	0.0879018	0.962152	7128;10477
REACT:783	NUCLEOTIDE-BINDING DOMAIN, LEUCINE RICH REPEAT CONTAINING RECEPTOR (NLR) SIGNALING PATHWAYS	47	0.0884037	0.962152	7128
GO:0006979	GO:RESPONSE TO OXIDATIVE STRESS	254	0.088494	0.962152	2113;5796
GO:0048878	GO:CHEMICAL HOMEOSTASIS	872	0.0893389	0.967484	1230;1233;3558;389015
NCI:9	NCI:ANGIOPOIETIN RECEPTOR TIE2-MEDIATED SIGNALING	48	0.0901998	0.969235	2113
GO:0042325	GO:REGULATION OF PHOSPHORYLATION	875	0.090211	0.969235	3558;3592;7128;59067
KEGG:HSA05144	KEGG:MALARIA	49	0.0919926	0.984501	3592
KEGG:HSA05166	KEGG:HTLV-I INFECTION	262	0.0932752	0.994328	3558;2113
KEGG:HSA05320	KEGG:AUTOIMMUNE THYROID DISEASE	50	0.093782	0.99584	3558
GO:0009615	GO:RESPONSE TO VIRUS	267	0.0963019	1	3592;7128
GO:0019787	GO:SMALL CONJUGATING PROTEIN LIGASE ACTIVITY	269	0.0975206	1	7128;10477
KEGG:HSA03460	KEGG:FANCONI ANEMIA PATHWAY	53	0.0991296	1	116028
NCI:194	NCI:SHP2 SIGNALING	53	0.0991296	1	3558
GO:0006887	GO:EXOCYTOSIS	274	0.100587	1	1230;5341
NCI:103	NCI:IL2-MEDIATED SIGNALING EVENTS	54	0.100905	1	3558
REACT:284	CYTOKINE SIGNALING IN IMMUNE SYSTEM	277	0.10244	1	3558;5771
KEGG:HSA05134	KEGG:LEGIONELLOSIS	55	0.102678	1	3592
GO:0001934	GO:POSITIVE REGULATION OF PROTEIN PHOSPHORYLATION	579	0.103653	1	3558;3592;59067
KEGG:HSA04621	KEGG:NOD-LIKE RECEPTOR SIGNALING PATHWAY	57	0.106212	1	7128
NCI:17	NCI:COREGULATION OF ANDROGEN RECEPTOR ACTIVITY	57	0.106212	1	57178
NCI:72	NCI:SIGNALING EVENTS MEDIATED BY FOCAL ADHESION KINASE	58	0.107974	1	2113
GO:0042327	GO:POSITIVE REGULATION OF PHOSPHORYLATION	592	0.10896	1	3558;3592;59067
GO:0030030	GO:CELL PROJECTION ORGANIZATION	937	0.109169	1	864;3558;5341;6311
GO:0001558	GO:REGULATION OF CELL GROWTH	288	0.109317	1	3558;84162
GO:0006935	GO:CHEMOTAXIS	598	0.111446	1	864;1230;1233
GO:0042330	GO:TAXIS	598	0.111446	1	864;1230;1233
NCI:109	NCI:IL4-MEDIATED SIGNALING EVENTS	60	0.111489	1	2113
GO:0022411	GO:CELLULAR COMPONENT DISASSEMBLY	294	0.11312	1	2113;5341
GO:0051223	GO:REGULATION OF PROTEIN TRANSPORT	294	0.11312	1	3558;9173
GO:0016881	GO:ACID-AMINO ACID LIGASE ACTIVITY	297	0.115035	1	7128;10477
REACT:240	CLASS A/1 (RHODOPSIN-LIKE RECEPTORS)	297	0.115035	1	1230;1233
GO:0006873	GO:CELLULAR ION HOMEOSTASIS	607	0.115216	1	1230;1233;3558
GO:0000785	GO:CHROMATIN	298	0.115675	1	864;5619
GO:0042060	GO:WOUND HEALING	610	0.116484	1	2113;5341;7128
NCI:92	NCI:HIF-1-ALPHA TRANSCRIPTION FACTOR NETWORK	65	0.120216	1	2113
KEGG:HSA05211	KEGG:RENAL CELL CARCINOMA	66	0.121952	1	2113
NCI:29	NCI:BCR SIGNALING PATHWAY	66	0.121952	1	2113
NCI:208	NCI:REGULATION OF TELOMERASE	66	0.121952	1	3558
NCI:36	NCI:DOWNSTREAM SIGNALING IN NAIVE CD8+ T CELLS	67	0.123684	1	3558
REACT:597	INTERFERON GAMMA SIGNALING	67	0.123684	1	5771
GO:0009314	GO:RESPONSE TO RADIATION	312	0.124736	1	3592;5796
KEGG:HSA05140	KEGG:LEISHMANIASIS	70	0.128861	1	3592
GO:0031400	GO:NEGATIVE REGULATION OF PROTEIN MODIFICATION PROCESS	319	0.129331	1	3558;7128
KEGG:HSA04622	KEGG:RIG-I-LIKE RECEPTOR SIGNALING PATHWAY	71	0.13058	1	3592
GO:0070201	GO:REGULATION OF ESTABLISHMENT OF PROTEIN LOCALIZATION	322	0.131313	1	3558;9173
GO:0048609	GO:MULTICELLULAR ORGANISMAL REPRODUCTIVE PROCESS	651	0.134346	1	2113;5619;57178
GO:0018193	GO:PEPTIDYL-AMINO ACID MODIFICATION	652	0.134793	1	3558;3592;59067
GO:0016879	GO:LIGASE ACTIVITY, FORMING CARBON-NITROGEN BONDS	329	0.135965	1	7128;10477
KEGG:HSA04971	KEGG:GASTRIC ACID SECRETION	75	0.137423	1	389015
KEGG:HSA05133	KEGG:PERTUSSIS	75	0.137423	1	3592
GO:0032504	GO:MULTICELLULAR ORGANISM REPRODUCTION	661	0.138846	1	2113;5619;57178
NCI:134	NCI:SIGNALING EVENTS MEDIATED BY HEPATOCYTE GROWTH FACTOR RECEPTOR (C-MET)	76	0.139125	1	2113
GO:0055082	GO:CELLULAR CHEMICAL HOMEOSTASIS	666	0.141116	1	1230;1233;3558
GO:0010562	GO:POSITIVE REGULATION OF PHOSPHORUS METABOLIC PROCESS	667	0.141572	1	3558;3592;59067
GO:0045937	GO:POSITIVE REGULATION OF PHOSPHATE METABOLIC PROCESS	667	0.141572	1	3558;3592;59067
GO:0009617	GO:RESPONSE TO BACTERIUM	338	0.142003	1	3592;7128
REACT:915	RIG-I/MDA5 MEDIATED INDUCTION OF IFN-ALPHA/BETA PATHWAYS	78	0.142521	1	7128
REACT:854	PLATELET DEGRANULATION	79	0.144214	1	5341
GO:0043565	GO:SEQUENCE-SPECIFIC DNA BINDING	676	0.145695	1	864;2113;60468
NCI:42	NCI:C-MYB TRANSCRIPTION FACTOR NETWORK	81	0.14759	1	2113
NCI:195	NCI:REGULATION OF NUCLEAR SMAD2/3 SIGNALING	81	0.14759	1	864
NCI:181	NCI:GLUCOCORTICOID RECEPTOR REGULATORY NETWORK	82	0.149273	1	3558
REACT:1022	RESPONSE TO ELEVATED PLATELET CYTOSOLIC CA2+	84	0.15263	1	5341
GO:0019901	GO:PROTEIN KINASE BINDING	357	0.15494	1	5341;5796
GO:0031175	GO:NEURON PROJECTION DEVELOPMENT	697	0.155476	1	864;3558;6311
GO:1901652	GO:RESPONSE TO PEPTIDE	360	0.157004	1	5771;7128
GO:0001525	GO:ANGIOGENESIS	361	0.157694	1	2113;7128
GO:0016049	GO:CELL GROWTH	364	0.159766	1	3558;84162
GO:0045944	GO:POSITIVE REGULATION OF TRANSCRIPTION FROM RNA POLYMERASE II PROMOTER	708	0.160685	1	2113;3558;57178
GO:0051056	GO:REGULATION OF SMALL GTPASE MEDIATED SIGNAL TRANSDUCTION	367	0.161843	1	57514;117289
KEGG:HSA04064	KEGG:NF-KAPPA B SIGNALING PATHWAY	91	0.164278	1	7128
GO:0016064	GO:IMMUNOGLOBULIN MEDIATED IMMUNE RESPONSE	93	0.167577	1	3558
GO:0015078	GO:HYDROGEN ION TRANSMEMBRANE TRANSPORTER ACTIVITY	93	0.167577	1	389015
GO:0032880	GO:REGULATION OF PROTEIN LOCALIZATION	377	0.168804	1	3558;9173
REACT:1288	TRANSPORT OF INORGANIC CATIONS/ANIONS AND AMINO ACIDS/OLIGOPEPTIDES	94	0.169222	1	389015
GO:0019724	GO:B CELL MEDIATED IMMUNITY	96	0.172503	1	3558
GO:0031401	GO:POSITIVE REGULATION OF PROTEIN MODIFICATION PROCESS	741	0.176637	1	3558;3592;59067
GO:0051054	GO:POSITIVE REGULATION OF DNA METABOLIC PROCESS	99	0.1774	1	3558
GO:0044702	GO:SINGLE ORGANISM REPRODUCTIVE PROCESS	745	0.178602	1	2113;5619;57178
GO:0008064	GO:REGULATION OF ACTIN POLYMERIZATION OR DEPOLYMERIZATION	100	0.179027	1	5341
GO:0071219	GO:CELLULAR RESPONSE TO MOLECULE OF BACTERIAL ORIGIN	100	0.179027	1	7128
NCI:45	NCI:CXCR4-MEDIATED SIGNALING EVENTS	100	0.179027	1	5996
GO:0001764	GO:NEURON MIGRATION	101	0.18065	1	1233
GO:0030832	GO:REGULATION OF ACTIN FILAMENT LENGTH	101	0.18065	1	5341
GO:0019725	GO:CELLULAR HOMEOSTASIS	750	0.181068	1	1230;1233;3558
GO:0051495	GO:POSITIVE REGULATION OF CYTOSKELETON ORGANIZATION	102	0.18227	1	5341
GO:0051336	GO:REGULATION OF HYDROLASE ACTIVITY	755	0.183543	1	5341;5996;7128
GO:0030054	GO:CELL JUNCTION	755	0.183543	1	4026;5796;57514
GO:0050920	GO:REGULATION OF CHEMOTAXIS	103	0.183887	1	1230
GO:0005057	GO:RECEPTOR SIGNALING PROTEIN ACTIVITY	103	0.183887	1	9173
REACT:465	GPCR LIGAND BINDING	399	0.184303	1	1230;1233
GO:0007188	GO:ADENYLATE CYCLASE-MODULATING G-PROTEIN COUPLED RECEPTOR SIGNALING PATHWAY	104	0.1855	1	5996
GO:0010675	GO:REGULATION OF CELLULAR CARBOHYDRATE METABOLIC PROCESS	104	0.1855	1	5341
GO:0022618	GO:RIBONUCLEOPROTEIN COMPLEX ASSEMBLY	105	0.187111	1	6311
KEGG:HSA04620	KEGG:TOLL-LIKE RECEPTOR SIGNALING PATHWAY	106	0.188719	1	3592
GO:0072358	GO:CARDIOVASCULAR SYSTEM DEVELOPMENT	767	0.189524	1	2113;7128;57178
GO:0072359	GO:CIRCULATORY SYSTEM DEVELOPMENT	767	0.189524	1	2113;7128;57178
GO:0016337	GO:CELL-CELL ADHESION	409	0.191421	1	5341;29851
GO:0043112	GO:RECEPTOR METABOLIC PROCESS	108	0.191925	1	6311
GO:0032993	GO:PROTEIN-DNA COMPLEX	108	0.191925	1	5619
GO:0016298	GO:LIPASE ACTIVITY	108	0.191925	1	1230
KEGG:HSA05146	KEGG:AMOEBIASIS	108	0.191925	1	3592
REACT:1098	SIGNALING BY INTERLEUKINS	108	0.191925	1	3558
GO:0006109	GO:REGULATION OF CARBOHYDRATE METABOLIC PROCESS	109	0.193523	1	5341
GO:0001894	GO:TISSUE HOMEOSTASIS	110	0.195118	1	7128
GO:0034341	GO:RESPONSE TO INTERFERON-GAMMA	110	0.195118	1	5771
GO:0071216	GO:CELLULAR RESPONSE TO BIOTIC STIMULUS	110	0.195118	1	7128
GO:0002224	GO:TOLL-LIKE RECEPTOR SIGNALING PATHWAY	111	0.196711	1	7128
GO:0032269	GO:NEGATIVE REGULATION OF CELLULAR PROTEIN METABOLIC PROCESS	418	0.197862	1	3558;7128
GO:0035303	GO:REGULATION OF DEPHOSPHORYLATION	112	0.1983	1	5341
GO:0071826	GO:RIBONUCLEOPROTEIN COMPLEX SUBUNIT ORGANIZATION	112	0.1983	1	6311
GO:0005802	GO:TRANS-GOLGI NETWORK	112	0.1983	1	6311
GO:0016790	GO:THIOLESTER HYDROLASE ACTIVITY	112	0.1983	1	7128
GO:0035264	GO:MULTICELLULAR ORGANISM GROWTH	113	0.199886	1	6311
GO:0031214	GO:BIOMINERAL TISSUE DEVELOPMENT	115	0.20305	1	1230
GO:0043433	GO:NEGATIVE REGULATION OF SEQUENCE-SPECIFIC DNA BINDING TRANSCRIPTION FACTOR ACTIVITY	115	0.20305	1	7128
GO:0050679	GO:POSITIVE REGULATION OF EPITHELIAL CELL PROLIFERATION	115	0.20305	1	7128
GO:0017124	GO:SH3 DOMAIN BINDING	115	0.20305	1	57514
GO:0030902	GO:HINDBRAIN DEVELOPMENT	116	0.204627	1	6311
GO:0070372	GO:REGULATION OF ERK1 AND ERK2 CASCADE	116	0.204627	1	1230
KEGG:HSA05145	KEGG:TOXOPLASMOSIS	116	0.204627	1	3592
GO:0002274	GO:MYELOID LEUKOCYTE ACTIVATION	117	0.206201	1	9173
GO:0043270	GO:POSITIVE REGULATION OF ION TRANSPORT	117	0.206201	1	1230
GO:0009887	GO:ORGAN MORPHOGENESIS	802	0.207264	1	864;7128;57178
GO:0048666	GO:NEURON DEVELOPMENT	802	0.207264	1	864;3558;6311
GO:0004222	GO:METALLOENDOPEPTIDASE ACTIVITY	118	0.207772	1	79258
GO:0008016	GO:REGULATION OF HEART CONTRACTION	121	0.212467	1	3558
GO:0016358	GO:DENDRITE DEVELOPMENT	121	0.212467	1	3558
GO:0015081	GO:SODIUM ION TRANSMEMBRANE TRANSPORTER ACTIVITY	121	0.212467	1	389015
GO:0030027	GO:LAMELLIPODIUM	122	0.214026	1	57514
GO:0006399	GO:TRNA METABOLIC PROCESS	123	0.215582	1	150962
GO:0008154	GO:ACTIN POLYMERIZATION OR DEPOLYMERIZATION	123	0.215582	1	5341
GO:0030595	GO:LEUKOCYTE CHEMOTAXIS	123	0.215582	1	1230
GO:0051046	GO:REGULATION OF SECRETION	443	0.215898	1	3558;9173
GO:0030100	GO:REGULATION OF ENDOCYTOSIS	124	0.217135	1	6311
GO:0043627	GO:RESPONSE TO ESTROGEN STIMULUS	124	0.217135	1	2113
GO:0032270	GO:POSITIVE REGULATION OF CELLULAR PROTEIN METABOLIC PROCESS	822	0.217582	1	3558;3592;59067
GO:0030336	GO:NEGATIVE REGULATION OF CELL MIGRATION	125	0.218685	1	5796
GO:0045785	GO:POSITIVE REGULATION OF CELL ADHESION	125	0.218685	1	3592
GO:0021953	GO:CENTRAL NERVOUS SYSTEM NEURON DIFFERENTIATION	126	0.220233	1	6311
GO:0001726	GO:RUFFLE	126	0.220233	1	5341
GO:0051345	GO:POSITIVE REGULATION OF HYDROLASE ACTIVITY	450	0.220981	1	5341;5996
GO:0002221	GO:PATTERN RECOGNITION RECEPTOR SIGNALING PATHWAY	128	0.223318	1	7128
GO:0009636	GO:RESPONSE TO TOXIN	128	0.223318	1	2113
GO:0050657	GO:NUCLEIC ACID TRANSPORT	128	0.223318	1	6311
GO:0050658	GO:RNA TRANSPORT	128	0.223318	1	6311
GO:0051236	GO:ESTABLISHMENT OF RNA LOCALIZATION	128	0.223318	1	6311
GO:2000146	GO:NEGATIVE REGULATION OF CELL MOTILITY	128	0.223318	1	5796
GO:0010951	GO:NEGATIVE REGULATION OF ENDOPEPTIDASE ACTIVITY	129	0.224856	1	7128
GO:0035270	GO:ENDOCRINE SYSTEM DEVELOPMENT	130	0.226392	1	2113
GO:0051924	GO:REGULATION OF CALCIUM ION TRANSPORT	130	0.226392	1	1230
GO:0046165	GO:ALCOHOL BIOSYNTHETIC PROCESS	131	0.227924	1	5341
GO:0002758	GO:INNATE IMMUNE RESPONSE-ACTIVATING SIGNAL TRANSDUCTION	132	0.229453	1	7128
GO:0006898	GO:RECEPTOR-MEDIATED ENDOCYTOSIS	132	0.229453	1	6311
GO:0010466	GO:NEGATIVE REGULATION OF PEPTIDASE ACTIVITY	132	0.229453	1	7128
GO:0070371	GO:ERK1 AND ERK2 CASCADE	132	0.229453	1	1230
GO:0009612	GO:RESPONSE TO MECHANICAL STIMULUS	133	0.23098	1	2113
GO:0002263	GO:CELL ACTIVATION INVOLVED IN IMMUNE RESPONSE	134	0.232504	1	3558
GO:0002366	GO:LEUKOCYTE ACTIVATION INVOLVED IN IMMUNE RESPONSE	134	0.232504	1	3558
GO:0002573	GO:MYELOID LEUKOCYTE DIFFERENTIATION	134	0.232504	1	1230
GO:0051271	GO:NEGATIVE REGULATION OF CELLULAR COMPONENT MOVEMENT	134	0.232504	1	5796
GO:0019207	GO:KINASE REGULATOR ACTIVITY	134	0.232504	1	3558
GO:0006403	GO:RNA LOCALIZATION	135	0.234024	1	6311
GO:0007281	GO:GERM CELL DEVELOPMENT	136	0.235542	1	5619
GO:0046488	GO:PHOSPHATIDYLINOSITOL METABOLIC PROCESS	137	0.237057	1	5341
GO:0050795	GO:REGULATION OF BEHAVIOR	137	0.237057	1	1230
KEGG:HSA04120	KEGG:UBIQUITIN MEDIATED PROTEOLYSIS	137	0.237057	1	10477
GO:0009896	GO:POSITIVE REGULATION OF CATABOLIC PROCESS	138	0.238569	1	7128
GO:0042742	GO:DEFENSE RESPONSE TO BACTERIUM	139	0.240078	1	3592
GO:0016853	GO:ISOMERASE ACTIVITY	139	0.240078	1	150962
GO:0002218	GO:ACTIVATION OF INNATE IMMUNE RESPONSE	140	0.241584	1	7128
GO:0006259	GO:DNA METABOLIC PROCESS	870	0.2428	1	3558;5619;116028
GO:0051248	GO:NEGATIVE REGULATION OF PROTEIN METABOLIC PROCESS	480	0.242882	1	3558;7128
GO:0003015	GO:HEART PROCESS	141	0.243087	1	3558
GO:0060047	GO:HEART CONTRACTION	141	0.243087	1	3558
GO:0016874	GO:LIGASE ACTIVITY	481	0.243615	1	7128;10477
GO:0045927	GO:POSITIVE REGULATION OF GROWTH	146	0.25056	1	3558
GO:2000027	GO:REGULATION OF ORGAN MORPHOGENESIS	147	0.252046	1	7128
GO:0007160	GO:CELL-MATRIX ADHESION	148	0.253529	1	5796
GO:0006469	GO:NEGATIVE REGULATION OF PROTEIN KINASE ACTIVITY	149	0.25501	1	7128
GO:0040013	GO:NEGATIVE REGULATION OF LOCOMOTION	149	0.25501	1	5796
GO:0015931	GO:NUCLEOBASE-CONTAINING COMPOUND TRANSPORT	150	0.256487	1	6311
GO:0043547	GO:POSITIVE REGULATION OF GTPASE ACTIVITY	150	0.256487	1	5996
GO:0060326	GO:CELL CHEMOTAXIS	150	0.256487	1	1230
GO:0016607	GO:NUCLEAR SPECK	150	0.256487	1	57178
GO:0016192	GO:VESICLE-MEDIATED TRANSPORT	897	0.257222	1	1230;5341;6311
GO:0006323	GO:DNA PACKAGING	151	0.257962	1	5619
GO:0000790	GO:NUCLEAR CHROMATIN	153	0.260903	1	864
GO:0035091	GO:PHOSPHATIDYLINOSITOL BINDING	153	0.260903	1	5341
GO:0007420	GO:BRAIN DEVELOPMENT	506	0.261967	1	2113;6311
GO:0008234	GO:CYSTEINE-TYPE PEPTIDASE ACTIVITY	154	0.262369	1	7128
GO:0007276	GO:GAMETE GENERATION	508	0.263437	1	5619;57178
GO:0046983	GO:PROTEIN DIMERIZATION ACTIVITY	909	0.263677	1	3592;5341;167826
GO:0048871	GO:MULTICELLULAR ORGANISMAL HOMEOSTASIS	155	0.263832	1	7128
GO:0071214	GO:CELLULAR RESPONSE TO ABIOTIC STIMULUS	155	0.263832	1	5796
GO:0019932	GO:SECOND-MESSENGER-MEDIATED SIGNALING	156	0.265293	1	5341
GO:0043624	GO:CELLULAR PROTEIN COMPLEX DISASSEMBLY	156	0.265293	1	5341
GO:0010629	GO:NEGATIVE REGULATION OF GENE EXPRESSION	913	0.265835	1	864;1230;5796
GO:0007565	GO:FEMALE PREGNANCY	157	0.266751	1	2113
GO:0030278	GO:REGULATION OF OSSIFICATION	157	0.266751	1	1230
GO:1901617	GO:ORGANIC HYDROXY COMPOUND BIOSYNTHETIC PROCESS	157	0.266751	1	5341
GO:0016323	GO:BASOLATERAL PLASMA MEMBRANE	158	0.268206	1	389015
GO:0008022	GO:PROTEIN C-TERMINUS BINDING	158	0.268206	1	6311
GO:0007264	GO:SMALL GTPASE MEDIATED SIGNAL TRANSDUCTION	518	0.270792	1	57514;117289
GO:0009894	GO:REGULATION OF CATABOLIC PROCESS	518	0.270792	1	5996;7128
GO:0033673	GO:NEGATIVE REGULATION OF KINASE ACTIVITY	160	0.271107	1	7128
GO:0042176	GO:REGULATION OF PROTEIN CATABOLIC PROCESS	160	0.271107	1	7128
GO:0000976	GO:TRANSCRIPTION REGULATORY REGION SEQUENCE-SPECIFIC DNA BINDING	160	0.271107	1	864
GO:0004866	GO:ENDOPEPTIDASE INHIBITOR ACTIVITY	160	0.271107	1	7128
GO:0043241	GO:PROTEIN COMPLEX DISASSEMBLY	161	0.272554	1	5341
GO:0030217	GO:T CELL DIFFERENTIATION	162	0.273998	1	3558
GO:0005516	GO:CALMODULIN BINDING	162	0.273998	1	5996
GO:0061135	GO:ENDOPEPTIDASE REGULATOR ACTIVITY	164	0.276877	1	7128
GO:0016051	GO:CARBOHYDRATE BIOSYNTHETIC PROCESS	165	0.278312	1	5341
GO:0008286	GO:INSULIN RECEPTOR SIGNALING PATHWAY	166	0.279745	1	5771
REACT:595	INTERFERON SIGNALING	166	0.279745	1	5771
GO:0030414	GO:PEPTIDASE INHIBITOR ACTIVITY	167	0.281175	1	7128
KEGG:HSA04141	KEGG:PROTEIN PROCESSING IN ENDOPLASMIC RETICULUM	167	0.281175	1	10477
GO:0045216	GO:CELL-CELL JUNCTION ORGANIZATION	170	0.285449	1	5796
GO:0044427	GO:CHROMOSOMAL PART	539	0.28624	1	864;5619
GO:0007179	GO:TRANSFORMING GROWTH FACTOR BETA RECEPTOR SIGNALING PATHWAY	171	0.286868	1	5796
GO:0051348	GO:NEGATIVE REGULATION OF TRANSFERASE ACTIVITY	171	0.286868	1	7128
GO:0016567	GO:PROTEIN UBIQUITINATION	543	0.289181	1	7128;10477
GO:0043281	GO:REGULATION OF CYSTEINE-TYPE ENDOPEPTIDASE ACTIVITY INVOLVED IN APOPTOTIC PROCESS	173	0.289698	1	7128
KEGG:HSA05164	KEGG:INFLUENZA A	173	0.289698	1	3592
GO:0034329	GO:CELL JUNCTION ASSEMBLY	175	0.292517	1	5796
GO:0048610	GO:CELLULAR PROCESS INVOLVED IN REPRODUCTION	549	0.293592	1	5619;57178
GO:0070011	GO:PEPTIDASE ACTIVITY, ACTING ON L-AMINO ACID PEPTIDES	551	0.295062	1	7128;79258
KEGG:HSA05152	KEGG:TUBERCULOSIS	177	0.295325	1	3592
GO:0003007	GO:HEART MORPHOGENESIS	178	0.296725	1	57178
GO:0031253	GO:CELL PROJECTION MEMBRANE	178	0.296725	1	5341
GO:0032535	GO:REGULATION OF CELLULAR COMPONENT SIZE	180	0.299517	1	5341
GO:2000116	GO:REGULATION OF CYSTEINE-TYPE ENDOPEPTIDASE ACTIVITY	180	0.299517	1	7128
GO:0032956	GO:REGULATION OF ACTIN CYTOSKELETON ORGANIZATION	181	0.300909	1	5341
GO:0048511	GO:RHYTHMIC PROCESS	181	0.300909	1	2113
GO:0008237	GO:METALLOPEPTIDASE ACTIVITY	181	0.300909	1	79258
GO:0031396	GO:REGULATION OF PROTEIN UBIQUITINATION	182	0.302298	1	7128
GO:0032984	GO:MACROMOLECULAR COMPLEX DISASSEMBLY	182	0.302298	1	5341
KEGG:HSA05168	KEGG:HERPES SIMPLEX INFECTION	182	0.302298	1	3592
GO:0005085	GO:GUANYL-NUCLEOTIDE EXCHANGE FACTOR ACTIVITY	183	0.303685	1	117289
GO:0010959	GO:REGULATION OF METAL ION TRANSPORT	184	0.305069	1	1230
GO:0030182	GO:NEURON DIFFERENTIATION	986	0.305589	1	864;3558;6311
GO:0007568	GO:AGING	185	0.30645	1	57178
GO:0071103	GO:DNA CONFORMATION CHANGE	187	0.309205	1	5619
GO:0048812	GO:NEURON PROJECTION MORPHOGENESIS	571	0.309743	1	864;6311
GO:0051607	GO:DEFENSE RESPONSE TO VIRUS	188	0.310578	1	7128
GO:0008233	GO:PEPTIDASE ACTIVITY	574	0.311941	1	7128;79258
GO:0015291	GO:SECONDARY ACTIVE TRANSMEMBRANE TRANSPORTER ACTIVITY	190	0.313317	1	389015
GO:0032446	GO:PROTEIN MODIFICATION BY SMALL PROTEIN CONJUGATION	576	0.313406	1	7128;10477
GO:0045926	GO:NEGATIVE REGULATION OF GROWTH	191	0.314682	1	6311
GO:0051707	GO:RESPONSE TO OTHER ORGANISM	579	0.315603	1	3592;7128
GO:0060249	GO:ANATOMICAL STRUCTURE HOMEOSTASIS	192	0.316045	1	7128
GO:0043254	GO:REGULATION OF PROTEIN COMPLEX ASSEMBLY	193	0.317405	1	5341
GO:0044706	GO:MULTI-MULTICELLULAR ORGANISM PROCESS	193	0.317405	1	2113
GO:0001664	GO:G-PROTEIN COUPLED RECEPTOR BINDING	195	0.320118	1	3558
GO:0019953	GO:SEXUAL REPRODUCTION	589	0.322917	1	5619;57178
GO:0071560	GO:CELLULAR RESPONSE TO TRANSFORMING GROWTH FACTOR BETA STIMULUS	198	0.324167	1	5796
GO:0010243	GO:RESPONSE TO ORGANIC NITROGEN	592	0.325108	1	5771;7128
GO:0034330	GO:CELL JUNCTION ORGANIZATION	199	0.325512	1	5796
GO:0071559	GO:RESPONSE TO TRANSFORMING GROWTH FACTOR BETA STIMULUS	199	0.325512	1	5796
KEGG:HSA05169	KEGG:EPSTEIN-BARR VIRUS INFECTION	199	0.325512	1	7128
GO:0061134	GO:PEPTIDASE REGULATOR ACTIVITY	202	0.32953	1	7128
GO:0034470	GO:NCRNA PROCESSING	203	0.330864	1	150962
GO:0043066	GO:NEGATIVE REGULATION OF APOPTOTIC PROCESS	600	0.330944	1	3558;7128
GO:0006417	GO:REGULATION OF TRANSLATION	204	0.332196	1	6311
GO:0051052	GO:REGULATION OF DNA METABOLIC PROCESS	204	0.332196	1	3558
REACT:852	PLATELET ACTIVATION, SIGNALING AND AGGREGATION	204	0.332196	1	5341
GO:0022603	GO:REGULATION OF ANATOMICAL STRUCTURE MORPHOGENESIS	604	0.333858	1	2113;7128
GO:0032869	GO:CELLULAR RESPONSE TO INSULIN STIMULUS	206	0.334851	1	5771
GO:0009607	GO:RESPONSE TO BIOTIC STIMULUS	607	0.336041	1	3592;7128
GO:0030198	GO:EXTRACELLULAR MATRIX ORGANIZATION	207	0.336175	1	2113
KEGG:HSA05203	KEGG:VIRAL CARCINOGENESIS	207	0.336175	1	1233
GO:0043069	GO:NEGATIVE REGULATION OF PROGRAMMED CELL DEATH	608	0.336768	1	3558;7128
GO:0043062	GO:EXTRACELLULAR STRUCTURE ORGANIZATION	208	0.337497	1	2113
GO:0032970	GO:REGULATION OF ACTIN FILAMENT-BASED PROCESS	210	0.340132	1	5341
GO:0010638	GO:POSITIVE REGULATION OF ORGANELLE ORGANIZATION	211	0.341446	1	5341
GO:0010975	GO:REGULATION OF NEURON PROJECTION DEVELOPMENT	211	0.341446	1	3558
GO:0043900	GO:REGULATION OF MULTI-ORGANISM PROCESS	211	0.341446	1	7128
GO:0044262	GO:CELLULAR CARBOHYDRATE METABOLIC PROCESS	211	0.341446	1	5341
REACT:116	ANTIGEN PROCESSING: UBIQUITINATION & PROTEASOME DEGRADATION	211	0.341446	1	10477
GO:0006310	GO:DNA RECOMBINATION	212	0.342757	1	3558
GO:0016324	GO:APICAL PLASMA MEMBRANE	212	0.342757	1	389015
GO:0060627	GO:REGULATION OF VESICLE-MEDIATED TRANSPORT	217	0.349275	1	6311
GO:0071396	GO:CELLULAR RESPONSE TO LIPID	217	0.349275	1	7128
GO:0097305	GO:RESPONSE TO ALCOHOL	218	0.350572	1	2113
GO:0030246	GO:CARBOHYDRATE BINDING	219	0.351865	1	3558
GO:1901698	GO:RESPONSE TO NITROGEN COMPOUND	629	0.351996	1	5771;7128
GO:0060548	GO:NEGATIVE REGULATION OF CELL DEATH	630	0.352718	1	3558;7128
GO:0030168	GO:PLATELET ACTIVATION	220	0.353156	1	5341
GO:0043087	GO:REGULATION OF GTPASE ACTIVITY	220	0.353156	1	5996
GO:0007015	GO:ACTIN FILAMENT ORGANIZATION	221	0.354445	1	5341
GO:0031589	GO:CELL-SUBSTRATE ADHESION	221	0.354445	1	5796
GO:0005694	GO:CHROMOSOME	634	0.355607	1	864;5619
GO:0033124	GO:REGULATION OF GTP CATABOLIC PROCESS	222	0.355731	1	5996
GO:0001666	GO:RESPONSE TO HYPOXIA	225	0.359575	1	2113
GO:0006816	GO:CALCIUM ION TRANSPORT	226	0.360851	1	1230
GO:0070647	GO:PROTEIN MODIFICATION BY SMALL PROTEIN CONJUGATION OR REMOVAL	643	0.362091	1	7128;10477
GO:0036293	GO:RESPONSE TO DECREASED OXYGEN LEVELS	227	0.362125	1	2113
GO:0009725	GO:RESPONSE TO HORMONE STIMULUS	647	0.364966	1	2113;5771
GO:0002757	GO:IMMUNE RESPONSE-ACTIVATING SIGNAL TRANSDUCTION	233	0.369717	1	7128
GO:0022613	GO:RIBONUCLEOPROTEIN COMPLEX BIOGENESIS	233	0.369717	1	6311
GO:0006650	GO:GLYCEROPHOSPHOLIPID METABOLIC PROCESS	235	0.372228	1	5341
GO:0070838	GO:DIVALENT METAL ION TRANSPORT	236	0.37348	1	1230
GO:0030522	GO:INTRACELLULAR RECEPTOR MEDIATED SIGNALING PATHWAY	237	0.37473	1	7128
GO:0070482	GO:RESPONSE TO OXYGEN LEVELS	240	0.378464	1	2113
GO:0072511	GO:DIVALENT INORGANIC CATION TRANSPORT	240	0.378464	1	1230
GO:0051346	GO:NEGATIVE REGULATION OF HYDROLASE ACTIVITY	241	0.379703	1	7128
GO:0032868	GO:RESPONSE TO INSULIN STIMULUS	243	0.382176	1	5771
GO:0048858	GO:CELL PROJECTION MORPHOGENESIS	676	0.385677	1	864;6311
GO:0060341	GO:REGULATION OF CELLULAR LOCALIZATION	676	0.385677	1	3558;9173
GO:0002764	GO:IMMUNE RESPONSE-REGULATING SIGNALING PATHWAY	246	0.385867	1	7128
GO:0033121	GO:REGULATION OF PURINE NUCLEOTIDE CATABOLIC PROCESS	248	0.388316	1	5996
GO:0030811	GO:REGULATION OF NUCLEOTIDE CATABOLIC PROCESS	249	0.389537	1	5996
GO:0052548	GO:REGULATION OF ENDOPEPTIDASE ACTIVITY	249	0.389537	1	7128
REACT:1054	SLC-MEDIATED TRANSMEMBRANE TRANSPORT	250	0.390755	1	389015
GO:0009118	GO:REGULATION OF NUCLEOSIDE METABOLIC PROCESS	251	0.391971	1	5996
GO:0000981	GO:SEQUENCE-SPECIFIC DNA BINDING RNA POLYMERASE II TRANSCRIPTION FACTOR ACTIVITY	252	0.393185	1	864
GO:0032990	GO:CELL PART MORPHOGENESIS	688	0.394173	1	864;6311
REACT:243	CLASS I MHC MEDIATED ANTIGEN PROCESSING & PRESENTATION	253	0.394396	1	10477
GO:0048545	GO:RESPONSE TO STEROID HORMONE STIMULUS	254	0.395606	1	2113
GO:0007417	GO:CENTRAL NERVOUS SYSTEM DEVELOPMENT	691	0.396289	1	2113;6311
GO:0044454	GO:NUCLEAR CHROMOSOME PART	255	0.396812	1	864
GO:0005929	GO:CILIUM	256	0.398017	1	5796
GO:0030424	GO:AXON	256	0.398017	1	5796
GO:0052547	GO:REGULATION OF PEPTIDASE ACTIVITY	257	0.399219	1	7128
GO:0050900	GO:LEUKOCYTE MIGRATION	258	0.400419	1	1230
GO:0043025	GO:NEURONAL CELL BODY	259	0.401616	1	5796
GO:0031344	GO:REGULATION OF CELL PROJECTION ORGANIZATION	261	0.404004	1	3558
GO:0030155	GO:REGULATION OF CELL ADHESION	269	0.413464	1	3592
GO:0051493	GO:REGULATION OF CYTOSKELETON ORGANIZATION	269	0.413464	1	5341
GO:0071495	GO:CELLULAR RESPONSE TO ENDOGENOUS STIMULUS	720	0.416587	1	5771;5796
GO:0006260	GO:DNA REPLICATION	272	0.416974	1	116028
GO:0007178	GO:TRANSMEMBRANE RECEPTOR PROTEIN SERINE/THREONINE KINASE SIGNALING PATHWAY	273	0.41814	1	5796
GO:0048589	GO:DEVELOPMENTAL GROWTH	273	0.41814	1	57178
GO:0008544	GO:EPIDERMIS DEVELOPMENT	274	0.419303	1	864
GO:0048732	GO:GLAND DEVELOPMENT	275	0.420464	1	2113
GO:0071375	GO:CELLULAR RESPONSE TO PEPTIDE HORMONE STIMULUS	276	0.421622	1	5771
GO:1901653	GO:CELLULAR RESPONSE TO PEPTIDE	276	0.421622	1	5771
GO:0008289	GO:LIPID BINDING	729	0.422824	1	3558;5341
GO:0043269	GO:REGULATION OF ION TRANSPORT	278	0.423933	1	1230
GO:0016604	GO:NUCLEAR BODY	278	0.423933	1	57178
GO:0045177	GO:APICAL PART OF CELL	280	0.426235	1	389015
GO:0030900	GO:FOREBRAIN DEVELOPMENT	282	0.428528	1	2113
GO:0001503	GO:OSSIFICATION	285	0.43195	1	1230
GO:0002253	GO:ACTIVATION OF IMMUNE RESPONSE	285	0.43195	1	7128
GO:0044297	GO:CELL BODY	286	0.433087	1	5796
GO:0051051	GO:NEGATIVE REGULATION OF TRANSPORT	287	0.434221	1	6311
GO:0090066	GO:REGULATION OF ANATOMICAL STRUCTURE SIZE	288	0.435353	1	5341
GO:0005911	GO:CELL-CELL JUNCTION	289	0.436483	1	5796
GO:0034660	GO:NCRNA METABOLIC PROCESS	290	0.437611	1	150962
GO:0000228	GO:NUCLEAR CHROMOSOME	295	0.443216	1	864
GO:0005667	GO:TRANSCRIPTION FACTOR COMPLEX	296	0.444331	1	2113
GO:0030855	GO:EPITHELIAL CELL DIFFERENTIATION	299	0.447662	1	84162
GO:0022804	GO:ACTIVE TRANSMEMBRANE TRANSPORTER ACTIVITY	305	0.454266	1	389015
GO:0015077	GO:MONOVALENT INORGANIC CATION TRANSMEMBRANE TRANSPORTER ACTIVITY	308	0.45754	1	389015
GO:0006461	GO:PROTEIN COMPLEX ASSEMBLY	782	0.458895	1	5341;7128
GO:0070271	GO:PROTEIN COMPLEX BIOGENESIS	784	0.460233	1	5341;7128
GO:0010035	GO:RESPONSE TO INORGANIC SUBSTANCE	311	0.460794	1	2113
GO:0006066	GO:ALCOHOL METABOLIC PROCESS	312	0.461874	1	5341
GO:0046486	GO:GLYCEROLIPID METABOLIC PROCESS	314	0.464029	1	5341
GO:0004857	GO:ENZYME INHIBITOR ACTIVITY	316	0.466176	1	7128
GO:0043410	GO:POSITIVE REGULATION OF MAPK CASCADE	320	0.470444	1	1230
GO:0045664	GO:REGULATION OF NEURON DIFFERENTIATION	325	0.475733	1	3558
GO:0004930	GO:G-PROTEIN COUPLED RECEPTOR ACTIVITY	809	0.476806	1	1230;1233
GO:0001701	GO:IN UTERO EMBRYONIC DEVELOPMENT	327	0.477834	1	57178
GO:0030425	GO:DENDRITE	327	0.477834	1	5796
KEGG:HSA05200	KEGG:PATHWAYS IN CANCER	327	0.477834	1	2113
FMRP	FMRP:targets	817	0.482049	1	84162;57178
GO:0045892	GO:NEGATIVE REGULATION OF TRANSCRIPTION, DNA-DEPENDENT	824	0.486612	1	864;5796
GO:0000323	GO:LYTIC VACUOLE	336	0.487188	1	7128
GO:0005764	GO:LYSOSOME	336	0.487188	1	7128
GO:0044451	GO:NUCLEOPLASM PART	826	0.487911	1	2113;57178
GO:0051129	GO:NEGATIVE REGULATION OF CELLULAR COMPONENT ORGANIZATION	337	0.488218	1	6311
GO:0051259	GO:PROTEIN OLIGOMERIZATION	337	0.488218	1	7128
GO:0051090	GO:REGULATION OF SEQUENCE-SPECIFIC DNA BINDING TRANSCRIPTION FACTOR ACTIVITY	338	0.489245	1	7128
GO:0006184	GO:GTP CATABOLIC PROCESS	339	0.49027	1	5996
GO:1901069	GO:GUANOSINE-CONTAINING COMPOUND CATABOLIC PROCESS	341	0.492315	1	5996
GO:0044212	GO:TRANSCRIPTION REGULATORY REGION DNA BINDING	342	0.493335	1	864
GO:0008015	GO:BLOOD CIRCULATION	343	0.494352	1	3558
GO:0003013	GO:CIRCULATORY SYSTEM PROCESS	344	0.495367	1	3558
GO:0006644	GO:PHOSPHOLIPID METABOLIC PROCESS	345	0.496381	1	5341
KEGG:HSA04151	KEGG:PI3K-AKT SIGNALING PATHWAY	345	0.496381	1	3558
GO:1900542	GO:REGULATION OF PURINE NUCLEOTIDE METABOLIC PROCESS	349	0.500415	1	5996
GO:0046039	GO:GTP METABOLIC PROCESS	350	0.501419	1	5996
GO:0000975	GO:REGULATORY REGION DNA BINDING	350	0.501419	1	864
GO:0001067	GO:REGULATORY REGION NUCLEIC ACID BINDING	350	0.501419	1	864
GO:0003723	GO:RNA BINDING	847	0.501441	1	6311;150962
GO:0043434	GO:RESPONSE TO PEPTIDE HORMONE STIMULUS	351	0.50242	1	5771
GO:0006140	GO:REGULATION OF NUCLEOTIDE METABOLIC PROCESS	353	0.504418	1	5996
GO:0044087	GO:REGULATION OF CELLULAR COMPONENT BIOGENESIS	353	0.504418	1	5341
GO:0051253	GO:NEGATIVE REGULATION OF RNA METABOLIC PROCESS	855	0.506538	1	864;5796
GO:0046982	GO:PROTEIN HETERODIMERIZATION ACTIVITY	357	0.50839	1	3592
GO:1901068	GO:GUANOSINE-CONTAINING COMPOUND METABOLIC PROCESS	358	0.509378	1	5996
GO:0007411	GO:AXON GUIDANCE	360	0.511348	1	864
GO:0010608	GO:POSTTRANSCRIPTIONAL REGULATION OF GENE EXPRESSION	361	0.512331	1	6311
GO:0071417	GO:CELLULAR RESPONSE TO ORGANIC NITROGEN	362	0.513311	1	5771
GO:0006897	GO:ENDOCYTOSIS	363	0.51429	1	6311
GO:0071900	GO:REGULATION OF PROTEIN SERINE/THREONINE KINASE ACTIVITY	368	0.519154	1	7128
GO:0046873	GO:METAL ION TRANSMEMBRANE TRANSPORTER ACTIVITY	371	0.52205	1	389015
GO:0007167	GO:ENZYME LINKED RECEPTOR PROTEIN SIGNALING PATHWAY	883	0.524131	1	5771;5796
GO:0007050	GO:CELL CYCLE ARREST	375	0.525885	1	3592
GO:0004175	GO:ENDOPEPTIDASE ACTIVITY	376	0.526839	1	79258
GO:0005813	GO:CENTROSOME	378	0.528741	1	7128
GO:0032870	GO:CELLULAR RESPONSE TO HORMONE STIMULUS	384	0.534405	1	5771
GO:0007507	GO:HEART DEVELOPMENT	386	0.536278	1	57178
GO:1901615	GO:ORGANIC HYDROXY COMPOUND METABOLIC PROCESS	386	0.536278	1	5341
GO:1901699	GO:CELLULAR RESPONSE TO NITROGEN COMPOUND	390	0.540002	1	5771
GO:0043085	GO:POSITIVE REGULATION OF CATALYTIC ACTIVITY	912	0.541933	1	5341;5996
GO:0050767	GO:REGULATION OF NEUROGENESIS	398	0.547365	1	3558
GO:0007283	GO:SPERMATOGENESIS	402	0.551003	1	5619
GO:0005773	GO:VACUOLE	402	0.551003	1	7128
GO:0048232	GO:MALE GAMETE GENERATION	403	0.551908	1	5619
GO:2000113	GO:NEGATIVE REGULATION OF CELLULAR MACROMOLECULE BIOSYNTHETIC PROCESS	929	0.552167	1	864;5796
GO:0045934	GO:NEGATIVE REGULATION OF NUCLEOBASE-CONTAINING COMPOUND METABOLIC PROCESS	935	0.555743	1	864;5796
GO:0009203	GO:RIBONUCLEOSIDE TRIPHOSPHATE CATABOLIC PROCESS	408	0.556407	1	5996
GO:0009207	GO:PURINE RIBONUCLEOSIDE TRIPHOSPHATE CATABOLIC PROCESS	408	0.556407	1	5996
GO:0009146	GO:PURINE NUCLEOSIDE TRIPHOSPHATE CATABOLIC PROCESS	410	0.558195	1	5996
GO:0000902	GO:CELL MORPHOGENESIS	946	0.562249	1	864;6311
GO:0051172	GO:NEGATIVE REGULATION OF NITROGEN COMPOUND METABOLIC PROCESS	948	0.563425	1	864;5796
GO:0009143	GO:NUCLEOSIDE TRIPHOSPHATE CATABOLIC PROCESS	416	0.563515	1	5996
GO:0006152	GO:PURINE NUCLEOSIDE CATABOLIC PROCESS	418	0.565275	1	5996
GO:0046130	GO:PURINE RIBONUCLEOSIDE CATABOLIC PROCESS	418	0.565275	1	5996
GO:0030036	GO:ACTIN CYTOSKELETON ORGANIZATION	419	0.566152	1	5341
GO:0006508	GO:PROTEOLYSIS	955	0.567525	1	7128;79258
GO:0003006	GO:DEVELOPMENTAL PROCESS INVOLVED IN REPRODUCTION	422	0.568773	1	5619
GO:0042454	GO:RIBONUCLEOSIDE CATABOLIC PROCESS	427	0.573109	1	5996
GO:0010558	GO:NEGATIVE REGULATION OF MACROMOLECULE BIOSYNTHETIC PROCESS	969	0.575646	1	864;5796
GO:0009154	GO:PURINE RIBONUCLEOTIDE CATABOLIC PROCESS	431	0.576546	1	5996
GO:0009261	GO:RIBONUCLEOTIDE CATABOLIC PROCESS	432	0.577402	1	5996
GO:0071363	GO:CELLULAR RESPONSE TO GROWTH FACTOR STIMULUS	434	0.579107	1	5796
GO:0009164	GO:NUCLEOSIDE CATABOLIC PROCESS	438	0.582498	1	5996
GO:1901658	GO:GLYCOSYL COMPOUND CATABOLIC PROCESS	443	0.5867	1	5996
GO:0051960	GO:REGULATION OF NERVOUS SYSTEM DEVELOPMENT	447	0.590031	1	3558
GO:0070848	GO:RESPONSE TO GROWTH FACTOR STIMULUS	447	0.590031	1	5796
GO:0008134	GO:TRANSCRIPTION FACTOR BINDING	447	0.590031	1	2113
GO:0031329	GO:REGULATION OF CELLULAR CATABOLIC PROCESS	449	0.591687	1	5996
GO:0044283	GO:SMALL MOLECULE BIOSYNTHETIC PROCESS	450	0.592513	1	5341
GO:0022890	GO:INORGANIC CATION TRANSMEMBRANE TRANSPORTER ACTIVITY	451	0.593337	1	389015
GO:0044057	GO:REGULATION OF SYSTEM PROCESS	452	0.594159	1	3558
GO:0043408	GO:REGULATION OF MAPK CASCADE	462	0.602295	1	1230
GO:0044711	GO:SINGLE-ORGANISM BIOSYNTHETIC PROCESS	462	0.602295	1	5341
GO:0006412	GO:TRANSLATION	464	0.603904	1	6311
GO:0030029	GO:ACTIN FILAMENT-BASED PROCESS	467	0.606304	1	5341
GO:0006195	GO:PURINE NUCLEOTIDE CATABOLIC PROCESS	468	0.607101	1	5996
REACT:520	HEMOSTASIS	468	0.607101	1	5341
GO:0009205	GO:PURINE RIBONUCLEOSIDE TRIPHOSPHATE METABOLIC PROCESS	469	0.607896	1	5996
GO:0048471	GO:PERINUCLEAR REGION OF CYTOPLASM	470	0.60869	1	6311
GO:0072523	GO:PURINE-CONTAINING COMPOUND CATABOLIC PROCESS	471	0.609483	1	5996
GO:0009144	GO:PURINE NUCLEOSIDE TRIPHOSPHATE METABOLIC PROCESS	474	0.61185	1	5996
GO:0009199	GO:RIBONUCLEOSIDE TRIPHOSPHATE METABOLIC PROCESS	475	0.612637	1	5996
GO:0009166	GO:NUCLEOTIDE CATABOLIC PROCESS	485	0.620414	1	5996
GO:0048729	GO:TISSUE MORPHOGENESIS	485	0.620414	1	864
GO:0005815	GO:MICROTUBULE ORGANIZING CENTER	490	0.624245	1	7128
GO:0009141	GO:NUCLEOSIDE TRIPHOSPHATE METABOLIC PROCESS	492	0.625767	1	5996
GO:0005543	GO:PHOSPHOLIPID BINDING	492	0.625767	1	5341
GO:0051130	GO:POSITIVE REGULATION OF CELLULAR COMPONENT ORGANIZATION	493	0.626526	1	5341
GO:1901292	GO:NUCLEOSIDE PHOSPHATE CATABOLIC PROCESS	494	0.627284	1	5996
GO:0007596	GO:BLOOD COAGULATION	499	0.631048	1	5341
GO:0050817	GO:COAGULATION	502	0.633289	1	5341
GO:0007599	GO:HEMOSTASIS	503	0.634033	1	5341
GO:0060284	GO:REGULATION OF CELL DEVELOPMENT	503	0.634033	1	3558
GO:0033043	GO:REGULATION OF ORGANELLE ORGANIZATION	505	0.635517	1	5341
GO:0000122	GO:NEGATIVE REGULATION OF TRANSCRIPTION FROM RNA POLYMERASE II PROMOTER	508	0.637732	1	864
GO:0030001	GO:METAL ION TRANSPORT	511	0.639934	1	1230
GO:0014070	GO:RESPONSE TO ORGANIC CYCLIC COMPOUND	514	0.642122	1	2113
GO:0007409	GO:AXONOGENESIS	517	0.644298	1	864
GO:0007610	GO:BEHAVIOR	517	0.644298	1	1230
GO:0090407	GO:ORGANOPHOSPHATE BIOSYNTHETIC PROCESS	520	0.646461	1	5341
GO:0043086	GO:NEGATIVE REGULATION OF CATALYTIC ACTIVITY	521	0.64718	1	7128
GO:0046128	GO:PURINE RIBONUCLEOSIDE METABOLIC PROCESS	530	0.65358	1	5996
GO:0000165	GO:MAPK CASCADE	531	0.654284	1	1230
GO:0042278	GO:PURINE NUCLEOSIDE METABOLIC PROCESS	533	0.655689	1	5996
GO:0046434	GO:ORGANOPHOSPHATE CATABOLIC PROCESS	534	0.656389	1	5996
GO:0019904	GO:PROTEIN DOMAIN SPECIFIC BINDING	535	0.657087	1	57514
GO:0030163	GO:PROTEIN CATABOLIC PROCESS	544	0.663314	1	7128
GO:0043009	GO:CHORDATE EMBRYONIC DEVELOPMENT	544	0.663314	1	57178
GO:0034622	GO:CELLULAR MACROMOLECULAR COMPLEX ASSEMBLY	546	0.664682	1	6311
GO:0042803	GO:PROTEIN HOMODIMERIZATION ACTIVITY	548	0.666046	1	5341
GO:0009792	GO:EMBRYO DEVELOPMENT ENDING IN BIRTH OR EGG HATCHING	551	0.668081	1	57178
GO:0009119	GO:RIBONUCLEOSIDE METABOLIC PROCESS	554	0.670104	1	5996
GO:0071705	GO:NITROGEN COMPOUND TRANSPORT	555	0.670775	1	6311
GO:0051093	GO:NEGATIVE REGULATION OF DEVELOPMENTAL PROCESS	557	0.672115	1	1230
GO:0008324	GO:CATION TRANSMEMBRANE TRANSPORTER ACTIVITY	558	0.672782	1	389015
GO:1901136	GO:CARBOHYDRATE DERIVATIVE CATABOLIC PROCESS	559	0.673449	1	5996
GO:0048667	GO:CELL MORPHOGENESIS INVOLVED IN NEURON DIFFERENTIATION	566	0.678077	1	864
GO:0030529	GO:RIBONUCLEOPROTEIN COMPLEX	567	0.678733	1	6311
GO:0044723	GO:SINGLE-ORGANISM CARBOHYDRATE METABOLIC PROCESS	568	0.679388	1	5341
GO:0050878	GO:REGULATION OF BODY FLUID LEVELS	595	0.696583	1	5341
GO:0009116	GO:NUCLEOSIDE METABOLIC PROCESS	600	0.699668	1	5996
GO:0060429	GO:EPITHELIUM DEVELOPMENT	606	0.70333	1	84162
GO:0045859	GO:REGULATION OF PROTEIN KINASE ACTIVITY	611	0.706348	1	7128
GO:1901657	GO:GLYCOSYL COMPOUND METABOLIC PROCESS	614	0.708145	1	5996
GO:0044463	GO:CELL PROJECTION PART	616	0.709337	1	5341
GO:0007169	GO:TRANSMEMBRANE RECEPTOR PROTEIN TYROSINE KINASE SIGNALING PATHWAY	624	0.714058	1	5771
GO:0043005	GO:NEURON PROJECTION	632	0.718705	1	5796
GO:0006812	GO:CATION TRANSPORT	641	0.723845	1	1230
GO:0043549	GO:REGULATION OF KINASE ACTIVITY	642	0.72441	1	7128
GO:0009150	GO:PURINE RIBONUCLEOTIDE METABOLIC PROCESS	643	0.724975	1	5996
GO:0006396	GO:RNA PROCESSING	646	0.726661	1	150962
GO:0009259	GO:RIBONUCLEOTIDE METABOLIC PROCESS	658	0.733307	1	5996
GO:0019693	GO:RIBOSE PHOSPHATE METABOLIC PROCESS	663	0.73603	1	5996
GO:0051338	GO:REGULATION OF TRANSFERASE ACTIVITY	663	0.73603	1	7128
GO:0044092	GO:NEGATIVE REGULATION OF MOLECULAR FUNCTION	676	0.742984	1	7128
GO:0055085	GO:TRANSMEMBRANE TRANSPORT	687	0.748729	1	389015
GO:0006163	GO:PURINE NUCLEOTIDE METABOLIC PROCESS	688	0.749245	1	5996
GO:0051276	GO:CHROMOSOME ORGANIZATION	698	0.75435	1	5619
GO:0000904	GO:CELL MORPHOGENESIS INVOLVED IN DIFFERENTIATION	700	0.755359	1	864
GO:0072521	GO:PURINE-CONTAINING COMPOUND METABOLIC PROCESS	722	0.766195	1	5996
GO:0097458	GO:NEURON PART	727	0.768592	1	5796
GO:1901565	GO:ORGANONITROGEN COMPOUND CATABOLIC PROCESS	731	0.770492	1	5996
GO:0044703	GO:MULTI-ORGANISM REPRODUCTIVE PROCESS	733	0.771437	1	2113
GO:0015075	GO:ION TRANSMEMBRANE TRANSPORTER ACTIVITY	749	0.778859	1	389015
GO:0034655	GO:NUCLEOBASE-CONTAINING COMPOUND CATABOLIC PROCESS	770	0.788248	1	5996
GO:0005975	GO:CARBOHYDRATE METABOLIC PROCESS	779	0.792153	1	5341
GO:0007010	GO:CYTOSKELETON ORGANIZATION	805	0.803045	1	5341
GO:0022891	GO:SUBSTRATE-SPECIFIC TRANSMEMBRANE TRANSPORTER ACTIVITY	809	0.804671	1	389015
GO:0044270	GO:CELLULAR NITROGEN COMPOUND CATABOLIC PROCESS	812	0.805882	1	5996
GO:0046700	GO:HETEROCYCLE CATABOLIC PROCESS	812	0.805882	1	5996
GO:0019439	GO:AROMATIC COMPOUND CATABOLIC PROCESS	814	0.806686	1	5996
GO:0009117	GO:NUCLEOTIDE METABOLIC PROCESS	823	0.810261	1	5996
GO:0006753	GO:NUCLEOSIDE PHOSPHATE METABOLIC PROCESS	832	0.813772	1	5996
GO:0044255	GO:CELLULAR LIPID METABOLIC PROCESS	832	0.813772	1	5341
GO:1901361	GO:ORGANIC CYCLIC COMPOUND CATABOLIC PROCESS	848	0.819859	1	5996
GO:0042802	GO:IDENTICAL PROTEIN BINDING	855	0.822461	1	5341
GO:0015630	GO:MICROTUBULE CYTOSKELETON	866	0.826477	1	7128
GO:0055086	GO:NUCLEOBASE-CONTAINING SMALL MOLECULE METABOLIC PROCESS	871	0.828273	1	5996
GO:0022857	GO:TRANSMEMBRANE TRANSPORTER ACTIVITY	893	0.835965	1	389015
GO:0009057	GO:MACROMOLECULE CATABOLIC PROCESS	900	0.838341	1	7128
GO:0009790	GO:EMBRYO DEVELOPMENT	921	0.845273	1	57178
GO:0022892	GO:SUBSTRATE-SPECIFIC TRANSPORTER ACTIVITY	940	0.851296	1	389015
GO:0034613	GO:CELLULAR PROTEIN LOCALIZATION	969	0.860054	1	5796
GO:0070727	GO:CELLULAR MACROMOLECULE LOCALIZATION	973	0.861222	1	5796
GO:0000075	GO:CELL CYCLE CHECKPOINT	249	1	1
GO:0000077	GO:DNA DAMAGE CHECKPOINT	135	1	1
GO:0000082	GO:G1/S TRANSITION OF MITOTIC CELL CYCLE	198	1	1
GO:0000084	GO:S PHASE OF MITOTIC CELL CYCLE	140	1	1
GO:0000086	GO:G2/M TRANSITION OF MITOTIC CELL CYCLE	147	1	1
GO:0000087	GO:M PHASE OF MITOTIC CELL CYCLE	372	1	1
GO:0000184	GO:NUCLEAR-TRANSCRIBED MRNA CATABOLIC PROCESS, NONSENSE-MEDIATED DECAY	118	1	1
GO:0000187	GO:ACTIVATION OF MAPK ACTIVITY	128	1	1
GO:0000226	GO:MICROTUBULE CYTOSKELETON ORGANIZATION	285	1	1
GO:0000278	GO:MITOTIC CELL CYCLE	772	1	1
GO:0000279	GO:M PHASE	535	1	1
GO:0000280	GO:NUCLEAR DIVISION	361	1	1
GO:0000375	GO:RNA SPLICING, VIA TRANSESTERIFICATION REACTIONS	216	1	1
GO:0000377	GO:RNA SPLICING, VIA TRANSESTERIFICATION REACTIONS WITH BULGED ADENOSINE AS NUCLEOPHILE	211	1	1
GO:0000398	GO:MRNA SPLICING, VIA SPLICEOSOME	211	1	1
GO:0000910	GO:CYTOKINESIS	108	1	1
GO:0000956	GO:NUCLEAR-TRANSCRIBED MRNA CATABOLIC PROCESS	171	1	1
GO:0001501	GO:SKELETAL SYSTEM DEVELOPMENT	389	1	1
GO:0001505	GO:REGULATION OF NEUROTRANSMITTER LEVELS	133	1	1
GO:0001508	GO:REGULATION OF ACTION POTENTIAL	152	1	1
GO:0001649	GO:OSTEOBLAST DIFFERENTIATION	142	1	1
GO:0001654	GO:EYE DEVELOPMENT	278	1	1
GO:0001655	GO:UROGENITAL SYSTEM DEVELOPMENT	285	1	1
GO:0001657	GO:URETERIC BUD DEVELOPMENT	103	1	1
GO:0001667	GO:AMEBOIDAL CELL MIGRATION	111	1	1
GO:0001763	GO:MORPHOGENESIS OF A BRANCHING STRUCTURE	200	1	1
GO:0001822	GO:KIDNEY DEVELOPMENT	203	1	1
GO:0001838	GO:EMBRYONIC EPITHELIAL TUBE FORMATION	111	1	1
GO:0001890	GO:PLACENTA DEVELOPMENT	130	1	1
GO:0002009	GO:MORPHOGENESIS OF AN EPITHELIUM	382	1	1
GO:0002429	GO:IMMUNE RESPONSE-ACTIVATING CELL SURFACE RECEPTOR SIGNALING PATHWAY	127	1	1
GO:0002478	GO:ANTIGEN PROCESSING AND PRESENTATION OF EXOGENOUS PEPTIDE ANTIGEN	164	1	1
GO:0002526	GO:ACUTE INFLAMMATORY RESPONSE	110	1	1
GO:0002768	GO:IMMUNE RESPONSE-REGULATING CELL SURFACE RECEPTOR SIGNALING PATHWAY	138	1	1
GO:0002790	GO:PEPTIDE SECRETION	191	1	1
GO:0002791	GO:REGULATION OF PEPTIDE SECRETION	160	1	1
GO:0003001	GO:GENERATION OF A SIGNAL INVOLVED IN CELL-CELL SIGNALING	342	1	1
GO:0003002	GO:REGIONALIZATION	313	1	1
GO:0003012	GO:MUSCLE SYSTEM PROCESS	287	1	1
GO:0003018	GO:VASCULAR PROCESS IN CIRCULATORY SYSTEM	129	1	1
GO:0003205	GO:CARDIAC CHAMBER DEVELOPMENT	114	1	1
GO:0003206	GO:CARDIAC CHAMBER MORPHOGENESIS	100	1	1
GO:0005996	GO:MONOSACCHARIDE METABOLIC PROCESS	275	1	1
GO:0006006	GO:GLUCOSE METABOLIC PROCESS	211	1	1
GO:0006022	GO:AMINOGLYCAN METABOLIC PROCESS	159	1	1
GO:0006023	GO:AMINOGLYCAN BIOSYNTHETIC PROCESS	102	1	1
GO:0006024	GO:GLYCOSAMINOGLYCAN BIOSYNTHETIC PROCESS	101	1	1
GO:0006091	GO:GENERATION OF PRECURSOR METABOLITES AND ENERGY	439	1	1
GO:0006112	GO:ENERGY RESERVE METABOLIC PROCESS	167	1	1
GO:0006164	GO:PURINE NUCLEOTIDE BIOSYNTHETIC PROCESS	210	1	1
GO:0006261	GO:DNA-DEPENDENT DNA REPLICATION	100	1	1
GO:0006275	GO:REGULATION OF DNA REPLICATION	99	1	1
GO:0006281	GO:DNA REPAIR	399	1	1
GO:0006302	GO:DOUBLE-STRAND BREAK REPAIR	115	1	1
GO:0006325	GO:CHROMATIN ORGANIZATION	528	1	1
GO:0006333	GO:CHROMATIN ASSEMBLY OR DISASSEMBLY	138	1	1
GO:0006334	GO:NUCLEOSOME ASSEMBLY	105	1	1
GO:0006352	GO:DNA-DEPENDENT TRANSCRIPTION, INITIATION	227	1	1
GO:0006354	GO:DNA-DEPENDENT TRANSCRIPTION, ELONGATION	109	1	1
GO:0006364	GO:RRNA PROCESSING	106	1	1
GO:0006367	GO:TRANSCRIPTION INITIATION FROM RNA POLYMERASE II PROMOTER	196	1	1
GO:0006397	GO:MRNA PROCESSING	401	1	1
GO:0006401	GO:RNA CATABOLIC PROCESS	210	1	1
GO:0006402	GO:MRNA CATABOLIC PROCESS	183	1	1
GO:0006413	GO:TRANSLATIONAL INITIATION	153	1	1
GO:0006414	GO:TRANSLATIONAL ELONGATION	107	1	1
GO:0006457	GO:PROTEIN FOLDING	216	1	1
GO:0006473	GO:PROTEIN ACETYLATION	133	1	1
GO:0006475	GO:INTERNAL PROTEIN AMINO ACID ACETYLATION	119	1	1
GO:0006486	GO:PROTEIN GLYCOSYLATION	255	1	1
GO:0006511	GO:UBIQUITIN-DEPENDENT PROTEIN CATABOLIC PROCESS	399	1	1
GO:0006520	GO:CELLULAR AMINO ACID METABOLIC PROCESS	460	1	1
GO:0006575	GO:CELLULAR MODIFIED AMINO ACID METABOLIC PROCESS	191	1	1
GO:0006576	GO:CELLULAR BIOGENIC AMINE METABOLIC PROCESS	127	1	1
GO:0006605	GO:PROTEIN TARGETING	484	1	1
GO:0006606	GO:PROTEIN IMPORT INTO NUCLEUS	212	1	1
GO:0006612	GO:PROTEIN TARGETING TO MEMBRANE	154	1	1
GO:0006613	GO:COTRANSLATIONAL PROTEIN TARGETING TO MEMBRANE	107	1	1
GO:0006614	GO:SRP-DEPENDENT COTRANSLATIONAL PROTEIN TARGETING TO MEMBRANE	105	1	1
GO:0006631	GO:FATTY ACID METABOLIC PROCESS	301	1	1
GO:0006633	GO:FATTY ACID BIOSYNTHETIC PROCESS	129	1	1
GO:0006638	GO:NEUTRAL LIPID METABOLIC PROCESS	111	1	1
GO:0006639	GO:ACYLGLYCEROL METABOLIC PROCESS	110	1	1
GO:0006641	GO:TRIGLYCERIDE METABOLIC PROCESS	105	1	1
GO:0006643	GO:MEMBRANE LIPID METABOLIC PROCESS	164	1	1
GO:0006664	GO:GLYCOLIPID METABOLIC PROCESS	102	1	1
GO:0006665	GO:SPHINGOLIPID METABOLIC PROCESS	121	1	1
GO:0006694	GO:STEROID BIOSYNTHETIC PROCESS	137	1	1
GO:0006732	GO:COENZYME METABOLIC PROCESS	190	1	1
GO:0006766	GO:VITAMIN METABOLIC PROCESS	100	1	1
GO:0006790	GO:SULFUR COMPOUND METABOLIC PROCESS	230	1	1
GO:0006805	GO:XENOBIOTIC METABOLIC PROCESS	148	1	1
GO:0006813	GO:POTASSIUM ION TRANSPORT	119	1	1
GO:0006814	GO:SODIUM ION TRANSPORT	115	1	1
GO:0006820	GO:ANION TRANSPORT	320	1	1
GO:0006836	GO:NEUROTRANSMITTER TRANSPORT	131	1	1
GO:0006839	GO:MITOCHONDRIAL TRANSPORT	119	1	1
GO:0006865	GO:AMINO ACID TRANSPORT	124	1	1
GO:0006869	GO:LIPID TRANSPORT	207	1	1
GO:0006886	GO:INTRACELLULAR PROTEIN TRANSPORT	711	1	1
GO:0006913	GO:NUCLEOCYTOPLASMIC TRANSPORT	343	1	1
GO:0006914	GO:AUTOPHAGY	121	1	1
GO:0006936	GO:MUSCLE CONTRACTION	255	1	1
GO:0006937	GO:REGULATION OF MUSCLE CONTRACTION	112	1	1
GO:0006959	GO:HUMORAL IMMUNE RESPONSE	103	1	1
GO:0006974	GO:RESPONSE TO DNA DAMAGE STIMULUS	619	1	1
GO:0006984	GO:ER-NUCLEUS SIGNALING PATHWAY	100	1	1
GO:0006986	GO:RESPONSE TO UNFOLDED PROTEIN	134	1	1
GO:0007005	GO:MITOCHONDRION ORGANIZATION	239	1	1
GO:0007009	GO:PLASMA MEMBRANE ORGANIZATION	104	1	1
GO:0007017	GO:MICROTUBULE-BASED PROCESS	432	1	1
GO:0007018	GO:MICROTUBULE-BASED MOVEMENT	174	1	1
GO:0007059	GO:CHROMOSOME SEGREGATION	145	1	1
GO:0007067	GO:MITOSIS	361	1	1
GO:0007093	GO:MITOTIC CELL CYCLE CHECKPOINT	141	1	1
GO:0007126	GO:MEIOSIS	160	1	1
GO:0007156	GO:HOMOPHILIC CELL ADHESION	139	1	1
GO:0007163	GO:ESTABLISHMENT OR MAINTENANCE OF CELL POLARITY	115	1	1
GO:0007173	GO:EPIDERMAL GROWTH FACTOR RECEPTOR SIGNALING PATHWAY	159	1	1
GO:0007219	GO:NOTCH SIGNALING PATHWAY	134	1	1
GO:0007254	GO:JNK CASCADE	168	1	1
GO:0007265	GO:RAS PROTEIN SIGNAL TRANSDUCTION	252	1	1
GO:0007266	GO:RHO PROTEIN SIGNAL TRANSDUCTION	117	1	1
GO:0007268	GO:SYNAPTIC TRANSMISSION	655	1	1
GO:0007346	GO:REGULATION OF MITOTIC CELL CYCLE	318	1	1
GO:0007369	GO:GASTRULATION	138	1	1
GO:0007389	GO:PATTERN SPECIFICATION PROCESS	432	1	1
GO:0007423	GO:SENSORY ORGAN DEVELOPMENT	442	1	1
GO:0007498	GO:MESODERM DEVELOPMENT	111	1	1
GO:0007517	GO:MUSCLE ORGAN DEVELOPMENT	342	1	1
GO:0007519	GO:SKELETAL MUSCLE TISSUE DEVELOPMENT	181	1	1
GO:0007548	GO:SEX DIFFERENTIATION	247	1	1
GO:0007584	GO:RESPONSE TO NUTRIENT	135	1	1
GO:0007586	GO:DIGESTION	116	1	1
GO:0007600	GO:SENSORY PERCEPTION	502	1	1
GO:0007601	GO:VISUAL PERCEPTION	205	1	1
GO:0007605	GO:SENSORY PERCEPTION OF SOUND	127	1	1
GO:0007606	GO:SENSORY PERCEPTION OF CHEMICAL STIMULUS	115	1	1
GO:0007611	GO:LEARNING OR MEMORY	153	1	1
GO:0007626	GO:LOCOMOTORY BEHAVIOR	147	1	1
GO:0008202	GO:STEROID METABOLIC PROCESS	274	1	1
GO:0008203	GO:CHOLESTEROL METABOLIC PROCESS	114	1	1
GO:0008217	GO:REGULATION OF BLOOD PRESSURE	139	1	1
GO:0008360	GO:REGULATION OF CELL SHAPE	106	1	1
GO:0008380	GO:RNA SPLICING	325	1	1
GO:0008406	GO:GONAD DEVELOPMENT	185	1	1
GO:0008543	GO:FIBROBLAST GROWTH FACTOR RECEPTOR SIGNALING PATHWAY	142	1	1
GO:0008584	GO:MALE GONAD DEVELOPMENT	98	1	1
GO:0008610	GO:LIPID BIOSYNTHETIC PROCESS	559	1	1
GO:0008643	GO:CARBOHYDRATE TRANSPORT	138	1	1
GO:0008645	GO:HEXOSE TRANSPORT	113	1	1
GO:0008652	GO:CELLULAR AMINO ACID BIOSYNTHETIC PROCESS	108	1	1
GO:0008654	GO:PHOSPHOLIPID BIOSYNTHETIC PROCESS	216	1	1
GO:0009063	GO:CELLULAR AMINO ACID CATABOLIC PROCESS	111	1	1
GO:0009100	GO:GLYCOPROTEIN METABOLIC PROCESS	365	1	1
GO:0009101	GO:GLYCOPROTEIN BIOSYNTHETIC PROCESS	318	1	1
GO:0009108	GO:COENZYME BIOSYNTHETIC PROCESS	103	1	1
GO:0009152	GO:PURINE RIBONUCLEOTIDE BIOSYNTHETIC PROCESS	204	1	1
GO:0009163	GO:NUCLEOSIDE BIOSYNTHETIC PROCESS	119	1	1
GO:0009165	GO:NUCLEOTIDE BIOSYNTHETIC PROCESS	276	1	1
GO:0009187	GO:CYCLIC NUCLEOTIDE METABOLIC PROCESS	138	1	1
GO:0009190	GO:CYCLIC NUCLEOTIDE BIOSYNTHETIC PROCESS	112	1	1
GO:0009260	GO:RIBONUCLEOTIDE BIOSYNTHETIC PROCESS	218	1	1
GO:0009266	GO:RESPONSE TO TEMPERATURE STIMULUS	103	1	1
GO:0009308	GO:AMINE METABOLIC PROCESS	210	1	1
GO:0009410	GO:RESPONSE TO XENOBIOTIC STIMULUS	151	1	1
GO:0009566	GO:FERTILIZATION	105	1	1
GO:0009581	GO:DETECTION OF EXTERNAL STIMULUS	101	1	1
GO:0009743	GO:RESPONSE TO CARBOHYDRATE STIMULUS	135	1	1
GO:0009746	GO:RESPONSE TO HEXOSE STIMULUS	112	1	1
GO:0009749	GO:RESPONSE TO GLUCOSE STIMULUS	109	1	1
GO:0009913	GO:EPIDERMAL CELL DIFFERENTIATION	122	1	1
GO:0009914	GO:HORMONE TRANSPORT	230	1	1
GO:0009952	GO:ANTERIOR/POSTERIOR PATTERN SPECIFICATION	211	1	1
GO:0009991	GO:RESPONSE TO EXTRACELLULAR STIMULUS	289	1	1
GO:0010001	GO:GLIAL CELL DIFFERENTIATION	142	1	1
GO:0010038	GO:RESPONSE TO METAL ION	216	1	1
GO:0010212	GO:RESPONSE TO IONIZING RADIATION	106	1	1
GO:0010498	GO:PROTEASOMAL PROTEIN CATABOLIC PROCESS	236	1	1
GO:0010564	GO:REGULATION OF CELL CYCLE PROCESS	440	1	1
GO:0010565	GO:REGULATION OF CELLULAR KETONE METABOLIC PROCESS	170	1	1
GO:0010639	GO:NEGATIVE REGULATION OF ORGANELLE ORGANIZATION	174	1	1
GO:0010720	GO:POSITIVE REGULATION OF CELL DEVELOPMENT	155	1	1
GO:0010721	GO:NEGATIVE REGULATION OF CELL DEVELOPMENT	119	1	1
GO:0010769	GO:REGULATION OF CELL MORPHOGENESIS INVOLVED IN DIFFERENTIATION	186	1	1
GO:0010810	GO:REGULATION OF CELL-SUBSTRATE ADHESION	107	1	1
GO:0010817	GO:REGULATION OF HORMONE LEVELS	380	1	1
GO:0010876	GO:LIPID LOCALIZATION	237	1	1
GO:0010927	GO:CELLULAR COMPONENT ASSEMBLY INVOLVED IN MORPHOGENESIS	146	1	1
GO:0010948	GO:NEGATIVE REGULATION OF CELL CYCLE PROCESS	108	1	1
GO:0010950	GO:POSITIVE REGULATION OF ENDOPEPTIDASE ACTIVITY	115	1	1
GO:0010952	GO:POSITIVE REGULATION OF PEPTIDASE ACTIVITY	119	1	1
GO:0014031	GO:MESENCHYMAL CELL DEVELOPMENT	131	1	1
GO:0014706	GO:STRIATED MUSCLE TISSUE DEVELOPMENT	309	1	1
GO:0015672	GO:MONOVALENT INORGANIC CATION TRANSPORT	284	1	1
GO:0015711	GO:ORGANIC ANION TRANSPORT	269	1	1
GO:0015749	GO:MONOSACCHARIDE TRANSPORT	115	1	1
GO:0015758	GO:GLUCOSE TRANSPORT	113	1	1
GO:0015833	GO:PEPTIDE TRANSPORT	202	1	1
GO:0015849	GO:ORGANIC ACID TRANSPORT	216	1	1
GO:0015850	GO:ORGANIC HYDROXY COMPOUND TRANSPORT	117	1	1
GO:0015980	GO:ENERGY DERIVATION BY OXIDATION OF ORGANIC COMPOUNDS	319	1	1
GO:0016032	GO:VIRAL REPRODUCTION	694	1	1
GO:0016042	GO:LIPID CATABOLIC PROCESS	251	1	1
GO:0016044	GO:CELLULAR MEMBRANE ORGANIZATION	425	1	1
GO:0016050	GO:VESICLE ORGANIZATION	107	1	1
GO:0016052	GO:CARBOHYDRATE CATABOLIC PROCESS	137	1	1
GO:0016053	GO:ORGANIC ACID BIOSYNTHETIC PROCESS	292	1	1
GO:0016054	GO:ORGANIC ACID CATABOLIC PROCESS	201	1	1
GO:0016055	GO:WNT RECEPTOR SIGNALING PATHWAY	306	1	1
GO:0016071	GO:MRNA METABOLIC PROCESS	606	1	1
GO:0016072	GO:RRNA METABOLIC PROCESS	112	1	1
GO:0016125	GO:STEROL METABOLIC PROCESS	120	1	1
GO:0016197	GO:ENDOSOMAL TRANSPORT	143	1	1
GO:0016202	GO:REGULATION OF STRIATED MUSCLE TISSUE DEVELOPMENT	108	1	1
GO:0016331	GO:MORPHOGENESIS OF EMBRYONIC EPITHELIUM	139	1	1
GO:0016482	GO:CYTOPLASMIC TRANSPORT	725	1	1
GO:0016485	GO:PROTEIN PROCESSING	125	1	1
GO:0016568	GO:CHROMATIN MODIFICATION	433	1	1
GO:0016569	GO:COVALENT CHROMATIN MODIFICATION	271	1	1
GO:0016570	GO:HISTONE MODIFICATION	265	1	1
GO:0016573	GO:HISTONE ACETYLATION	111	1	1
GO:0017038	GO:PROTEIN IMPORT	244	1	1
GO:0018105	GO:PEPTIDYL-SERINE PHOSPHORYLATION	128	1	1
GO:0018205	GO:PEPTIDYL-LYSINE MODIFICATION	149	1	1
GO:0018209	GO:PEPTIDYL-SERINE MODIFICATION	140	1	1
GO:0018393	GO:INTERNAL PEPTIDYL-LYSINE ACETYLATION	113	1	1
GO:0018394	GO:PEPTIDYL-LYSINE ACETYLATION	116	1	1
GO:0019048	GO:VIRUS-HOST INTERACTION	370	1	1
GO:0019058	GO:VIRAL INFECTIOUS CYCLE	228	1	1
GO:0019080	GO:VIRAL GENOME EXPRESSION	152	1	1
GO:0019083	GO:VIRAL TRANSCRIPTION	152	1	1
GO:0019216	GO:REGULATION OF LIPID METABOLIC PROCESS	216	1	1
GO:0019226	GO:TRANSMISSION OF NERVE IMPULSE	745	1	1
GO:0019228	GO:REGULATION OF ACTION POTENTIAL IN NEURON	106	1	1
GO:0019318	GO:HEXOSE METABOLIC PROCESS	247	1	1
GO:0019752	GO:CARBOXYLIC ACID METABOLIC PROCESS	874	1	1
GO:0019882	GO:ANTIGEN PROCESSING AND PRESENTATION	211	1	1
GO:0019884	GO:ANTIGEN PROCESSING AND PRESENTATION OF EXOGENOUS ANTIGEN	166	1	1
GO:0019941	GO:MODIFICATION-DEPENDENT PROTEIN CATABOLIC PROCESS	405	1	1
GO:0021537	GO:TELENCEPHALON DEVELOPMENT	158	1	1
GO:0021915	GO:NEURAL TUBE DEVELOPMENT	142	1	1
GO:0022403	GO:CELL CYCLE PHASE	850	1	1
GO:0022415	GO:VIRAL REPRODUCTIVE PROCESS	546	1	1
GO:0022604	GO:REGULATION OF CELL MORPHOGENESIS	303	1	1
GO:0022612	GO:GLAND MORPHOGENESIS	112	1	1
GO:0022900	GO:ELECTRON TRANSPORT CHAIN	136	1	1
GO:0022904	GO:RESPIRATORY ELECTRON TRANSPORT CHAIN	98	1	1
GO:0023061	GO:SIGNAL RELEASE	342	1	1
GO:0030031	GO:CELL PROJECTION ASSEMBLY	213	1	1
GO:0030041	GO:ACTIN FILAMENT POLYMERIZATION	98	1	1
GO:0030072	GO:PEPTIDE HORMONE SECRETION	187	1	1
GO:0030073	GO:INSULIN SECRETION	166	1	1
GO:0030111	GO:REGULATION OF WNT RECEPTOR SIGNALING PATHWAY	185	1	1
GO:0030162	GO:REGULATION OF PROTEOLYSIS	156	1	1
GO:0030178	GO:NEGATIVE REGULATION OF WNT RECEPTOR SIGNALING PATHWAY	114	1	1
GO:0030203	GO:GLYCOSAMINOGLYCAN METABOLIC PROCESS	150	1	1
GO:0030216	GO:KERATINOCYTE DIFFERENTIATION	102	1	1
GO:0030258	GO:LIPID MODIFICATION	144	1	1
GO:0030308	GO:NEGATIVE REGULATION OF CELL GROWTH	137	1	1
GO:0030323	GO:RESPIRATORY TUBE DEVELOPMENT	154	1	1
GO:0030324	GO:LUNG DEVELOPMENT	151	1	1
GO:0030326	GO:EMBRYONIC LIMB MORPHOGENESIS	113	1	1
GO:0030330	GO:DNA DAMAGE RESPONSE, SIGNAL TRANSDUCTION BY P53 CLASS MEDIATOR	108	1	1
GO:0030509	GO:BMP SIGNALING PATHWAY	111	1	1
GO:0030518	GO:INTRACELLULAR STEROID HORMONE RECEPTOR SIGNALING PATHWAY	101	1	1
GO:0030534	GO:ADULT BEHAVIOR	109	1	1
GO:0030799	GO:REGULATION OF CYCLIC NUCLEOTIDE METABOLIC PROCESS	105	1	1
GO:0030808	GO:REGULATION OF NUCLEOTIDE BIOSYNTHETIC PROCESS	101	1	1
GO:0030879	GO:MAMMARY GLAND DEVELOPMENT	128	1	1
GO:0031098	GO:STRESS-ACTIVATED PROTEIN KINASE SIGNALING CASCADE	216	1	1
GO:0031331	GO:POSITIVE REGULATION OF CELLULAR CATABOLIC PROCESS	103	1	1
GO:0031346	GO:POSITIVE REGULATION OF CELL PROJECTION ORGANIZATION	136	1	1
GO:0031398	GO:POSITIVE REGULATION OF PROTEIN UBIQUITINATION	134	1	1
GO:0031497	GO:CHROMATIN ASSEMBLY	117	1	1
GO:0031570	GO:DNA INTEGRITY CHECKPOINT	142	1	1
GO:0031644	GO:REGULATION OF NEUROLOGICAL SYSTEM PROCESS	211	1	1
GO:0031647	GO:REGULATION OF PROTEIN STABILITY	107	1	1
GO:0031667	GO:RESPONSE TO NUTRIENT LEVELS	264	1	1
GO:0031668	GO:CELLULAR RESPONSE TO EXTRACELLULAR STIMULUS	135	1	1
GO:0031669	GO:CELLULAR RESPONSE TO NUTRIENT LEVELS	112	1	1
GO:0031960	GO:RESPONSE TO CORTICOSTEROID STIMULUS	113	1	1
GO:0032147	GO:ACTIVATION OF PROTEIN KINASE ACTIVITY	235	1	1
GO:0032259	GO:METHYLATION	136	1	1
GO:0032271	GO:REGULATION OF PROTEIN POLYMERIZATION	108	1	1
GO:0032318	GO:REGULATION OF RAS GTPASE ACTIVITY	160	1	1
GO:0032386	GO:REGULATION OF INTRACELLULAR TRANSPORT	263	1	1
GO:0032388	GO:POSITIVE REGULATION OF INTRACELLULAR TRANSPORT	131	1	1
GO:0032409	GO:REGULATION OF TRANSPORTER ACTIVITY	101	1	1
GO:0032787	GO:MONOCARBOXYLIC ACID METABOLIC PROCESS	427	1	1
GO:0032872	GO:REGULATION OF STRESS-ACTIVATED MAPK CASCADE	151	1	1
GO:0033044	GO:REGULATION OF CHROMOSOME ORGANIZATION	106	1	1
GO:0033157	GO:REGULATION OF INTRACELLULAR PROTEIN TRANSPORT	172	1	1
GO:0033365	GO:PROTEIN LOCALIZATION TO ORGANELLE	516	1	1
GO:0033500	GO:CARBOHYDRATE HOMEOSTASIS	127	1	1
GO:0033674	GO:POSITIVE REGULATION OF KINASE ACTIVITY	437	1	1
GO:0034220	GO:ION TRANSMEMBRANE TRANSPORT	294	1	1
GO:0034284	GO:RESPONSE TO MONOSACCHARIDE STIMULUS	116	1	1
GO:0034504	GO:PROTEIN LOCALIZATION TO NUCLEUS	248	1	1
GO:0034728	GO:NUCLEOSOME ORGANIZATION	125	1	1
GO:0034762	GO:REGULATION OF TRANSMEMBRANE TRANSPORT	121	1	1
GO:0034765	GO:REGULATION OF ION TRANSMEMBRANE TRANSPORT	113	1	1
GO:0034976	GO:RESPONSE TO ENDOPLASMIC RETICULUM STRESS	115	1	1
GO:0035023	GO:REGULATION OF RHO PROTEIN SIGNAL TRANSDUCTION	168	1	1
GO:0035107	GO:APPENDAGE MORPHOGENESIS	133	1	1
GO:0035108	GO:LIMB MORPHOGENESIS	133	1	1
GO:0035113	GO:EMBRYONIC APPENDAGE MORPHOGENESIS	113	1	1
GO:0035148	GO:TUBE FORMATION	120	1	1
GO:0035150	GO:REGULATION OF TUBE SIZE	111	1	1
GO:0035239	GO:TUBE MORPHOGENESIS	303	1	1
GO:0035295	GO:TUBE DEVELOPMENT	437	1	1
GO:0035637	GO:MULTICELLULAR ORGANISMAL SIGNALING	767	1	1
GO:0035966	GO:RESPONSE TO TOPOLOGICALLY INCORRECT PROTEIN	141	1	1
GO:0038127	GO:ERBB SIGNALING PATHWAY	161	1	1
GO:0040029	GO:REGULATION OF GENE EXPRESSION, EPIGENETIC	129	1	1
GO:0042063	GO:GLIOGENESIS	165	1	1
GO:0042180	GO:CELLULAR KETONE METABOLIC PROCESS	223	1	1
GO:0042254	GO:RIBOSOME BIOGENESIS	150	1	1
GO:0042306	GO:REGULATION OF PROTEIN IMPORT INTO NUCLEUS	130	1	1
GO:0042391	GO:REGULATION OF MEMBRANE POTENTIAL	274	1	1
GO:0042445	GO:HORMONE METABOLIC PROCESS	161	1	1
GO:0042455	GO:RIBONUCLEOSIDE BIOSYNTHETIC PROCESS	110	1	1
GO:0042471	GO:EAR MORPHOGENESIS	115	1	1
GO:0042476	GO:ODONTOGENESIS	106	1	1
GO:0042493	GO:RESPONSE TO DRUG	334	1	1
GO:0042593	GO:GLUCOSE HOMEOSTASIS	127	1	1
GO:0042594	GO:RESPONSE TO STARVATION	109	1	1
GO:0042692	GO:MUSCLE CELL DIFFERENTIATION	294	1	1
GO:0042770	GO:SIGNAL TRANSDUCTION IN RESPONSE TO DNA DAMAGE	119	1	1
GO:0042886	GO:AMIDE TRANSPORT	209	1	1
GO:0043010	GO:CAMERA-TYPE EYE DEVELOPMENT	236	1	1
GO:0043123	GO:POSITIVE REGULATION OF I-KAPPAB KINASE/NF-KAPPAB CASCADE	143	1	1
GO:0043161	GO:PROTEASOMAL UBIQUITIN-DEPENDENT PROTEIN CATABOLIC PROCESS	226	1	1
GO:0043280	GO:POSITIVE REGULATION OF CYSTEINE-TYPE ENDOPEPTIDASE ACTIVITY INVOLVED IN APOPTOTIC PROCESS	107	1	1
GO:0043405	GO:REGULATION OF MAP KINASE ACTIVITY	254	1	1
GO:0043406	GO:POSITIVE REGULATION OF MAP KINASE ACTIVITY	187	1	1
GO:0043409	GO:NEGATIVE REGULATION OF MAPK CASCADE	103	1	1
GO:0043413	GO:MACROMOLECULE GLYCOSYLATION	255	1	1
GO:0043414	GO:MACROMOLECULE METHYLATION	124	1	1
GO:0043436	GO:OXOACID METABOLIC PROCESS	983	1	1
GO:0043491	GO:PROTEIN KINASE B SIGNALING CASCADE	109	1	1
GO:0043523	GO:REGULATION OF NEURON APOPTOTIC PROCESS	147	1	1
GO:0043542	GO:ENDOTHELIAL CELL MIGRATION	106	1	1
GO:0043543	GO:PROTEIN ACYLATION	150	1	1
GO:0043583	GO:EAR DEVELOPMENT	190	1	1
GO:0043603	GO:CELLULAR AMIDE METABOLIC PROCESS	148	1	1
GO:0043623	GO:CELLULAR PROTEIN COMPLEX ASSEMBLY	317	1	1
GO:0043632	GO:MODIFICATION-DEPENDENT MACROMOLECULE CATABOLIC PROCESS	408	1	1
GO:0043687	GO:POST-TRANSLATIONAL PROTEIN MODIFICATION	193	1	1
GO:0044106	GO:CELLULAR AMINE METABOLIC PROCESS	191	1	1
GO:0044242	GO:CELLULAR LIPID CATABOLIC PROCESS	144	1	1
GO:0044257	GO:CELLULAR PROTEIN CATABOLIC PROCESS	441	1	1
GO:0044265	GO:CELLULAR MACROMOLECULE CATABOLIC PROCESS	715	1	1
GO:0044272	GO:SULFUR COMPOUND BIOSYNTHETIC PROCESS	115	1	1
GO:0044282	GO:SMALL MOLECULE CATABOLIC PROCESS	259	1	1
GO:0044344	GO:CELLULAR RESPONSE TO FIBROBLAST GROWTH FACTOR STIMULUS	158	1	1
GO:0044403	GO:SYMBIOSIS, ENCOMPASSING MUTUALISM THROUGH PARASITISM	444	1	1
GO:0044419	GO:INTERSPECIES INTERACTION BETWEEN ORGANISMS	444	1	1
GO:0044708	GO:SINGLE-ORGANISM BEHAVIOR	339	1	1
GO:0044712	GO:SINGLE-ORGANISM CATABOLIC PROCESS	259	1	1
GO:0044724	GO:SINGLE-ORGANISM CARBOHYDRATE CATABOLIC PROCESS	132	1	1
GO:0044744	GO:PROTEIN TARGETING TO NUCLEUS	212	1	1
GO:0044764	GO:MULTI-ORGANISM CELLULAR PROCESS	696	1	1
GO:0045017	GO:GLYCEROLIPID BIOSYNTHETIC PROCESS	231	1	1
GO:0045047	GO:PROTEIN TARGETING TO ER	107	1	1
GO:0045137	GO:DEVELOPMENT OF PRIMARY SEXUAL CHARACTERISTICS	215	1	1
GO:0045165	GO:CELL FATE COMMITMENT	223	1	1
GO:0045185	GO:MAINTENANCE OF PROTEIN LOCATION	110	1	1
GO:0045333	GO:CELLULAR RESPIRATION	150	1	1
GO:0045444	GO:FAT CELL DIFFERENTIATION	134	1	1
GO:0045596	GO:NEGATIVE REGULATION OF CELL DIFFERENTIATION	452	1	1
GO:0045787	GO:POSITIVE REGULATION OF CELL CYCLE	110	1	1
GO:0045860	GO:POSITIVE REGULATION OF PROTEIN KINASE ACTIVITY	415	1	1
GO:0046034	GO:ATP METABOLIC PROCESS	123	1	1
GO:0046058	GO:CAMP METABOLIC PROCESS	108	1	1
GO:0046328	GO:REGULATION OF JNK CASCADE	133	1	1
GO:0046390	GO:RIBOSE PHOSPHATE BIOSYNTHETIC PROCESS	222	1	1
GO:0046394	GO:CARBOXYLIC ACID BIOSYNTHETIC PROCESS	292	1	1
GO:0046395	GO:CARBOXYLIC ACID CATABOLIC PROCESS	201	1	1
GO:0046474	GO:GLYCEROPHOSPHOLIPID BIOSYNTHETIC PROCESS	193	1	1
GO:0046545	GO:DEVELOPMENT OF PRIMARY FEMALE SEXUAL CHARACTERISTICS	105	1	1
GO:0046546	GO:DEVELOPMENT OF PRIMARY MALE SEXUAL CHARACTERISTICS	115	1	1
GO:0046578	GO:REGULATION OF RAS PROTEIN SIGNAL TRANSDUCTION	276	1	1
GO:0046660	GO:FEMALE SEX DIFFERENTIATION	110	1	1
GO:0046661	GO:MALE SEX DIFFERENTIATION	123	1	1
GO:0046777	GO:PROTEIN AUTOPHOSPHORYLATION	181	1	1
GO:0046822	GO:REGULATION OF NUCLEOCYTOPLASMIC TRANSPORT	159	1	1
GO:0046879	GO:HORMONE SECRETION	224	1	1
GO:0046883	GO:REGULATION OF HORMONE SECRETION	188	1	1
GO:0046942	GO:CARBOXYLIC ACID TRANSPORT	216	1	1
GO:0048002	GO:ANTIGEN PROCESSING AND PRESENTATION OF PEPTIDE ANTIGEN	181	1	1
GO:0048011	GO:NERVE GROWTH FACTOR RECEPTOR SIGNALING PATHWAY	223	1	1
GO:0048015	GO:PHOSPHATIDYLINOSITOL-MEDIATED SIGNALING	138	1	1
GO:0048017	GO:INOSITOL LIPID-MEDIATED SIGNALING	138	1	1
GO:0048193	GO:GOLGI VESICLE TRANSPORT	182	1	1
GO:0048285	GO:ORGANELLE FISSION	386	1	1
GO:0048562	GO:EMBRYONIC ORGAN MORPHOGENESIS	223	1	1
GO:0048565	GO:DIGESTIVE TRACT DEVELOPMENT	104	1	1
GO:0048568	GO:EMBRYONIC ORGAN DEVELOPMENT	343	1	1
GO:0048592	GO:EYE MORPHOGENESIS	129	1	1
GO:0048598	GO:EMBRYONIC MORPHOGENESIS	501	1	1
GO:0048608	GO:REPRODUCTIVE STRUCTURE DEVELOPMENT	259	1	1
GO:0048634	GO:REGULATION OF MUSCLE ORGAN DEVELOPMENT	109	1	1
GO:0048638	GO:REGULATION OF DEVELOPMENTAL GROWTH	108	1	1
GO:0048705	GO:SKELETAL SYSTEM MORPHOGENESIS	183	1	1
GO:0048706	GO:EMBRYONIC SKELETAL SYSTEM DEVELOPMENT	114	1	1
GO:0048736	GO:APPENDAGE DEVELOPMENT	143	1	1
GO:0048738	GO:CARDIAC MUSCLE TISSUE DEVELOPMENT	138	1	1
GO:0048747	GO:MUSCLE FIBER DEVELOPMENT	106	1	1
GO:0048754	GO:BRANCHING MORPHOGENESIS OF AN EPITHELIAL TUBE	161	1	1
GO:0048762	GO:MESENCHYMAL CELL DIFFERENTIATION	142	1	1
GO:0048839	GO:INNER EAR DEVELOPMENT	163	1	1
GO:0048863	GO:STEM CELL DIFFERENTIATION	141	1	1
GO:0048864	GO:STEM CELL DEVELOPMENT	101	1	1
GO:0050769	GO:POSITIVE REGULATION OF NEUROGENESIS	118	1	1
GO:0050792	GO:REGULATION OF VIRAL REPRODUCTION	113	1	1
GO:0050796	GO:REGULATION OF INSULIN SECRETION	145	1	1
GO:0050804	GO:REGULATION OF SYNAPTIC TRANSMISSION	175	1	1
GO:0050808	GO:SYNAPSE ORGANIZATION	141	1	1
GO:0050851	GO:ANTIGEN RECEPTOR-MEDIATED SIGNALING PATHWAY	118	1	1
GO:0050880	GO:REGULATION OF BLOOD VESSEL SIZE	110	1	1
GO:0050890	GO:COGNITION	166	1	1
GO:0050953	GO:SENSORY PERCEPTION OF LIGHT STIMULUS	206	1	1
GO:0050954	GO:SENSORY PERCEPTION OF MECHANICAL STIMULUS	136	1	1
GO:0051028	GO:MRNA TRANSPORT	110	1	1
GO:0051048	GO:NEGATIVE REGULATION OF SECRETION	127	1	1
GO:0051091	GO:POSITIVE REGULATION OF SEQUENCE-SPECIFIC DNA BINDING TRANSCRIPTION FACTOR ACTIVITY	181	1	1
GO:0051092	GO:POSITIVE REGULATION OF NF-KAPPAB TRANSCRIPTION FACTOR ACTIVITY	103	1	1
GO:0051098	GO:REGULATION OF BINDING	178	1	1
GO:0051146	GO:STRIATED MUSCLE CELL DIFFERENTIATION	218	1	1
GO:0051147	GO:REGULATION OF MUSCLE CELL DIFFERENTIATION	109	1	1
GO:0051168	GO:NUCLEAR EXPORT	121	1	1
GO:0051169	GO:NUCLEAR TRANSPORT	347	1	1
GO:0051170	GO:NUCLEAR IMPORT	215	1	1
GO:0051186	GO:COFACTOR METABOLIC PROCESS	233	1	1
GO:0051188	GO:COFACTOR BIOSYNTHETIC PROCESS	132	1	1
GO:0051216	GO:CARTILAGE DEVELOPMENT	168	1	1
GO:0051224	GO:NEGATIVE REGULATION OF PROTEIN TRANSPORT	103	1	1
GO:0051235	GO:MAINTENANCE OF LOCATION	178	1	1
GO:0051258	GO:PROTEIN POLYMERIZATION	155	1	1
GO:0051260	GO:PROTEIN HOMOOLIGOMERIZATION	221	1	1
GO:0051301	GO:CELL DIVISION	478	1	1
GO:0051320	GO:S PHASE	148	1	1
GO:0051321	GO:MEIOTIC CELL CYCLE	164	1	1
GO:0051325	GO:INTERPHASE	404	1	1
GO:0051327	GO:M PHASE OF MEIOTIC CELL CYCLE	160	1	1
GO:0051329	GO:INTERPHASE OF MITOTIC CELL CYCLE	398	1	1
GO:0051340	GO:REGULATION OF LIGASE ACTIVITY	100	1	1
GO:0051347	GO:POSITIVE REGULATION OF TRANSFERASE ACTIVITY	448	1	1
GO:0051384	GO:RESPONSE TO GLUCOCORTICOID STIMULUS	107	1	1
GO:0051402	GO:NEURON APOPTOTIC PROCESS	160	1	1
GO:0051403	GO:STRESS-ACTIVATED MAPK CASCADE	213	1	1
GO:0051603	GO:PROTEOLYSIS INVOLVED IN CELLULAR PROTEIN CATABOLIC PROCESS	426	1	1
GO:0051604	GO:PROTEIN MATURATION	138	1	1
GO:0051606	GO:DETECTION OF STIMULUS	201	1	1
GO:0051640	GO:ORGANELLE LOCALIZATION	174	1	1
GO:0051651	GO:MAINTENANCE OF LOCATION IN CELL	107	1	1
GO:0051656	GO:ESTABLISHMENT OF ORGANELLE LOCALIZATION	116	1	1
GO:0051701	GO:INTERACTION WITH HOST	410	1	1
GO:0051969	GO:REGULATION OF TRANSMISSION OF NERVE IMPULSE	197	1	1
GO:0052652	GO:CYCLIC PURINE NUCLEOTIDE METABOLIC PROCESS	111	1	1
GO:0055001	GO:MUSCLE CELL DEVELOPMENT	159	1	1
GO:0055002	GO:STRIATED MUSCLE CELL DEVELOPMENT	134	1	1
GO:0055114	GO:OXIDATION-REDUCTION PROCESS	548	1	1
GO:0055123	GO:DIGESTIVE SYSTEM DEVELOPMENT	113	1	1
GO:0060041	GO:RETINA DEVELOPMENT IN CAMERA-TYPE EYE	103	1	1
GO:0060070	GO:CANONICAL WNT RECEPTOR SIGNALING PATHWAY	185	1	1
GO:0060173	GO:LIMB DEVELOPMENT	143	1	1
GO:0060191	GO:REGULATION OF LIPASE ACTIVITY	107	1	1
GO:0060271	GO:CILIUM MORPHOGENESIS	106	1	1
GO:0060485	GO:MESENCHYME DEVELOPMENT	166	1	1
GO:0060537	GO:MUSCLE TISSUE DEVELOPMENT	321	1	1
GO:0060538	GO:SKELETAL MUSCLE ORGAN DEVELOPMENT	188	1	1
GO:0060541	GO:RESPIRATORY SYSTEM DEVELOPMENT	172	1	1
GO:0060560	GO:DEVELOPMENTAL GROWTH INVOLVED IN MORPHOGENESIS	130	1	1
GO:0060562	GO:EPITHELIAL TUBE MORPHOGENESIS	289	1	1
GO:0060828	GO:REGULATION OF CANONICAL WNT RECEPTOR SIGNALING PATHWAY	129	1	1
GO:0061024	GO:MEMBRANE ORGANIZATION	430	1	1
GO:0061061	GO:MUSCLE STRUCTURE DEVELOPMENT	462	1	1
GO:0061138	GO:MORPHOGENESIS OF A BRANCHING EPITHELIUM	189	1	1
GO:0061448	GO:CONNECTIVE TISSUE DEVELOPMENT	203	1	1
GO:0061458	GO:REPRODUCTIVE SYSTEM DEVELOPMENT	259	1	1
GO:0065004	GO:PROTEIN-DNA COMPLEX ASSEMBLY	133	1	1
GO:0070085	GO:GLYCOSYLATION	258	1	1
GO:0070302	GO:REGULATION OF STRESS-ACTIVATED PROTEIN KINASE SIGNALING CASCADE	152	1	1
GO:0070925	GO:ORGANELLE ASSEMBLY	107	1	1
GO:0070972	GO:PROTEIN LOCALIZATION TO ENDOPLASMIC RETICULUM	121	1	1
GO:0070997	GO:NEURON DEATH	175	1	1
GO:0071156	GO:REGULATION OF CELL CYCLE ARREST	272	1	1
GO:0071407	GO:CELLULAR RESPONSE TO ORGANIC CYCLIC COMPOUND	165	1	1
GO:0071466	GO:CELLULAR RESPONSE TO XENOBIOTIC STIMULUS	149	1	1
GO:0071496	GO:CELLULAR RESPONSE TO EXTERNAL STIMULUS	190	1	1
GO:0071774	GO:RESPONSE TO FIBROBLAST GROWTH FACTOR STIMULUS	159	1	1
GO:0071824	GO:PROTEIN-DNA COMPLEX SUBUNIT ORGANIZATION	153	1	1
GO:0071902	GO:POSITIVE REGULATION OF PROTEIN SERINE/THREONINE KINASE ACTIVITY	231	1	1
GO:0072001	GO:RENAL SYSTEM DEVELOPMENT	246	1	1
GO:0072175	GO:EPITHELIAL TUBE FORMATION	112	1	1
GO:0072330	GO:MONOCARBOXYLIC ACID BIOSYNTHETIC PROCESS	185	1	1
GO:0072331	GO:SIGNAL TRANSDUCTION BY P53 CLASS MEDIATOR	131	1	1
GO:0072522	GO:PURINE-CONTAINING COMPOUND BIOSYNTHETIC PROCESS	226	1	1
GO:0072593	GO:REACTIVE OXYGEN SPECIES METABOLIC PROCESS	123	1	1
GO:0072594	GO:ESTABLISHMENT OF PROTEIN LOCALIZATION TO ORGANELLE	212	1	1
GO:0072599	GO:ESTABLISHMENT OF PROTEIN LOCALIZATION TO ENDOPLASMIC RETICULUM	108	1	1
GO:0072657	GO:PROTEIN LOCALIZATION TO MEMBRANE	103	1	1
GO:0080135	GO:REGULATION OF CELLULAR RESPONSE TO STRESS	282	1	1
GO:0090068	GO:POSITIVE REGULATION OF CELL CYCLE PROCESS	165	1	1
GO:0090087	GO:REGULATION OF PEPTIDE TRANSPORT	160	1	1
GO:0090092	GO:REGULATION OF TRANSMEMBRANE RECEPTOR PROTEIN SERINE/THREONINE KINASE SIGNALING PATHWAY	167	1	1
GO:0090257	GO:REGULATION OF MUSCLE SYSTEM PROCESS	129	1	1
GO:0090276	GO:REGULATION OF PEPTIDE HORMONE SECRETION	158	1	1
GO:0090287	GO:REGULATION OF CELLULAR RESPONSE TO GROWTH FACTOR STIMULUS	146	1	1
GO:0097190	GO:APOPTOTIC SIGNALING PATHWAY	204	1	1
GO:0097193	GO:INTRINSIC APOPTOTIC SIGNALING PATHWAY	117	1	1
GO:0097194	GO:EXECUTION PHASE OF APOPTOSIS	199	1	1
GO:1900117	GO:REGULATION OF EXECUTION PHASE OF APOPTOSIS	204	1	1
GO:1900180	GO:REGULATION OF PROTEIN LOCALIZATION TO NUCLEUS	134	1	1
GO:1900371	GO:REGULATION OF PURINE NUCLEOTIDE BIOSYNTHETIC PROCESS	101	1	1
GO:1901137	GO:CARBOHYDRATE DERIVATIVE BIOSYNTHETIC PROCESS	657	1	1
GO:1901214	GO:REGULATION OF NEURON DEATH	157	1	1
GO:1901215	GO:NEGATIVE REGULATION OF NEURON DEATH	103	1	1
GO:1901293	GO:NUCLEOSIDE PHOSPHATE BIOSYNTHETIC PROCESS	280	1	1
GO:1901566	GO:ORGANONITROGEN COMPOUND BIOSYNTHETIC PROCESS	645	1	1
GO:1901605	GO:ALPHA-AMINO ACID METABOLIC PROCESS	175	1	1
GO:1901659	GO:GLYCOSYL COMPOUND BIOSYNTHETIC PROCESS	119	1	1
GO:1901861	GO:REGULATION OF MUSCLE TISSUE DEVELOPMENT	108	1	1
GO:2000021	GO:REGULATION OF ION HOMEOSTASIS	150	1	1
GO:2000045	GO:REGULATION OF G1/S TRANSITION OF MITOTIC CELL CYCLE	104	1	1
GO:2000241	GO:REGULATION OF REPRODUCTIVE PROCESS	205	1	1
GO:2000243	GO:POSITIVE REGULATION OF REPRODUCTIVE PROCESS	109	1	1
GO:2000602	GO:REGULATION OF INTERPHASE OF MITOTIC CELL CYCLE	158	1	1
GO:2001056	GO:POSITIVE REGULATION OF CYSTEINE-TYPE ENDOPEPTIDASE ACTIVITY	110	1	1
GO:0000139	GO:GOLGI MEMBRANE	542	1	1
GO:0000151	GO:UBIQUITIN LIGASE COMPLEX	153	1	1
GO:0000428	GO:DNA-DIRECTED RNA POLYMERASE COMPLEX	100	1	1
GO:0000775	GO:CHROMOSOME, CENTROMERIC REGION	147	1	1
GO:0000776	GO:KINETOCHORE	104	1	1
GO:0000793	GO:CONDENSED CHROMOSOME	168	1	1
GO:0000922	GO:SPINDLE POLE	100	1	1
GO:0005578	GO:PROTEINACEOUS EXTRACELLULAR MATRIX	360	1	1
GO:0005635	GO:NUCLEAR ENVELOPE	316	1	1
GO:0005681	GO:SPLICEOSOMAL COMPLEX	145	1	1
GO:0005730	GO:NUCLEOLUS	621	1	1
GO:0005740	GO:MITOCHONDRIAL ENVELOPE	514	1	1
GO:0005741	GO:MITOCHONDRIAL OUTER MEMBRANE	120	1	1
GO:0005743	GO:MITOCHONDRIAL INNER MEMBRANE	340	1	1
GO:0005759	GO:MITOCHONDRIAL MATRIX	285	1	1
GO:0005765	GO:LYSOSOMAL MEMBRANE	139	1	1
GO:0005768	GO:ENDOSOME	549	1	1
GO:0005769	GO:EARLY ENDOSOME	189	1	1
GO:0005770	GO:LATE ENDOSOME	152	1	1
GO:0005774	GO:VACUOLAR MEMBRANE	184	1	1
GO:0005777	GO:PEROXISOME	121	1	1
GO:0005788	GO:ENDOPLASMIC RETICULUM LUMEN	168	1	1
GO:0005789	GO:ENDOPLASMIC RETICULUM MEMBRANE	766	1	1
GO:0005795	GO:GOLGI STACK	112	1	1
GO:0005819	GO:SPINDLE	239	1	1
GO:0005840	GO:RIBOSOME	201	1	1
GO:0005874	GO:MICROTUBULE	332	1	1
GO:0005875	GO:MICROTUBULE ASSOCIATED COMPLEX	131	1	1
GO:0005882	GO:INTERMEDIATE FILAMENT	187	1	1
GO:0005923	GO:TIGHT JUNCTION	99	1	1
GO:0005938	GO:CELL CORTEX	188	1	1
GO:0009898	GO:INTERNAL SIDE OF PLASMA MEMBRANE	102	1	1
GO:0010008	GO:ENDOSOME MEMBRANE	313	1	1
GO:0012506	GO:VESICLE MEMBRANE	370	1	1
GO:0014069	GO:POSTSYNAPTIC DENSITY	102	1	1
GO:0015629	GO:ACTIN CYTOSKELETON	365	1	1
GO:0016023	GO:CYTOPLASMIC MEMBRANE-BOUNDED VESICLE	856	1	1
GO:0019866	GO:ORGANELLE INNER MEMBRANE	371	1	1
GO:0019867	GO:OUTER MEMBRANE	149	1	1
GO:0019898	GO:EXTRINSIC TO MEMBRANE	130	1	1
GO:0030016	GO:MYOFIBRIL	166	1	1
GO:0030017	GO:SARCOMERE	145	1	1
GO:0030133	GO:TRANSPORT VESICLE	144	1	1
GO:0030135	GO:COATED VESICLE	240	1	1
GO:0030136	GO:CLATHRIN-COATED VESICLE	193	1	1
GO:0030139	GO:ENDOCYTIC VESICLE	161	1	1
GO:0030141	GO:SECRETORY GRANULE	252	1	1
GO:0030176	GO:INTEGRAL TO ENDOPLASMIC RETICULUM MEMBRANE	104	1	1
GO:0030659	GO:CYTOPLASMIC VESICLE MEMBRANE	359	1	1
GO:0030662	GO:COATED VESICLE MEMBRANE	143	1	1
GO:0030665	GO:CLATHRIN-COATED VESICLE MEMBRANE	104	1	1
GO:0030666	GO:ENDOCYTIC VESICLE MEMBRANE	106	1	1
GO:0030880	GO:RNA POLYMERASE COMPLEX	101	1	1
GO:0031012	GO:EXTRACELLULAR MATRIX	422	1	1
GO:0031225	GO:ANCHORED TO MEMBRANE	144	1	1
GO:0031227	GO:INTRINSIC TO ENDOPLASMIC RETICULUM MEMBRANE	121	1	1
GO:0031300	GO:INTRINSIC TO ORGANELLE MEMBRANE	231	1	1
GO:0031301	GO:INTEGRAL TO ORGANELLE MEMBRANE	209	1	1
GO:0031410	GO:CYTOPLASMIC VESICLE	922	1	1
GO:0031514	GO:MOTILE CILIUM	137	1	1
GO:0031965	GO:NUCLEAR MEMBRANE	196	1	1
GO:0031966	GO:MITOCHONDRIAL MEMBRANE	490	1	1
GO:0031967	GO:ORGANELLE ENVELOPE	821	1	1
GO:0031968	GO:ORGANELLE OUTER MEMBRANE	142	1	1
GO:0031975	GO:ENVELOPE	835	1	1
GO:0031988	GO:MEMBRANE-BOUNDED VESICLE	914	1	1
GO:0033267	GO:AXON PART	124	1	1
GO:0034399	GO:NUCLEAR PERIPHERY	102	1	1
GO:0034702	GO:ION CHANNEL COMPLEX	194	1	1
GO:0034703	GO:CATION CHANNEL COMPLEX	130	1	1
GO:0042175	GO:NUCLEAR OUTER MEMBRANE-ENDOPLASMIC RETICULUM MEMBRANE NETWORK	784	1	1
GO:0042579	GO:MICROBODY	121	1	1
GO:0043197	GO:DENDRITIC SPINE	139	1	1
GO:0043235	GO:RECEPTOR COMPLEX	169	1	1
GO:0043292	GO:CONTRACTILE FIBER	176	1	1
GO:0043296	GO:APICAL JUNCTION COMPLEX	115	1	1
GO:0044309	GO:NEURON SPINE	139	1	1
GO:0044327	GO:DENDRITIC SPINE HEAD	102	1	1
GO:0044391	GO:RIBOSOMAL SUBUNIT	134	1	1
GO:0044420	GO:EXTRACELLULAR MATRIX PART	177	1	1
GO:0044429	GO:MITOCHONDRIAL PART	733	1	1
GO:0044431	GO:GOLGI APPARATUS PART	654	1	1
GO:0044432	GO:ENDOPLASMIC RETICULUM PART	916	1	1
GO:0044433	GO:CYTOPLASMIC VESICLE PART	418	1	1
GO:0044437	GO:VACUOLAR PART	251	1	1
GO:0044440	GO:ENDOSOMAL PART	321	1	1
GO:0044441	GO:CILIUM PART	120	1	1
GO:0044445	GO:CYTOSOLIC PART	184	1	1
GO:0044449	GO:CONTRACTILE FIBER PART	159	1	1
GO:0044455	GO:MITOCHONDRIAL MEMBRANE PART	138	1	1
GO:0044456	GO:SYNAPSE PART	355	1	1
GO:0045111	GO:INTERMEDIATE FILAMENT CYTOSKELETON	227	1	1
GO:0045121	GO:MEMBRANE RAFT	180	1	1
GO:0045202	GO:SYNAPSE	492	1	1
GO:0045211	GO:POSTSYNAPTIC MEMBRANE	184	1	1
GO:0055029	GO:NUCLEAR DNA-DIRECTED RNA POLYMERASE COMPLEX	100	1	1
GO:0070160	GO:OCCLUDING JUNCTION	99	1	1
GO:0097060	GO:SYNAPTIC MEMBRANE	216	1	1
GO:0000287	GO:MAGNESIUM ION BINDING	180	1	1
GO:0000988	GO:PROTEIN BINDING TRANSCRIPTION FACTOR ACTIVITY	513	1	1
GO:0000989	GO:TRANSCRIPTION FACTOR BINDING TRANSCRIPTION FACTOR ACTIVITY	497	1	1
GO:0003682	GO:CHROMATIN BINDING	331	1	1
GO:0003690	GO:DOUBLE-STRANDED DNA BINDING	141	1	1
GO:0003705	GO:RNA POLYMERASE II DISTAL ENHANCER SEQUENCE-SPECIFIC DNA BINDING TRANSCRIPTION FACTOR ACTIVITY	106	1	1
GO:0003712	GO:TRANSCRIPTION COFACTOR ACTIVITY	474	1	1
GO:0003713	GO:TRANSCRIPTION COACTIVATOR ACTIVITY	270	1	1
GO:0003714	GO:TRANSCRIPTION COREPRESSOR ACTIVITY	192	1	1
GO:0003735	GO:STRUCTURAL CONSTITUENT OF RIBOSOME	153	1	1
GO:0003774	GO:MOTOR ACTIVITY	129	1	1
GO:0003779	GO:ACTIN BINDING	353	1	1
GO:0003924	GO:GTPASE ACTIVITY	228	1	1
GO:0004252	GO:SERINE-TYPE ENDOPEPTIDASE ACTIVITY	149	1	1
GO:0004386	GO:HELICASE ACTIVITY	146	1	1
GO:0004518	GO:NUCLEASE ACTIVITY	162	1	1
GO:0004519	GO:ENDONUCLEASE ACTIVITY	99	1	1
GO:0004672	GO:PROTEIN KINASE ACTIVITY	595	1	1
GO:0004674	GO:PROTEIN SERINE/THREONINE KINASE ACTIVITY	435	1	1
GO:0004713	GO:PROTEIN TYROSINE KINASE ACTIVITY	145	1	1
GO:0004984	GO:OLFACTORY RECEPTOR ACTIVITY	377	1	1
GO:0005083	GO:SMALL GTPASE REGULATOR ACTIVITY	294	1	1
GO:0005088	GO:RAS GUANYL-NUCLEOTIDE EXCHANGE FACTOR ACTIVITY	112	1	1
GO:0005099	GO:RAS GTPASE ACTIVATOR ACTIVITY	109	1	1
GO:0005179	GO:HORMONE ACTIVITY	109	1	1
GO:0005198	GO:STRUCTURAL MOLECULE ACTIVITY	612	1	1
GO:0005216	GO:ION CHANNEL ACTIVITY	366	1	1
GO:0005244	GO:VOLTAGE-GATED ION CHANNEL ACTIVITY	175	1	1
GO:0005261	GO:CATION CHANNEL ACTIVITY	267	1	1
GO:0005267	GO:POTASSIUM CHANNEL ACTIVITY	109	1	1
GO:0005342	GO:ORGANIC ACID TRANSMEMBRANE TRANSPORTER ACTIVITY	100	1	1
GO:0005506	GO:IRON ION BINDING	160	1	1
GO:0005509	GO:CALCIUM ION BINDING	657	1	1
GO:0005525	GO:GTP BINDING	362	1	1
GO:0005539	GO:GLYCOSAMINOGLYCAN BINDING	171	1	1
GO:0008017	GO:MICROTUBULE BINDING	108	1	1
GO:0008026	GO:ATP-DEPENDENT HELICASE ACTIVITY	108	1	1
GO:0008092	GO:CYTOSKELETAL PROTEIN BINDING	630	1	1
GO:0008168	GO:METHYLTRANSFERASE ACTIVITY	179	1	1
GO:0008194	GO:UDP-GLYCOSYLTRANSFERASE ACTIVITY	127	1	1
GO:0008201	GO:HEPARIN BINDING	128	1	1
GO:0008236	GO:SERINE-TYPE PEPTIDASE ACTIVITY	168	1	1
GO:0008238	GO:EXOPEPTIDASE ACTIVITY	101	1	1
GO:0008509	GO:ANION TRANSMEMBRANE TRANSPORTER ACTIVITY	229	1	1
GO:0008514	GO:ORGANIC ANION TRANSMEMBRANE TRANSPORTER ACTIVITY	114	1	1
GO:0008757	GO:S-ADENOSYLMETHIONINE-DEPENDENT METHYLTRANSFERASE ACTIVITY	97	1	1
GO:0009055	GO:ELECTRON CARRIER ACTIVITY	153	1	1
GO:0015079	GO:POTASSIUM ION TRANSMEMBRANE TRANSPORTER ACTIVITY	125	1	1
GO:0015085	GO:CALCIUM ION TRANSMEMBRANE TRANSPORTER ACTIVITY	110	1	1
GO:0015103	GO:INORGANIC ANION TRANSMEMBRANE TRANSPORTER ACTIVITY	104	1	1
GO:0015267	GO:CHANNEL ACTIVITY	394	1	1
GO:0015276	GO:LIGAND-GATED ION CHANNEL ACTIVITY	136	1	1
GO:0015293	GO:SYMPORTER ACTIVITY	128	1	1
GO:0015399	GO:PRIMARY ACTIVE TRANSMEMBRANE TRANSPORTER ACTIVITY	109	1	1
GO:0015405	GO:P-P-BOND-HYDROLYSIS-DRIVEN TRANSMEMBRANE TRANSPORTER ACTIVITY	109	1	1
GO:0015631	GO:TUBULIN BINDING	160	1	1
GO:0016301	GO:KINASE ACTIVITY	763	1	1
GO:0016462	GO:PYROPHOSPHATASE ACTIVITY	789	1	1
GO:0016491	GO:OXIDOREDUCTASE ACTIVITY	691	1	1
GO:0016614	GO:OXIDOREDUCTASE ACTIVITY, ACTING ON CH-OH GROUP OF DONORS	127	1	1
GO:0016616	GO:OXIDOREDUCTASE ACTIVITY, ACTING ON THE CH-OH GROUP OF DONORS, NAD OR NADP AS ACCEPTOR	114	1	1
GO:0016705	GO:OXIDOREDUCTASE ACTIVITY, ACTING ON PAIRED DONORS, WITH INCORPORATION OR REDUCTION OF MOLECULAR OXYGEN	162	1	1
GO:0016741	GO:TRANSFERASE ACTIVITY, TRANSFERRING ONE-CARBON GROUPS	185	1	1
GO:0016746	GO:TRANSFERASE ACTIVITY, TRANSFERRING ACYL GROUPS	225	1	1
GO:0016747	GO:TRANSFERASE ACTIVITY, TRANSFERRING ACYL GROUPS OTHER THAN AMINO-ACYL GROUPS	173	1	1
GO:0016757	GO:TRANSFERASE ACTIVITY, TRANSFERRING GLYCOSYL GROUPS	258	1	1
GO:0016758	GO:TRANSFERASE ACTIVITY, TRANSFERRING HEXOSYL GROUPS	187	1	1
GO:0016772	GO:TRANSFERASE ACTIVITY, TRANSFERRING PHOSPHORUS-CONTAINING GROUPS	887	1	1
GO:0016773	GO:PHOSPHOTRANSFERASE ACTIVITY, ALCOHOL GROUP AS ACCEPTOR	708	1	1
GO:0016779	GO:NUCLEOTIDYLTRANSFERASE ACTIVITY	117	1	1
GO:0016798	GO:HYDROLASE ACTIVITY, ACTING ON GLYCOSYL BONDS	113	1	1
GO:0016810	GO:HYDROLASE ACTIVITY, ACTING ON CARBON-NITROGEN (BUT NOT PEPTIDE) BONDS	114	1	1
GO:0016817	GO:HYDROLASE ACTIVITY, ACTING ON ACID ANHYDRIDES	795	1	1
GO:0016818	GO:HYDROLASE ACTIVITY, ACTING ON ACID ANHYDRIDES, IN PHOSPHORUS-CONTAINING ANHYDRIDES	791	1	1
GO:0016820	GO:HYDROLASE ACTIVITY, ACTING ON ACID ANHYDRIDES, CATALYZING TRANSMEMBRANE MOVEMENT OF SUBSTANCES	104	1	1
GO:0016829	GO:LYASE ACTIVITY	150	1	1
GO:0016887	GO:ATPASE ACTIVITY	354	1	1
GO:0017016	GO:RAS GTPASE BINDING	120	1	1
GO:0017111	GO:NUCLEOSIDE-TRIPHOSPHATASE ACTIVITY	753	1	1
GO:0017171	GO:SERINE HYDROLASE ACTIVITY	170	1	1
GO:0019001	GO:GUANYL NUCLEOTIDE BINDING	376	1	1
GO:0019838	GO:GROWTH FACTOR BINDING	105	1	1
GO:0019887	GO:PROTEIN KINASE REGULATOR ACTIVITY	114	1	1
GO:0019902	GO:PHOSPHATASE BINDING	115	1	1
GO:0020037	GO:HEME BINDING	128	1	1
GO:0022803	GO:PASSIVE TRANSMEMBRANE TRANSPORTER ACTIVITY	394	1	1
GO:0022832	GO:VOLTAGE-GATED CHANNEL ACTIVITY	175	1	1
GO:0022834	GO:LIGAND-GATED CHANNEL ACTIVITY	136	1	1
GO:0022836	GO:GATED CHANNEL ACTIVITY	301	1	1
GO:0022838	GO:SUBSTRATE-SPECIFIC CHANNEL ACTIVITY	374	1	1
GO:0022839	GO:ION GATED CHANNEL ACTIVITY	301	1	1
GO:0022843	GO:VOLTAGE-GATED CATION CHANNEL ACTIVITY	129	1	1
GO:0030674	GO:PROTEIN BINDING, BRIDGING	130	1	1
GO:0031267	GO:SMALL GTPASE BINDING	133	1	1
GO:0031406	GO:CARBOXYLIC ACID BINDING	178	1	1
GO:0031625	GO:UBIQUITIN PROTEIN LIGASE BINDING	149	1	1
GO:0032403	GO:PROTEIN COMPLEX BINDING	325	1	1
GO:0032561	GO:GUANYL RIBONUCLEOTIDE BINDING	376	1	1
GO:0033218	GO:AMIDE BINDING	139	1	1
GO:0035257	GO:NUCLEAR HORMONE RECEPTOR BINDING	125	1	1
GO:0042277	GO:PEPTIDE BINDING	135	1	1
GO:0042393	GO:HISTONE BINDING	103	1	1
GO:0042623	GO:ATPASE ACTIVITY, COUPLED	280	1	1
GO:0042626	GO:ATPASE ACTIVITY, COUPLED TO TRANSMEMBRANE MOVEMENT OF SUBSTANCES	101	1	1
GO:0043492	GO:ATPASE ACTIVITY, COUPLED TO MOVEMENT OF SUBSTANCES	102	1	1
GO:0043566	GO:STRUCTURE-SPECIFIC DNA BINDING	218	1	1
GO:0044389	GO:SMALL CONJUGATING PROTEIN LIGASE BINDING	149	1	1
GO:0046906	GO:TETRAPYRROLE BINDING	137	1	1
GO:0048037	GO:COFACTOR BINDING	250	1	1
GO:0050662	GO:COENZYME BINDING	177	1	1
GO:0051020	GO:GTPASE BINDING	145	1	1
GO:0051082	GO:UNFOLDED PROTEIN BINDING	122	1	1
GO:0051427	GO:HORMONE RECEPTOR BINDING	145	1	1
GO:0052689	GO:CARBOXYLIC ESTER HYDROLASE ACTIVITY	109	1	1
GO:0060090	GO:BINDING, BRIDGING	142	1	1
GO:0070035	GO:PURINE NTP-DEPENDENT HELICASE ACTIVITY	108	1	1
GO:0072509	GO:DIVALENT INORGANIC CATION TRANSMEMBRANE TRANSPORTER ACTIVITY	137	1	1
GO:0097367	GO:CARBOHYDRATE DERIVATIVE BINDING	190	1	1
GO:1901681	GO:SULFUR COMPOUND BINDING	167	1	1
KEGG:HSA00010	KEGG:GLYCOLYSIS / GLUCONEOGENESIS	66	1	1
KEGG:HSA00020	KEGG:CITRATE CYCLE (TCA CYCLE)	30	1	1
KEGG:HSA00030	KEGG:PENTOSE PHOSPHATE PATHWAY	28	1	1
KEGG:HSA00040	KEGG:PENTOSE AND GLUCURONATE INTERCONVERSIONS	34	1	1
KEGG:HSA00051	KEGG:FRUCTOSE AND MANNOSE METABOLISM	36	1	1
KEGG:HSA00052	KEGG:GALACTOSE METABOLISM	30	1	1
KEGG:HSA00053	KEGG:ASCORBATE AND ALDARATE METABOLISM	27	1	1
KEGG:HSA00062	KEGG:FATTY ACID ELONGATION	23	1	1
KEGG:HSA00071	KEGG:FATTY ACID METABOLISM	44	1	1
KEGG:HSA00100	KEGG:STEROID BIOSYNTHESIS	16	1	1
KEGG:HSA00120	KEGG:PRIMARY BILE ACID BIOSYNTHESIS	17	1	1
KEGG:HSA00140	KEGG:STEROID HORMONE BIOSYNTHESIS	56	1	1
KEGG:HSA00190	KEGG:OXIDATIVE PHOSPHORYLATION	120	1	1
KEGG:HSA00230	KEGG:PURINE METABOLISM	166	1	1
KEGG:HSA00240	KEGG:PYRIMIDINE METABOLISM	103	1	1
KEGG:HSA00250	KEGG:ALANINE, ASPARTATE AND GLUTAMATE METABOLISM	32	1	1
KEGG:HSA00260	KEGG:GLYCINE, SERINE AND THREONINE METABOLISM	37	1	1
KEGG:HSA00270	KEGG:CYSTEINE AND METHIONINE METABOLISM	35	1	1
KEGG:HSA00280	KEGG:VALINE, LEUCINE AND ISOLEUCINE DEGRADATION	44	1	1
KEGG:HSA00310	KEGG:LYSINE DEGRADATION	43	1	1
KEGG:HSA00330	KEGG:ARGININE AND PROLINE METABOLISM	56	1	1
KEGG:HSA00340	KEGG:HISTIDINE METABOLISM	27	1	1
KEGG:HSA00350	KEGG:TYROSINE METABOLISM	39	1	1
KEGG:HSA00360	KEGG:PHENYLALANINE METABOLISM	18	1	1
KEGG:HSA00380	KEGG:TRYPTOPHAN METABOLISM	39	1	1
KEGG:HSA00410	KEGG:BETA-ALANINE METABOLISM	29	1	1
KEGG:HSA00450	KEGG:SELENOCOMPOUND METABOLISM	17	1	1
KEGG:HSA00480	KEGG:GLUTATHIONE METABOLISM	50	1	1
KEGG:HSA00500	KEGG:STARCH AND SUCROSE METABOLISM	56	1	1
KEGG:HSA00510	KEGG:N-GLYCAN BIOSYNTHESIS	49	1	1
KEGG:HSA00511	KEGG:OTHER GLYCAN DEGRADATION	17	1	1
KEGG:HSA00512	KEGG:MUCIN TYPE O-GLYCAN BIOSYNTHESIS	31	1	1
KEGG:HSA00514	KEGG:OTHER TYPES OF O-GLYCAN BIOSYNTHESIS	29	1	1
KEGG:HSA00520	KEGG:AMINO SUGAR AND NUCLEOTIDE SUGAR METABOLISM	49	1	1
KEGG:HSA00531	KEGG:GLYCOSAMINOGLYCAN DEGRADATION	19	1	1
KEGG:HSA00532	KEGG:GLYCOSAMINOGLYCAN BIOSYNTHESIS - CHONDROITIN SULFATE / DERMATAN SULFATE	20	1	1
KEGG:HSA00533	KEGG:GLYCOSAMINOGLYCAN BIOSYNTHESIS - KERATAN SULFATE	15	1	1
KEGG:HSA00534	KEGG:GLYCOSAMINOGLYCAN BIOSYNTHESIS - HEPARAN SULFATE / HEPARIN	24	1	1
KEGG:HSA00561	KEGG:GLYCEROLIPID METABOLISM	55	1	1
KEGG:HSA00562	KEGG:INOSITOL PHOSPHATE METABOLISM	61	1	1
KEGG:HSA00563	KEGG:GLYCOSYLPHOSPHATIDYLINOSITOL(GPI)-ANCHOR BIOSYNTHESIS	25	1	1
KEGG:HSA00564	KEGG:GLYCEROPHOSPHOLIPID METABOLISM	91	1	1
KEGG:HSA00565	KEGG:ETHER LIPID METABOLISM	42	1	1
KEGG:HSA00590	KEGG:ARACHIDONIC ACID METABOLISM	67	1	1
KEGG:HSA00591	KEGG:LINOLEIC ACID METABOLISM	33	1	1
KEGG:HSA00592	KEGG:ALPHA-LINOLENIC ACID METABOLISM	25	1	1
KEGG:HSA00600	KEGG:SPHINGOLIPID METABOLISM	46	1	1
KEGG:HSA00601	KEGG:GLYCOSPHINGOLIPID BIOSYNTHESIS - LACTO AND NEOLACTO SERIES	26	1	1
KEGG:HSA00604	KEGG:GLYCOSPHINGOLIPID BIOSYNTHESIS - GANGLIO SERIES	15	1	1
KEGG:HSA00620	KEGG:PYRUVATE METABOLISM	41	1	1
KEGG:HSA00630	KEGG:GLYOXYLATE AND DICARBOXYLATE METABOLISM	24	1	1
KEGG:HSA00640	KEGG:PROPANOATE METABOLISM	32	1	1
KEGG:HSA00650	KEGG:BUTANOATE METABOLISM	29	1	1
KEGG:HSA00670	KEGG:ONE CARBON POOL BY FOLATE	20	1	1
KEGG:HSA00760	KEGG:NICOTINATE AND NICOTINAMIDE METABOLISM	27	1	1
KEGG:HSA00770	KEGG:PANTOTHENATE AND COA BIOSYNTHESIS	17	1	1
KEGG:HSA00830	KEGG:RETINOL METABOLISM	68	1	1
KEGG:HSA00860	KEGG:PORPHYRIN AND CHLOROPHYLL METABOLISM	43	1	1
KEGG:HSA00900	KEGG:TERPENOID BACKBONE BIOSYNTHESIS	21	1	1
KEGG:HSA00920	KEGG:SULFUR METABOLISM	14	1	1
KEGG:HSA00970	KEGG:AMINOACYL-TRNA BIOSYNTHESIS	41	1	1
KEGG:HSA00980	KEGG:METABOLISM OF XENOBIOTICS BY CYTOCHROME P450	80	1	1
KEGG:HSA00982	KEGG:DRUG METABOLISM - CYTOCHROME P450	73	1	1
KEGG:HSA00983	KEGG:DRUG METABOLISM - OTHER ENZYMES	51	1	1
KEGG:HSA01040	KEGG:BIOSYNTHESIS OF UNSATURATED FATTY ACIDS	21	1	1
KEGG:HSA01210	KEGG:2-OXOCARBOXYLIC ACID METABOLISM	17	1	1
KEGG:HSA01230	KEGG:BIOSYNTHESIS OF AMINO ACIDS	69	1	1
KEGG:HSA02010	KEGG:ABC TRANSPORTERS	44	1	1
KEGG:HSA03008	KEGG:RIBOSOME BIOGENESIS IN EUKARYOTES	77	1	1
KEGG:HSA03010	KEGG:RIBOSOME	133	1	1
KEGG:HSA03013	KEGG:RNA TRANSPORT	158	1	1
KEGG:HSA03015	KEGG:MRNA SURVEILLANCE PATHWAY	91	1	1
KEGG:HSA03018	KEGG:RNA DEGRADATION	72	1	1
KEGG:HSA03020	KEGG:RNA POLYMERASE	31	1	1
KEGG:HSA03022	KEGG:BASAL TRANSCRIPTION FACTORS	45	1	1
KEGG:HSA03030	KEGG:DNA REPLICATION	36	1	1
KEGG:HSA03040	KEGG:SPLICEOSOME	130	1	1
KEGG:HSA03050	KEGG:PROTEASOME	44	1	1
KEGG:HSA03060	KEGG:PROTEIN EXPORT	23	1	1
KEGG:HSA03320	KEGG:PPAR SIGNALING PATHWAY	71	1	1
KEGG:HSA03410	KEGG:BASE EXCISION REPAIR	33	1	1
KEGG:HSA03420	KEGG:NUCLEOTIDE EXCISION REPAIR	47	1	1
KEGG:HSA03430	KEGG:MISMATCH REPAIR	23	1	1
KEGG:HSA03440	KEGG:HOMOLOGOUS RECOMBINATION	28	1	1
KEGG:HSA04010	KEGG:MAPK SIGNALING PATHWAY	259	1	1
KEGG:HSA04012	KEGG:ERBB SIGNALING PATHWAY	87	1	1
KEGG:HSA04020	KEGG:CALCIUM SIGNALING PATHWAY	183	1	1
KEGG:HSA04066	KEGG:HIF-1 SIGNALING PATHWAY	106	1	1
KEGG:HSA04070	KEGG:PHOSPHATIDYLINOSITOL SIGNALING SYSTEM	81	1	1
KEGG:HSA04080	KEGG:NEUROACTIVE LIGAND-RECEPTOR INTERACTION	274	1	1
KEGG:HSA04110	KEGG:CELL CYCLE	124	1	1
KEGG:HSA04114	KEGG:OOCYTE MEIOSIS	112	1	1
KEGG:HSA04115	KEGG:P53 SIGNALING PATHWAY	68	1	1
KEGG:HSA04130	KEGG:SNARE INTERACTIONS IN VESICULAR TRANSPORT	36	1	1
KEGG:HSA04140	KEGG:REGULATION OF AUTOPHAGY	34	1	1
KEGG:HSA04142	KEGG:LYSOSOME	120	1	1
KEGG:HSA04144	KEGG:ENDOCYTOSIS	203	1	1
KEGG:HSA04145	KEGG:PHAGOSOME	149	1	1
KEGG:HSA04146	KEGG:PEROXISOME	80	1	1
KEGG:HSA04150	KEGG:MTOR SIGNALING PATHWAY	60	1	1
KEGG:HSA04210	KEGG:APOPTOSIS	88	1	1
KEGG:HSA04260	KEGG:CARDIAC MUSCLE CONTRACTION	73	1	1
KEGG:HSA04270	KEGG:VASCULAR SMOOTH MUSCLE CONTRACTION	120	1	1
KEGG:HSA04310	KEGG:WNT SIGNALING PATHWAY	143	1	1
KEGG:HSA04330	KEGG:NOTCH SIGNALING PATHWAY	48	1	1
KEGG:HSA04340	KEGG:HEDGEHOG SIGNALING PATHWAY	51	1	1
KEGG:HSA04350	KEGG:TGF-BETA SIGNALING PATHWAY	81	1	1
KEGG:HSA04360	KEGG:AXON GUIDANCE	131	1	1
KEGG:HSA04370	KEGG:VEGF SIGNALING PATHWAY	67	1	1
KEGG:HSA04380	KEGG:OSTEOCLAST DIFFERENTIATION	133	1	1
KEGG:HSA04390	KEGG:HIPPO SIGNALING PATHWAY	155	1	1
KEGG:HSA04510	KEGG:FOCAL ADHESION	205	1	1
KEGG:HSA04512	KEGG:ECM-RECEPTOR INTERACTION	86	1	1
KEGG:HSA04520	KEGG:ADHERENS JUNCTION	73	1	1
KEGG:HSA04530	KEGG:TIGHT JUNCTION	133	1	1
KEGG:HSA04540	KEGG:GAP JUNCTION	89	1	1
KEGG:HSA04610	KEGG:COMPLEMENT AND COAGULATION CASCADES	69	1	1
KEGG:HSA04612	KEGG:ANTIGEN PROCESSING AND PRESENTATION	69	1	1
KEGG:HSA04614	KEGG:RENIN-ANGIOTENSIN SYSTEM	17	1	1
KEGG:HSA04623	KEGG:CYTOSOLIC DNA-SENSING PATHWAY	62	1	1
KEGG:HSA04640	KEGG:HEMATOPOIETIC CELL LINEAGE	86	1	1
KEGG:HSA04650	KEGG:NATURAL KILLER CELL MEDIATED CYTOTOXICITY	134	1	1
KEGG:HSA04662	KEGG:B CELL RECEPTOR SIGNALING PATHWAY	76	1	1
KEGG:HSA04664	KEGG:FC EPSILON RI SIGNALING PATHWAY	70	1	1
KEGG:HSA04666	KEGG:FC GAMMA R-MEDIATED PHAGOCYTOSIS	91	1	1
KEGG:HSA04670	KEGG:LEUKOCYTE TRANSENDOTHELIAL MIGRATION	118	1	1
KEGG:HSA04710	KEGG:CIRCADIAN RHYTHM	30	1	1
KEGG:HSA04713	KEGG:CIRCADIAN ENTRAINMENT	96	1	1
KEGG:HSA04720	KEGG:LONG-TERM POTENTIATION	71	1	1
KEGG:HSA04721	KEGG:SYNAPTIC VESICLE CYCLE	63	1	1
KEGG:HSA04722	KEGG:NEUROTROPHIN SIGNALING PATHWAY	120	1	1
KEGG:HSA04723	KEGG:RETROGRADE ENDOCANNABINOID SIGNALING	102	1	1
KEGG:HSA04724	KEGG:GLUTAMATERGIC SYNAPSE	117	1	1
KEGG:HSA04725	KEGG:CHOLINERGIC SYNAPSE	112	1	1
KEGG:HSA04726	KEGG:SEROTONERGIC SYNAPSE	113	1	1
KEGG:HSA04727	KEGG:GABAERGIC SYNAPSE	89	1	1
KEGG:HSA04728	KEGG:DOPAMINERGIC SYNAPSE	130	1	1
KEGG:HSA04730	KEGG:LONG-TERM DEPRESSION	60	1	1
KEGG:HSA04740	KEGG:OLFACTORY TRANSDUCTION	404	1	1
KEGG:HSA04742	KEGG:TASTE TRANSDUCTION	52	1	1
KEGG:HSA04744	KEGG:PHOTOTRANSDUCTION	29	1	1
KEGG:HSA04810	KEGG:REGULATION OF ACTIN CYTOSKELETON	213	1	1
KEGG:HSA04910	KEGG:INSULIN SIGNALING PATHWAY	139	1	1
KEGG:HSA04911	KEGG:INSULIN SECRETION	87	1	1
KEGG:HSA04912	KEGG:GNRH SIGNALING PATHWAY	92	1	1
KEGG:HSA04913	KEGG:OVARIAN STEROIDOGENESIS	51	1	1
KEGG:HSA04914	KEGG:PROGESTERONE-MEDIATED OOCYTE MATURATION	86	1	1
KEGG:HSA04915	KEGG:ESTROGEN SIGNALING PATHWAY	99	1	1
KEGG:HSA04916	KEGG:MELANOGENESIS	101	1	1
KEGG:HSA04920	KEGG:ADIPOCYTOKINE SIGNALING PATHWAY	70	1	1
KEGG:HSA04930	KEGG:TYPE II DIABETES MELLITUS	48	1	1
KEGG:HSA04950	KEGG:MATURITY ONSET DIABETES OF THE YOUNG	25	1	1
KEGG:HSA04960	KEGG:ALDOSTERONE-REGULATED SODIUM REABSORPTION	39	1	1
KEGG:HSA04961	KEGG:ENDOCRINE AND OTHER FACTOR-REGULATED CALCIUM REABSORPTION	48	1	1
KEGG:HSA04962	KEGG:VASOPRESSIN-REGULATED WATER REABSORPTION	45	1	1
KEGG:HSA04964	KEGG:PROXIMAL TUBULE BICARBONATE RECLAMATION	23	1	1
KEGG:HSA04966	KEGG:COLLECTING DUCT ACID SECRETION	27	1	1
KEGG:HSA04970	KEGG:SALIVARY SECRETION	90	1	1
KEGG:HSA04972	KEGG:PANCREATIC SECRETION	96	1	1
KEGG:HSA04973	KEGG:CARBOHYDRATE DIGESTION AND ABSORPTION	45	1	1
KEGG:HSA04974	KEGG:PROTEIN DIGESTION AND ABSORPTION	88	1	1
KEGG:HSA04975	KEGG:FAT DIGESTION AND ABSORPTION	41	1	1
KEGG:HSA04976	KEGG:BILE SECRETION	72	1	1
KEGG:HSA04977	KEGG:VITAMIN DIGESTION AND ABSORPTION	24	1	1
KEGG:HSA04978	KEGG:MINERAL ABSORPTION	51	1	1
KEGG:HSA05010	KEGG:ALZHEIMER'S DISEASE	164	1	1
KEGG:HSA05012	KEGG:PARKINSON'S DISEASE	118	1	1
KEGG:HSA05014	KEGG:AMYOTROPHIC LATERAL SCLEROSIS (ALS)	54	1	1
KEGG:HSA05016	KEGG:HUNTINGTON'S DISEASE	177	1	1
KEGG:HSA05020	KEGG:PRION DISEASES	36	1	1
KEGG:HSA05030	KEGG:COCAINE ADDICTION	50	1	1
KEGG:HSA05031	KEGG:AMPHETAMINE ADDICTION	70	1	1
KEGG:HSA05032	KEGG:MORPHINE ADDICTION	92	1	1
KEGG:HSA05033	KEGG:NICOTINE ADDICTION	40	1	1
KEGG:HSA05034	KEGG:ALCOHOLISM	179	1	1
KEGG:HSA05100	KEGG:BACTERIAL INVASION OF EPITHELIAL CELLS	76	1	1
KEGG:HSA05110	KEGG:VIBRIO CHOLERAE INFECTION	54	1	1
KEGG:HSA05120	KEGG:EPITHELIAL CELL SIGNALING IN HELICOBACTER PYLORI INFECTION	68	1	1
KEGG:HSA05130	KEGG:PATHOGENIC ESCHERICHIA COLI INFECTION	55	1	1
KEGG:HSA05131	KEGG:SHIGELLOSIS	61	1	1
KEGG:HSA05132	KEGG:SALMONELLA INFECTION	85	1	1
KEGG:HSA05150	KEGG:STAPHYLOCOCCUS AUREUS INFECTION	53	1	1
KEGG:HSA05160	KEGG:HEPATITIS C	133	1	1
KEGG:HSA05161	KEGG:HEPATITIS B	148	1	1
KEGG:HSA05202	KEGG:TRANSCRIPTIONAL MISREGULATION IN CANCER	179	1	1
KEGG:HSA05204	KEGG:CHEMICAL CARCINOGENESIS	82	1	1
KEGG:HSA05205	KEGG:PROTEOGLYCANS IN CANCER	225	1	1
KEGG:HSA05210	KEGG:COLORECTAL CANCER	62	1	1
KEGG:HSA05212	KEGG:PANCREATIC CANCER	66	1	1
KEGG:HSA05213	KEGG:ENDOMETRIAL CANCER	52	1	1
KEGG:HSA05214	KEGG:GLIOMA	65	1	1
KEGG:HSA05215	KEGG:PROSTATE CANCER	89	1	1
KEGG:HSA05216	KEGG:THYROID CANCER	29	1	1
KEGG:HSA05217	KEGG:BASAL CELL CARCINOMA	55	1	1
KEGG:HSA05218	KEGG:MELANOMA	71	1	1
KEGG:HSA05219	KEGG:BLADDER CANCER	38	1	1
KEGG:HSA05220	KEGG:CHRONIC MYELOID LEUKEMIA	73	1	1
KEGG:HSA05221	KEGG:ACUTE MYELOID LEUKEMIA	57	1	1
KEGG:HSA05222	KEGG:SMALL CELL LUNG CANCER	86	1	1
KEGG:HSA05223	KEGG:NON-SMALL CELL LUNG CANCER	54	1	1
KEGG:HSA05310	KEGG:ASTHMA	28	1	1
KEGG:HSA05322	KEGG:SYSTEMIC LUPUS ERYTHEMATOSUS	132	1	1
KEGG:HSA05323	KEGG:RHEUMATOID ARTHRITIS	86	1	1
KEGG:HSA05410	KEGG:HYPERTROPHIC CARDIOMYOPATHY (HCM)	83	1	1
KEGG:HSA05412	KEGG:ARRHYTHMOGENIC RIGHT VENTRICULAR CARDIOMYOPATHY (ARVC)	74	1	1
KEGG:HSA05414	KEGG:DILATED CARDIOMYOPATHY	90	1	1
KEGG:HSA05416	KEGG:VIRAL MYOCARDITIS	68	1	1
NCI:2	NCI:A6B1 AND A6B4 INTEGRIN SIGNALING	44	1	1
NCI:3	NCI:POSTTRANSLATIONAL REGULATION OF ADHERENS JUNCTION STABILITY AND DISSASSEMBLY	48	1	1
NCI:5	NCI:ALK1 SIGNALING EVENTS	25	1	1
NCI:7	NCI:ALPHA-SYNUCLEIN SIGNALING	32	1	1
NCI:8	NCI:AMB2 INTEGRIN SIGNALING	41	1	1
NCI:10	NCI:CELLULAR ROLES OF ANTHRAX TOXIN	22	1	1
NCI:12	NCI:ARF1 PATHWAY	19	1	1
NCI:13	NCI:ARF6 DOWNSTREAM PATHWAY	15	1	1
NCI:14	NCI:ARF6 SIGNALING EVENTS	35	1	1
NCI:15	NCI:ARF6 TRAFFICKING EVENTS	49	1	1
NCI:16	NCI:NONGENOTROPIC ANDROGEN SIGNALING	30	1	1
NCI:18	NCI:REGULATION OF ANDROGEN RECEPTOR ACTIVITY	52	1	1
NCI:19	NCI:ATF-2 TRANSCRIPTION FACTOR NETWORK	58	1	1
NCI:20	NCI:ATM PATHWAY	34	1	1
NCI:21	NCI:ATR SIGNALING PATHWAY	39	1	1
NCI:22	NCI:AURORA A SIGNALING	31	1	1
NCI:23	NCI:AURORA B SIGNALING	39	1	1
NCI:26	NCI:INTEGRINS IN ANGIOGENESIS	73	1	1
NCI:27	NCI:OSTEOPONTIN-MEDIATED EVENTS	31	1	1
NCI:28	NCI:BARD1 SIGNALING EVENTS	29	1	1
NCI:30	NCI:DEGRADATION OF BETA CATENIN	18	1	1
NCI:31	NCI:REGULATION OF NUCLEAR BETA CATENIN SIGNALING AND TARGET GENE TRANSCRIPTION	78	1	1
NCI:32	NCI:BMP RECEPTOR SIGNALING	42	1	1
NCI:34	NCI:CASPASE CASCADE IN APOPTOSIS	55	1	1
NCI:37	NCI:TCR SIGNALING IN NAIVE CD8+ T CELLS	51	1	1
NCI:38	NCI:CDC42 SIGNALING EVENTS	70	1	1
NCI:39	NCI:REGULATION OF CDC42 ACTIVITY	30	1	1
NCI:40	NCI:CERAMIDE SIGNALING PATHWAY	44	1	1
NCI:41	NCI:CIRCADIAN RHYTHM PATHWAY	16	1	1
NCI:43	NCI:VISUAL SIGNAL TRANSDUCTION: CONES	23	1	1
NCI:44	NCI:CXCR3-MEDIATED SIGNALING EVENTS	42	1	1
NCI:46	NCI:VALIDATED TRANSCRIPTIONAL TARGETS OF DELTANP63 ISOFORMS	45	1	1
NCI:47	NCI:DNA-PK PATHWAY IN NONHOMOLOGOUS END JOINING	16	1	1
NCI:48	NCI:E2F TRANSCRIPTION FACTOR NETWORK	72	1	1
NCI:50	NCI:E-CADHERIN SIGNALING IN KERATINOCYTES	21	1	1
NCI:51	NCI:E-CADHERIN SIGNALING IN THE NASCENT ADHERENS JUNCTION	38	1	1
NCI:53	NCI:ENDOTHELINS	62	1	1
NCI:54	NCI:EPHA2 FORWARD SIGNALING	17	1	1
NCI:55	NCI:EPHA FORWARD SIGNALING	34	1	1
NCI:56	NCI:EPHB FORWARD SIGNALING	36	1	1
NCI:60	NCI:EPHRIN B REVERSE SIGNALING	30	1	1
NCI:61	NCI:EPO SIGNALING PATHWAY	33	1	1
NCI:62	NCI:VALIDATED NUCLEAR ESTROGEN RECEPTOR ALPHA NETWORK	62	1	1
NCI:63	NCI:ERBB1 DOWNSTREAM SIGNALING	106	1	1
NCI:64	NCI:INTERNALIZATION OF ERBB1	39	1	1
NCI:65	NCI:EGF RECEPTOR (ERBB1) SIGNALING PATHWAY	32	1	1
NCI:66	NCI:ERBB2/ERBB3 SIGNALING EVENTS	42	1	1
NCI:67	NCI:ERBB4 SIGNALING EVENTS	35	1	1
NCI:69	NCI:VALIDATED NUCLEAR ESTROGEN RECEPTOR BETA NETWORK	15	1	1
NCI:70	NCI:PLASMA MEMBRANE ESTROGEN RECEPTOR SIGNALING	38	1	1
NCI:73	NCI:FANCONI ANEMIA PATHWAY	48	1	1
NCI:74	NCI:FAS (CD95) SIGNALING PATHWAY	38	1	1
NCI:75	NCI:FC-EPSILON RECEPTOR I SIGNALING IN MAST CELLS	58	1	1
NCI:76	NCI:FGF SIGNALING PATHWAY	59	1	1
NCI:77	NCI:FOXM1 TRANSCRIPTION FACTOR NETWORK	41	1	1
NCI:78	NCI:FOXO FAMILY SIGNALING	49	1	1
NCI:79	NCI:VALIDATED TRANSCRIPTIONAL TARGETS OF AP1 FAMILY MEMBERS FRA1 AND FRA2	35	1	1
NCI:80	NCI:GLYPICAN 1 NETWORK	27	1	1
NCI:84	NCI:GMCSF-MEDIATED SIGNALING EVENTS	35	1	1
NCI:85	NCI:SIGNALING EVENTS MEDIATED BY HDAC CLASS III	39	1	1
NCI:86	NCI:SIGNALING EVENTS MEDIATED BY HDAC CLASS II	34	1	1
NCI:87	NCI:SIGNALING EVENTS MEDIATED BY HDAC CLASS I	66	1	1
NCI:88	NCI:SIGNALING EVENTS MEDIATED BY THE HEDGEHOG FAMILY	22	1	1
NCI:89	NCI:HEDGEHOG SIGNALING EVENTS MEDIATED BY GLI PROTEINS	48	1	1
NCI:90	NCI:NOTCH-MEDIATED HES/HEY NETWORK	48	1	1
NCI:91	NCI:HYPOXIC AND OXYGEN HOMEOSTASIS REGULATION OF HIF-1-ALPHA	18	1	1
NCI:94	NCI:HIV-1 NEF: NEGATIVE EFFECTOR OF FAS AND TNF-ALPHA	35	1	1
NCI:95	NCI:FOXA1 TRANSCRIPTION FACTOR NETWORK	44	1	1
NCI:96	NCI:FOXA2 AND FOXA3 TRANSCRIPTION FACTOR NETWORKS	44	1	1
NCI:98	NCI:IFN-GAMMA PATHWAY	42	1	1
NCI:99	NCI:IGF1 PATHWAY	28	1	1
NCI:102	NCI:IL1-MEDIATED SIGNALING EVENTS	35	1	1
NCI:108	NCI:IL3-MEDIATED SIGNALING EVENTS	26	1	1
NCI:111	NCI:IL6-MEDIATED SIGNALING EVENTS	45	1	1
NCI:112	NCI:IL8- AND CXCR1-MEDIATED SIGNALING EVENTS	27	1	1
NCI:113	NCI:IL8- AND CXCR2-MEDIATED SIGNALING EVENTS	33	1	1
NCI:115	NCI:INTEGRIN-LINKED KINASE SIGNALING	45	1	1
NCI:116	NCI:INSULIN-MEDIATED GLUCOSE TRANSPORT	29	1	1
NCI:117	NCI:INSULIN PATHWAY	43	1	1
NCI:118	NCI:BETA1 INTEGRIN CELL SURFACE INTERACTIONS	65	1	1
NCI:119	NCI:BETA2 INTEGRIN CELL SURFACE INTERACTIONS	28	1	1
NCI:120	NCI:BETA3 INTEGRIN CELL SURFACE INTERACTIONS	43	1	1
NCI:122	NCI:BETA5 BETA6 BETA7 AND BETA8 INTEGRIN CELL SURFACE INTERACTIONS	17	1	1
NCI:124	NCI:ALPHA4 BETA1 INTEGRIN SIGNALING EVENTS	32	1	1
NCI:125	NCI:ALPHA9 BETA1 INTEGRIN SIGNALING EVENTS	25	1	1
NCI:126	NCI:INTEGRIN FAMILY CELL SURFACE INTERACTIONS	26	1	1
NCI:127	NCI:SIGNALING EVENTS MEDIATED BY STEM CELL FACTOR RECEPTOR (C-KIT)	52	1	1
NCI:128	NCI:LISSENCEPHALY GENE (LIS1) IN NEURONAL MIGRATION AND DEVELOPMENT	31	1	1
NCI:129	NCI:LKB1 SIGNALING EVENTS	46	1	1
NCI:130	NCI:LPA4-MEDIATED SIGNALING EVENTS	15	1	1
NCI:131	NCI:VEGFR3 SIGNALING IN LYMPHATIC ENDOTHELIUM	24	1	1
NCI:132	NCI:LPA RECEPTOR MEDIATED EVENTS	65	1	1
NCI:133	NCI:TRK RECEPTOR SIGNALING MEDIATED BY THE MAPK PATHWAY	33	1	1
NCI:135	NCI:MTOR SIGNALING PATHWAY	68	1	1
NCI:136	NCI:VALIDATED TARGETS OF C-MYC TRANSCRIPTIONAL ACTIVATION	81	1	1
NCI:137	NCI:C-MYC PATHWAY	22	1	1
NCI:138	NCI:VALIDATED TARGETS OF C-MYC TRANSCRIPTIONAL REPRESSION	63	1	1
NCI:139	NCI:N-CADHERIN SIGNALING EVENTS	36	1	1
NCI:140	NCI:NECTIN ADHESION PATHWAY	28	1	1
NCI:141	NCI:NEPHRIN/NEPH1 SIGNALING IN THE KIDNEY PODOCYTE	31	1	1
NCI:142	NCI:NETRIN-MEDIATED SIGNALING EVENTS	30	1	1
NCI:143	NCI:ROLE OF CALCINEURIN-DEPENDENT NFAT SIGNALING IN LYMPHOCYTES	54	1	1
NCI:146	NCI:ATYPICAL NF-KAPPAB PATHWAY	17	1	1
NCI:148	NCI:NOTCH SIGNALING PATHWAY	59	1	1
NCI:149	NCI:SIGNALING MEDIATED BY P38-ALPHA AND P38-BETA	38	1	1
NCI:150	NCI:REGULATION OF P38-ALPHA AND P38-BETA	30	1	1
NCI:152	NCI:P38 SIGNALING MEDIATED BY MAPKAP KINASES	21	1	1
NCI:153	NCI:P38 MAPK SIGNALING PATHWAY	29	1	1
NCI:154	NCI:DIRECT P53 EFFECTORS	137	1	1
NCI:155	NCI:P53 PATHWAY	58	1	1
NCI:157	NCI:P73 TRANSCRIPTION FACTOR NETWORK	73	1	1
NCI:158	NCI:P75(NTR)-MEDIATED SIGNALING	66	1	1
NCI:160	NCI:PDGFR-ALPHA SIGNALING PATHWAY	21	1	1
NCI:161	NCI:PDGFR-BETA SIGNALING PATHWAY	126	1	1
NCI:162	NCI:CLASS I PI3K SIGNALING EVENTS MEDIATED BY AKT	34	1	1
NCI:164	NCI:CLASS I PI3K SIGNALING EVENTS	46	1	1
NCI:165	NCI:TRK RECEPTOR SIGNALING MEDIATED BY PI3K AND PLC-GAMMA	34	1	1
NCI:166	NCI:PLEXIN-D1 SIGNALING	23	1	1
NCI:167	NCI:PLK1 SIGNALING EVENTS	44	1	1
NCI:171	NCI:SIGNALING EVENTS MEDIATED BY PRL	23	1	1
NCI:172	NCI:PRESENILIN ACTION IN NOTCH AND WNT SIGNALING	46	1	1
NCI:173	NCI:SIGNALING EVENTS MEDIATED BY PTP1B	52	1	1
NCI:174	NCI:RAC1 SIGNALING PATHWAY	54	1	1
NCI:175	NCI:REGULATION OF RAC1 ACTIVITY	38	1	1
NCI:178	NCI:REGULATION OF RAS FAMILY ACTIVATION	33	1	1
NCI:179	NCI:REGULATION OF RETINOBLASTOMA PROTEIN	64	1	1
NCI:180	NCI:REELIN SIGNALING PATHWAY	29	1	1
NCI:182	NCI:RETINOIC ACID RECEPTORS-MEDIATED SIGNALING	27	1	1
NCI:183	NCI:SIGNALING EVENTS REGULATED BY RET TYROSINE KINASE	38	1	1
NCI:184	NCI:RHOA SIGNALING PATHWAY	44	1	1
NCI:185	NCI:REGULATION OF RHOA ACTIVITY	46	1	1
NCI:186	NCI:VISUAL SIGNAL TRANSDUCTION: RODS	23	1	1
NCI:187	NCI:RXR AND RAR HETERODIMERIZATION WITH OTHER NUCLEAR RECEPTOR	21	1	1
NCI:188	NCI:SPHINGOSINE 1-PHOSPHATE (S1P) PATHWAY	21	1	1
NCI:189	NCI:S1P1 PATHWAY	21	1	1
NCI:190	NCI:S1P2 PATHWAY	24	1	1
NCI:191	NCI:S1P3 PATHWAY	29	1	1
NCI:196	NCI:REGULATION OF CYTOPLASMIC AND NUCLEAR SMAD2/3 SIGNALING	19	1	1
NCI:197	NCI:SYNDECAN-1-MEDIATED SIGNALING EVENTS	46	1	1
NCI:198	NCI:SYNDECAN-2-MEDIATED SIGNALING EVENTS	33	1	1
NCI:199	NCI:SYNDECAN-3-MEDIATED SIGNALING EVENTS	17	1	1
NCI:200	NCI:SYNDECAN-4-MEDIATED SIGNALING EVENTS	31	1	1
NCI:202	NCI:VALIDATED TRANSCRIPTIONAL TARGETS OF TAP63 ISOFORMS	51	1	1
NCI:203	NCI:SIGNALING EVENTS MEDIATED BY TCPTP	40	1	1
NCI:206	NCI:TCR SIGNALING IN NAIVE CD4+ T CELLS	62	1	1
NCI:209	NCI:TGF-BETA RECEPTOR SIGNALING	54	1	1
NCI:210	NCI:PAR1-MEDIATED THROMBIN SIGNALING EVENTS	42	1	1
NCI:211	NCI:PAR4-MEDIATED THROMBIN SIGNALING EVENTS	15	1	1
NCI:214	NCI:ENDOGENOUS TLR SIGNALING	24	1	1
NCI:215	NCI:TRAIL SIGNALING PATHWAY	28	1	1
NCI:216	NCI:NEUROTROPHIC FACTOR-MEDIATED TRK RECEPTOR SIGNALING	60	1	1
NCI:217	NCI:THROMBOXANE A2 RECEPTOR SIGNALING	54	1	1
NCI:218	NCI:UROKINASE-TYPE PLASMINOGEN ACTIVATOR (UPA) AND UPAR-MEDIATED SIGNALING	42	1	1
NCI:219	NCI:SIGNALING EVENTS MEDIATED BY VEGFR1 AND VEGFR2	68	1	1
NCI:220	NCI:VEGFR1 SPECIFIC SIGNALS	28	1	1
NCI:222	NCI:CANONICAL WNT SIGNALING PATHWAY	20	1	1
NCI:223	NCI:NONCANONICAL WNT SIGNALING PATHWAY	32	1	1
NCI:224	NCI:WNT SIGNALING NETWORK	28	1	1
REACT:3	3' -UTR-MEDIATED TRANSLATIONAL REGULATION	104	1	1
REACT:5	A TETRASACCHARIDE LINKER SEQUENCE IS REQUIRED FOR GAG SYNTHESIS	26	1	1
REACT:7	ABC-FAMILY PROTEINS MEDIATED TRANSPORT	36	1	1
REACT:8	ABCA TRANSPORTERS IN LIPID HOMEOSTASIS	17	1	1
REACT:11	ADP SIGNALLING THROUGH P2Y PURINOCEPTOR 1	25	1	1
REACT:12	ADP SIGNALLING THROUGH P2Y PURINOCEPTOR 12	21	1	1
REACT:17	APC-CDC20 MEDIATED DEGRADATION OF NEK2A	23	1	1
REACT:18	APC/C-MEDIATED DEGRADATION OF CELL CYCLE PROTEINS	82	1	1
REACT:19	APC/C:CDC20 MEDIATED DEGRADATION OF CYCLIN B	21	1	1
REACT:20	APC/C:CDC20 MEDIATED DEGRADATION OF SECURIN	64	1	1
REACT:21	APC/C:CDC20 MEDIATED DEGRADATION OF MITOTIC PROTEINS	69	1	1
REACT:22	APC/C:CDH1 MEDIATED DEGRADATION OF CDC20 AND OTHER APC/C:CDH1 TARGETED PROTEINS IN LATE MITOSIS/EARLY G1	69	1	1
REACT:24	ARMS-MEDIATED ACTIVATION	16	1	1
REACT:33	ABORTIVE ELONGATION OF HIV-1 TRANSCRIPT IN THE ABSENCE OF TAT	19	1	1
REACT:37	ACTIVATED NOTCH1 TRANSMITS SIGNAL TO THE NUCLEUS	30	1	1
REACT:38	ACTIVATED TLR4 SIGNALLING	105	1	1
REACT:39	ACTIVATED POINT MUTANTS OF FGFR2	17	1	1
REACT:42	ACTIVATION OF APC/C AND APC/C:CDC20 MEDIATED DEGRADATION OF MITOTIC PROTEINS	70	1	1
REACT:43	ACTIVATION OF ATR IN RESPONSE TO REPLICATION STRESS	37	1	1
REACT:44	ACTIVATION OF BAD AND TRANSLOCATION TO MITOCHONDRIA	15	1	1
REACT:45	ACTIVATION OF BH3-ONLY PROTEINS	25	1	1
REACT:52	ACTIVATION OF CHAPERONE GENES BY XBP1(S)	46	1	1
REACT:54	ACTIVATION OF CHAPERONES BY IRE1ALPHA	48	1	1
REACT:56	ACTIVATION OF G PROTEIN GATED POTASSIUM CHANNELS	25	1	1
REACT:57	ACTIVATION OF GABAB RECEPTORS	38	1	1
REACT:58	ACTIVATION OF GENE EXPRESSION BY SREBP (SREBF)	39	1	1
REACT:59	ACTIVATION OF GENES BY ATF4	25	1	1
REACT:60	ACTIVATION OF IRF3/IRF7 MEDIATED BY TBK1/IKK EPSILON	17	1	1
REACT:61	ACTIVATION OF KAINATE RECEPTORS UPON GLUTAMATE BINDING	30	1	1
REACT:62	ACTIVATION OF MATRIX METALLOPROTEINASES	31	1	1
REACT:63	ACTIVATION OF NF-KAPPAB IN B CELLS	66	1	1
REACT:65	ACTIVATION OF NMDA RECEPTOR UPON GLUTAMATE BINDING AND POSTSYNAPTIC EVENTS	37	1	1
REACT:76	ACTIVATION OF THE MRNA UPON BINDING OF THE CAP-BINDING COMPLEX AND EIFS, AND SUBSEQUENT BINDING TO 43S	56	1	1
REACT:77	ACTIVATION OF THE PRE-REPLICATIVE COMPLEX	30	1	1
REACT:82	ACYL CHAIN REMODELLING OF PC	25	1	1
REACT:83	ACYL CHAIN REMODELLING OF PE	23	1	1
REACT:84	ACYL CHAIN REMODELLING OF PG	17	1	1
REACT:85	ACYL CHAIN REMODELLING OF PI	16	1	1
REACT:86	ACYL CHAIN REMODELLING OF PS	17	1	1
REACT:91	ADHERENS JUNCTIONS INTERACTIONS	29	1	1
REACT:100	AMINE COMPOUND SLC TRANSPORTERS	30	1	1
REACT:101	AMINE LIGAND-BINDING RECEPTORS	42	1	1
REACT:102	AMINE-DERIVED HORMONES	16	1	1
REACT:104	AMINO ACID AND OLIGOPEPTIDE SLC TRANSPORTERS	49	1	1
REACT:105	AMINO ACID SYNTHESIS AND INTERCONVERSION (TRANSAMINATION)	16	1	1
REACT:106	AMINO ACID TRANSPORT ACROSS THE PLASMA MEMBRANE	31	1	1
REACT:109	AMYLOIDS	50	1	1
REACT:113	ANTIGEN ACTIVATES B CELL RECEPTOR LEADING TO GENERATION OF SECOND MESSENGERS	30	1	1
REACT:114	ANTIGEN PRESENTATION: FOLDING, ASSEMBLY AND PEPTIDE LOADING OF CLASS I MHC	24	1	1
REACT:115	ANTIGEN PROCESSING-CROSS PRESENTATION	79	1	1
REACT:117	ANTIVIRAL MECHANISM BY IFN-STIMULATED GENES	70	1	1
REACT:118	APOPTOSIS	156	1	1
REACT:121	APOPTOTIC CLEAVAGE OF CELLULAR PROTEINS	38	1	1
REACT:122	APOPTOTIC EXECUTION PHASE	52	1	1
REACT:124	AQUAPORIN-MEDIATED TRANSPORT	51	1	1
REACT:126	ARACHIDONIC ACID METABOLISM	43	1	1
REACT:128	ASPARAGINE N-LINKED GLYCOSYLATION	85	1	1
REACT:131	ASSEMBLY OF COLLAGEN FIBRILS AND OTHER MULTIMERIC STRUCTURES	52	1	1
REACT:135	ASSEMBLY OF THE PRE-REPLICATIVE COMPLEX	67	1	1
REACT:136	ASSOCIATION OF TRIC/CCT WITH TARGET PROTEINS DURING BIOSYNTHESIS	29	1	1
REACT:137	ASSOCIATION OF LICENSING FACTORS WITH THE PRE-REPLICATIVE COMPLEX	15	1	1
REACT:140	AUTODEGRADATION OF CDH1 BY CDH1:APC/C	60	1	1
REACT:141	AUTODEGRADATION OF THE E3 UBIQUITIN LIGASE COP1	51	1	1
REACT:143	AXON GUIDANCE	258	1	1
REACT:147	BMAL1:CLOCK/NPAS2 ACTIVATES CIRCADIAN EXPRESSION	37	1	1
REACT:148	BASE EXCISION REPAIR	19	1	1
REACT:151	BASIGIN INTERACTIONS	25	1	1
REACT:152	BETA DEFENSINS	35	1	1
REACT:160	BETA-CATENIN PHOSPHORYLATION CASCADE	17	1	1
REACT:164	BILE ACID AND BILE SALT METABOLISM	27	1	1
REACT:166	BINDING AND UPTAKE OF LIGANDS BY SCAVENGER RECEPTORS	11	1	1
REACT:169	BIOLOGICAL OXIDATIONS	139	1	1
REACT:171	BIOSYNTHESIS OF THE N-GLYCAN PRECURSOR (DOLICHOL LIPID-LINKED OLIGOSACCHARIDE, LLO) AND TRANSFER TO A NASCENT PROTEIN	30	1	1
REACT:175	BOTULINUM NEUROTOXICITY	18	1	1
REACT:176	BRANCHED-CHAIN AMINO ACID CATABOLISM	17	1	1
REACT:180	CD28 CO-STIMULATION	31	1	1
REACT:181	CD28 DEPENDENT PI3K/AKT SIGNALING	21	1	1
REACT:184	CDK-MEDIATED PHOSPHORYLATION AND REMOVAL OF CDC6	50	1	1
REACT:185	CDO IN MYOGENESIS	29	1	1
REACT:186	CDT1 ASSOCIATION WITH THE CDC6:ORC:ORIGIN COMPLEX	58	1	1
REACT:193	CREB PHOSPHORYLATION THROUGH THE ACTIVATION OF CAMKII	15	1	1
REACT:195	CREB PHOSPHORYLATION THROUGH THE ACTIVATION OF RAS	27	1	1
REACT:196	CRMPS IN SEMA3A SIGNALING	16	1	1
REACT:198	CTLA4 INHIBITORY SIGNALING	22	1	1
REACT:200	CA-DEPENDENT EVENTS	28	1	1
REACT:202	CAM PATHWAY	26	1	1
REACT:205	CALMODULIN INDUCED EVENTS	26	1	1
REACT:208	CAP-DEPENDENT TRANSLATION INITIATION	112	1	1
REACT:214	CDC20:PHOSPHO-APC/C MEDIATED DEGRADATION OF CYCLIN A	69	1	1
REACT:215	CELL CYCLE	454	1	1
REACT:216	CELL CYCLE CHECKPOINTS	117	1	1
REACT:217	CELL CYCLE, MITOTIC	378	1	1
REACT:218	CELL DEATH SIGNALLING VIA NRAGE, NRIF AND NADE	61	1	1
REACT:219	CELL JUNCTION ORGANIZATION	84	1	1
REACT:220	CELL SURFACE INTERACTIONS AT THE VASCULAR WALL	92	1	1
REACT:221	CELL-CELL COMMUNICATION	129	1	1
REACT:222	CELL-CELL JUNCTION ORGANIZATION	59	1	1
REACT:223	CELL-EXTRACELLULAR MATRIX INTERACTIONS	16	1	1
REACT:224	CELLULAR RESPONSE TO HYPOXIA	25	1	1
REACT:225	CELLULAR RESPONSES TO STRESS	25	1	1
REACT:226	CENTROSOME MATURATION	72	1	1
REACT:229	CHAPERONIN-MEDIATED PROTEIN FOLDING	48	1	1
REACT:232	CHOLESTEROL BIOSYNTHESIS	21	1	1
REACT:233	CHONDROITIN SULFATE BIOSYNTHESIS	20	1	1
REACT:234	CHONDROITIN SULFATE/DERMATAN SULFATE METABOLISM	48	1	1
REACT:235	CHROMOSOME MAINTENANCE	104	1	1
[truncated: 730 more rows]

## Sheet: MS
GsID	GsName	GsSize	P_Value	FDR_BH	egID
[truncated: 2,729 more rows]

## Sheet: PS
GsID	GsName	GsSize	P_Value	FDR_BH	egID
[truncated: 2,729 more rows]

## Sheet: RA
GsID	GsName	GsSize	P_Value	FDR_BH	egID
[truncated: 2,729 more rows]

## Sheet: T1D
GsID	GsName	GsSize	P_Value	FDR_BH	egID
[truncated: 2,729 more rows]

[truncated: 2 more sheets: UC, PBC]
